# Supplementary material for: Distinct non-synonymous mutations in cytochrome b highly correlate with decoquinate resistance in apicomplexan parasite Eimeria tenella
Source: Parasit Vectors. 2023 Oct 17;16:365. doi: 10.1186/s13071-023-05988-7 (PMC10583425; doi:10.1186/s13071-023-05988-7)
Supplement: Supplementary file 1 — Additional file 1. The complete SNP file, in VCF format, was utilized in this study. The file generated from the NGS data was obtained after calling and filtering SNPs. [file 13071_2023_5988_MOESM1_ESM.vcf]

##fileformat=VCFv4.2
##ALT=<ID=NON_REF,Description="Represents any possible alternative allele not already represented at this location by REF and ALT">
##FILTER=<ID=DP10,Description="DP < 10.0">
##FILTER=<ID=FS40,Description="FS > 40.0">
##FILTER=<ID=LowQual,Description="Low quality">
##FILTER=<ID=MQ40,Description="MQ < 40.0">
##FILTER=<ID=MQRankSum-12.5,Description="MQRankSum < -12.5">
##FILTER=<ID=QD2,Description="QD <2.0">
##FILTER=<ID=QUAL30,Description="QUAL < 30.0">
##FILTER=<ID=ReadPosRankSum-8,Description="ReadPosRankSum < -8.0">
##FILTER=<ID=SOR3,Description="SOR >3.0">
##FORMAT=<ID=AD,Number=R,Type=Integer,Description="Allelic depths for the ref and alt alleles in the order listed">
##FORMAT=<ID=DP,Number=1,Type=Integer,Description="Approximate read depth (reads with MQ=255 or with bad mates are filtered)">
##FORMAT=<ID=GQ,Number=1,Type=Integer,Description="Genotype Quality">
##FORMAT=<ID=GT,Number=1,Type=String,Description="Genotype">
##FORMAT=<ID=MIN_DP,Number=1,Type=Integer,Description="Minimum DP observed within the GVCF block">
##FORMAT=<ID=PGT,Number=1,Type=String,Description="Physical phasing haplotype information, describing how the alternate alleles are phased in relation to one another; will always be heterozygous and is not intended to describe called alleles">
##FORMAT=<ID=PID,Number=1,Type=String,Description="Physical phasing ID information, where each unique ID within a given sample (but not across samples) connects records within a phasing group">
##FORMAT=<ID=PL,Number=G,Type=Integer,Description="Normalized, Phred-scaled likelihoods for genotypes as defined in the VCF specification">
##FORMAT=<ID=PS,Number=1,Type=Integer,Description="Phasing set (typically the position of the first variant in the set)">
##FORMAT=<ID=RGQ,Number=1,Type=Integer,Description="Unconditional reference genotype confidence, encoded as a phred quality -10*log10 p(genotype call is wrong)">
##FORMAT=<ID=SB,Number=4,Type=Integer,Description="Per-sample component statistics which comprise the Fisher's Exact Test to detect strand bias.">
##GATKCommandLine=<ID=CombineGVCFs,CommandLine="CombineGVCFs --output deco.g.vcf.gz --variant /home/haozk/OmicsData/M2e/m2e.HC.g.vcf.gz --variant /home/haozk/OmicsData/Decoquinate/FT/cleandata/RD_F3.HC.g.vcf.gz --variant /home/haozk/OmicsData/Decoquinate/FT/cleandata/RD_S.HC.g.vcf.gz --variant /home/haozk/OmicsData/Decoquinate/H/cleandata/H12.5.HC.g.vcf.gz --variant /home/haozk/OmicsData/Decoquinate/H/cleandata/H30.HC.g.vcf.gz --variant /home/haozk/OmicsData/Decoquinate/H/cleandata/H54.HC.g.vcf.gz --variant /home/haozk/OmicsData/Decoquinate/H/cleandata/H120.HC.g.vcf.gz --variant /home/haozk/OmicsData/Decoquinate/XJ/cleandata/XJ00.HC.g.vcf.gz --variant /home/haozk/OmicsData/Decoquinate/XJ/cleandata/XJ12.5.HC.g.vcf.gz --variant /home/haozk/OmicsData/Decoquinate/XJ/cleandata/XJ30.HC.g.vcf.gz --variant /home/haozk/OmicsData/Decoquinate/XJ/cleandata/XJ54.HC.g.vcf.gz --variant /home/haozk/OmicsData/Decoquinate/XJ/cleandata/XJ120.HC.g.vcf.gz --reference et-refe.fasta --convert-to-base-pair-resolution false --break-bands-at-multiples-of 0 --input-is-somatic false --drop-somatic-filtering-annotations false --ignore-variants-starting-outside-interval false --combine-variants-distance 0 --max-distance 2147483647 --ref-padding 1 --interval-set-rule UNION --interval-padding 0 --interval-exclusion-padding 0 --interval-merging-rule ALL --read-validation-stringency SILENT --seconds-between-progress-updates 10.0 --disable-sequence-dictionary-validation false --create-output-bam-index true --create-output-bam-md5 false --create-output-variant-index true --create-output-variant-md5 false --lenient false --add-output-sam-program-record true --add-output-vcf-command-line true --cloud-prefetch-buffer 40 --cloud-index-prefetch-buffer -1 --disable-bam-index-caching false --sites-only-vcf-output false --help false --version false --showHidden false --verbosity INFO --QUIET false --use-jdk-deflater false --use-jdk-inflater false --gcs-max-retries 20 --gcs-project-for-requester-pays  --disable-tool-default-read-filters false --disable-tool-default-annotations false --enable-all-annotations false --allow-old-rms-mapping-quality-annotation-data false",Version="4.2.0.0",Date="October 31, 2022 1:09:57 AM CST">
##GATKCommandLine=<ID=SelectVariants,CommandLine="SelectVariants --output deco.pass.snp.vcf.gz --exclude-filtered true --variant deco.filter.snp.vcf.gz --reference et-refe.fasta --invertSelect false --exclude-non-variants false --preserve-alleles false --remove-unused-alternates false --restrict-alleles-to ALL --keep-original-ac false --keep-original-dp false --mendelian-violation false --invert-mendelian-violation false --mendelian-violation-qual-threshold 0.0 --select-random-fraction 0.0 --remove-fraction-genotypes 0.0 --fully-decode false --max-indel-size 2147483647 --min-indel-size 0 --max-filtered-genotypes 2147483647 --min-filtered-genotypes 0 --max-fraction-filtered-genotypes 1.0 --min-fraction-filtered-genotypes 0.0 --max-nocall-number 2147483647 --max-nocall-fraction 1.0 --set-filtered-gt-to-nocall false --allow-nonoverlapping-command-line-samples false --suppress-reference-path false --genomicsdb-use-bcf-codec false --genomicsdb-shared-posixfs-optimizations false --interval-set-rule UNION --interval-padding 0 --interval-exclusion-padding 0 --interval-merging-rule ALL --read-validation-stringency SILENT --seconds-between-progress-updates 10.0 --disable-sequence-dictionary-validation false --create-output-bam-index true --create-output-bam-md5 false --create-output-variant-index true --create-output-variant-md5 false --lenient false --add-output-sam-program-record true --add-output-vcf-command-line true --cloud-prefetch-buffer 40 --cloud-index-prefetch-buffer -1 --disable-bam-index-caching false --sites-only-vcf-output false --help false --version false --showHidden false --verbosity INFO --QUIET false --use-jdk-deflater false --use-jdk-inflater false --gcs-max-retries 20 --gcs-project-for-requester-pays  --disable-tool-default-read-filters false",Version="4.2.0.0",Date="October 31, 2022 1:48:21 AM CST">
##INFO=<ID=AC,Number=A,Type=Integer,Description="Allele count in genotypes, for each ALT allele, in the same order as listed">
##INFO=<ID=AF,Number=A,Type=Float,Description="Allele Frequency, for each ALT allele, in the same order as listed">
##INFO=<ID=AN,Number=1,Type=Integer,Description="Total number of alleles in called genotypes">
##INFO=<ID=BaseQRankSum,Number=1,Type=Float,Description="Z-score from Wilcoxon rank sum test of Alt Vs. Ref base qualities">
##INFO=<ID=DP,Number=1,Type=Integer,Description="Approximate read depth; some reads may have been filtered">
##INFO=<ID=END,Number=1,Type=Integer,Description="Stop position of the interval">
##INFO=<ID=ExcessHet,Number=1,Type=Float,Description="Phred-scaled p-value for exact test of excess heterozygosity">
##INFO=<ID=FS,Number=1,Type=Float,Description="Phred-scaled p-value using Fisher's exact test to detect strand bias">
##INFO=<ID=InbreedingCoeff,Number=1,Type=Float,Description="Inbreeding coefficient as estimated from the genotype likelihoods per-sample when compared against the Hardy-Weinberg expectation">
##INFO=<ID=MLEAC,Number=A,Type=Integer,Description="Maximum likelihood expectation (MLE) for the allele counts (not necessarily the same as the AC), for each ALT allele, in the same order as listed">
##INFO=<ID=MLEAF,Number=A,Type=Float,Description="Maximum likelihood expectation (MLE) for the allele frequency (not necessarily the same as the AF), for each ALT allele, in the same order as listed">
##INFO=<ID=MQ,Number=1,Type=Float,Description="RMS Mapping Quality">
##INFO=<ID=MQRankSum,Number=1,Type=Float,Description="Z-score From Wilcoxon rank sum test of Alt vs. Ref read mapping qualities">
##INFO=<ID=QD,Number=1,Type=Float,Description="Variant Confidence/Quality by Depth">
##INFO=<ID=RAW_MQandDP,Number=2,Type=Integer,Description="Raw data (sum of squared MQ and total depth) for improved RMS Mapping Quality calculation. Incompatible with deprecated RAW_MQ formulation.">
##INFO=<ID=ReadPosRankSum,Number=1,Type=Float,Description="Z-score from Wilcoxon rank sum test of Alt vs. Ref read position bias">
##INFO=<ID=SOR,Number=1,Type=Float,Description="Symmetric Odds Ratio of 2x2 contingency table to detect strand bias">
##contig=<ID=HG994961.1,length=998389,assembly=et-refe.fasta>
##contig=<ID=HG994962.1,length=1151236,assembly=et-refe.fasta>
##contig=<ID=HG994963.1,length=1819161,assembly=et-refe.fasta>
##contig=<ID=HG994964.1,length=1948711,assembly=et-refe.fasta>
##contig=<ID=HG994965.1,length=2810749,assembly=et-refe.fasta>
##contig=<ID=HG994966.1,length=3367513,assembly=et-refe.fasta>
##contig=<ID=HG994967.1,length=3616812,assembly=et-refe.fasta>
##contig=<ID=HG994968.1,length=3810913,assembly=et-refe.fasta>
##contig=<ID=HG994969.1,length=3854180,assembly=et-refe.fasta>
##contig=<ID=HG994970.1,length=4007228,assembly=et-refe.fasta>
##contig=<ID=HG994971.1,length=4218128,assembly=et-refe.fasta>
##contig=<ID=HG994972.1,length=4348417,assembly=et-refe.fasta>
##contig=<ID=HG994973.1,length=4564562,assembly=et-refe.fasta>
##contig=<ID=HG994974.1,length=5913307,assembly=et-refe.fasta>
##contig=<ID=HG994975.1,length=6779867,assembly=et-refe.fasta>
##contig=<ID=HG994976.1,length=6213,assembly=et-refe.fasta>
##contig=<ID=HG994977.1,length=34753,assembly=et-refe.fasta>
##reference=file:///home/haozk/OmicsData/et-refe.fasta
##source=CombineGVCFs
##source=SelectVariants
#CHROM	POS	ID	REF	ALT	QUAL	FILTER	INFO	FORMAT	XJ12.5	XJ120	XJ30	XJ54	RD_S	XJ00	H12.5	H120	H30	H54
HG994961.1	1476	.	A	G	11149.9	PASS	AC=6;AF=0.250;AN=24;DP=665;ExcessHet=0.0036;FS=0.000;InbreedingCoeff=1.0000;MLEAC=6;MLEAF=0.250;MQ=60.00;QD=25.36;SOR=0.706	GT:AD:DP:GQ:PL	0/0:33,0:33:99:0,99,1354	0/0:41,0:41:99:0,108,1620	0/0:42,0:42:99:0,111,1617	0/0:34,0:34:99:0,99,1485	1/1:0,78:78:99:2818,233,0	0/0:38,0:38:99:0,105,1507	0/0:49,0:49:99:0,99,1762	0/0:40,0:40:99:0,108,1656	0/0:34,0:34:99:0,99,1485	0/0:42,0:42:99:0,111,1632
HG994961.1	1584	.	T	C	30258.9	PASS	AC=16;AF=0.667;AN=24;DP=989;ExcessHet=0.0015;FS=0.000;InbreedingCoeff=1.0000;MLEAC=16;MLEAF=0.667;MQ=60.00;QD=28.73;SOR=0.734	GT:AD:DP:GQ:PL	1/1:0,112:112:99:4426,336,0	1/1:0,92:92:99:3624,277,0	1/1:0,75:77:99:2794,225,0	1/1:0,95:95:99:3660,284,0	1/1:0,113:113:99:4069,339,0	1/1:0,85:85:99:3264,256,0	0/0:49,0:49:99:0,99,1762	0/0:40,0:40:99:0,108,1656	0/0:34,0:34:99:0,99,1485	0/0:42,0:42:99:0,111,1632
HG994961.1	2276	.	C	T	17115	PASS	AC=10;AF=0.417;AN=24;DP=803;ExcessHet=0.0009;FS=0.000;InbreedingCoeff=1.0000;MLEAC=10;MLEAF=0.417;MQ=60.00;QD=30.97;SOR=0.800	GT:AD:DP:GQ:PL	1/1:0,120:120:99:4709,361,0	1/1:0,85:85:99:3184,255,0	1/1:0,88:88:99:3208,264,0	1/1:0,76:76:99:2899,228,0	0/0:53,0:53:99:0,115,1800	1/1:0,82:82:99:3153,246,0	0/0:49,0:49:99:0,99,1762	0/0:40,0:40:99:0,108,1656	0/0:34,0:34:99:0,99,1485	0/0:42,0:42:99:0,111,1632
HG994961.1	2693	.	A	G	25914.9	PASS	AC=16;AF=0.667;AN=24;DP=841;ExcessHet=0.0015;FS=0.000;InbreedingCoeff=1.0000;MLEAC=16;MLEAF=0.667;MQ=60.00;QD=27.24;SOR=0.950	GT:AD:DP:GQ:PL	1/1:0,88:88:99:3473,263,0	1/1:0,84:84:99:3294,253,0	1/1:0,77:77:99:3010,231,0	1/1:0,109:109:99:4375,328,0	1/1:0,61:61:99:2422,184,0	1/1:0,77:77:99:2981,231,0	0/0:49,0:49:99:0,99,1762	0/0:40,0:40:99:0,108,1656	0/0:34,0:34:99:0,99,1485	0/0:42,0:42:99:0,111,1632
HG994961.1	3072	.	A	T	88696.9	PASS	AC=11;AF=0.458;AN=24;BaseQRankSum=-1.740e-01;DP=3221;ExcessHet=1.3725;FS=11.114;InbreedingCoeff=0.1608;MLEAC=11;MLEAF=0.458;MQ=54.70;MQRankSum=-7.376e+00;QD=29.75;ReadPosRankSum=0.582;SOR=1.598	GT:AD:DP:GQ:PL	0/1:140,344:484:99:11813,0,3889	0/1:94,288:382:99:9849,0,2440	0/1:95,288:383:99:9985,0,2624	0/1:114,305:420:99:10616,0,3229	1/1:0,220:221:99:8284,659,0	0/1:85,270:355:99:9198,0,2157	0/0:49,0:49:99:0,99,1762	0/0:40,0:40:99:0,108,1656	0/0:34,0:34:99:0,99,1485	0/0:42,0:42:99:0,111,1632
HG994961.1	3158	.	C	T	51604	PASS	AC=6;AF=0.250;AN=24;BaseQRankSum=-2.430e-01;DP=3906;ExcessHet=6.5821;FS=0.516;InbreedingCoeff=-0.3333;MLEAC=6;MLEAF=0.250;MQ=59.69;MQRankSum=-1.166e+00;QD=16.13;ReadPosRankSum=-2.360e-01;SOR=0.718	GT:AD:DP:GQ:PGT:PID:PL:PS	0|1:381,257:638:99:0|1:3158_C_T:8257,0,14119:3158	0|1:273,193:466:99:0|1:3158_C_T:6142,0,9432:3158	0|1:257,217:474:99:0|1:3158_C_T:6981,0,9293:3158	0/1:321,192:513:99:.:.:5999,0,11790:.	0/0:220,0:220:99:.:.:0,120,1800:.	0|1:288,184:472:99:0|1:3158_C_T:5814,0,10330:3158	0/0:49,0:49:99:.:.:0,99,1762:.	0/0:40,0:40:99:.:.:0,108,1656:.	0/0:34,0:34:99:.:.:0,99,1485:.	0/0:42,0:42:99:.:.:0,111,1632:.
HG994961.1	3164	.	G	A	114719	PASS	AC=9;AF=0.375;AN=24;BaseQRankSum=-1.413e+00;DP=4044;ExcessHet=5.5287;FS=0.000;InbreedingCoeff=-0.2444;MLEAC=9;MLEAF=0.375;MQ=59.91;MQRankSum=-1.227e+00;QD=30.23;ReadPosRankSum=-4.190e-01;SOR=0.670	GT:AD:DP:GQ:PGT:PID:PL:PS	0|1:143,499:642:99:0|1:3158_C_T:19062,0,3844:3158	0|1:74,398:472:99:0|1:3158_C_T:14900,0,1519:3158	0|1:81,399:480:99:0|1:3158_C_T:15440,0,1749:3158	0/1:104,415:521:99:.:.:15704,0,2677:.	0/1:163,93:258:99:.:.:2627,0,5455:.	0|1:88,395:483:99:0|1:3158_C_T:14766,0,1811:3158	0/0:49,0:49:99:.:.:0,99,1762:.	0/0:40,0:40:99:.:.:0,108,1656:.	0/0:34,0:34:99:.:.:0,99,1485:.	0/0:42,0:42:99:.:.:0,111,1632:.
HG994961.1	3260	.	G	A	12033	PASS	AC=2;AF=0.083;AN=24;BaseQRankSum=0.900;DP=3611;ExcessHet=3.2034;FS=1.853;InbreedingCoeff=-0.0909;MLEAC=2;MLEAF=0.083;MQ=60.00;MQRankSum=0.00;QD=22.41;ReadPosRankSum=2.23;SOR=0.557	GT:AD:DP:GQ:PL	0/0:563,0:563:99:0,120,1800	0/0:422,0:422:99:0,120,1800	0/0:412,0:412:99:0,120,1800	0/0:491,0:491:99:0,120,1800	0/1:87,172:260:99:5934,0,2566	0/0:409,0:409:99:0,120,1800	0/0:49,0:49:99:0,99,1762	0/0:40,0:40:99:0,108,1656	0/0:34,0:34:99:0,99,1485	0/0:42,0:42:99:0,111,1632
HG994961.1	3298	.	G	T	6852.65	PASS	AC=3;AF=0.125;AN=24;BaseQRankSum=-2.096e+00;DP=3604;ExcessHet=3.6173;FS=2.084;InbreedingCoeff=-0.1429;MLEAC=3;MLEAF=0.125;MQ=60.00;MQRankSum=0.00;QD=6.16;ReadPosRankSum=0.265;SOR=0.864	GT:AD:DP:GQ:PL	0/0:563,0:563:99:0,120,1800	0/0:422,0:422:99:0,120,1800	0/0:412,0:412:99:0,120,1800	0/0:491,0:491:99:0,120,1800	0/1:157,82:239:99:2382,0,5547	0/0:409,0:409:99:0,120,1800	0/0:49,0:49:99:0,99,1762	0/0:40,0:40:99:0,108,1656	0/0:34,0:34:99:0,99,1485	0/0:42,0:42:99:0,111,1632
HG994961.1	3541	.	A	G	9772.92	PASS	AC=5;AF=0.208;AN=24;BaseQRankSum=0.355;DP=3581;ExcessHet=5.2558;FS=0.000;InbreedingCoeff=-0.2632;MLEAC=5;MLEAF=0.208;MQ=60.00;MQRankSum=0.00;QD=4.16;ReadPosRankSum=-1.170e-01;SOR=0.674	GT:AD:DP:GQ:PL	0/1:479,95:574:99:2076,0,17227	0/1:343,84:427:99:1950,0,11906	0/1:346,70:416:99:1521,0,12279	0/1:413,97:510:99:2396,0,14806	0/0:212,0:212:99:0,120,1800	0/1:339,82:421:99:1853,0,11588	0/0:49,0:49:99:0,99,1762	0/0:40,0:40:99:0,108,1656	0/0:34,0:34:99:0,99,1485	0/0:42,0:42:99:0,111,1632
HG994961.1	3610	.	T	C	22517.2	PASS	AC=8;AF=0.333;AN=24;BaseQRankSum=1.65;DP=3715;ExcessHet=10.6475;FS=0.000;InbreedingCoeff=-0.5000;MLEAC=8;MLEAF=0.333;MQ=60.00;MQRankSum=0.00;QD=6.48;ReadPosRankSum=-2.000e-01;SOR=0.679	GT:AD:DP:GQ:PL	0/1:458,101:559:99:2387,0,15786	0/1:334,100:434:99:2501,0,11233	0/1:328,77:405:99:1922,0,11379	0/1:418,92:510:99:2134,0,14498	0/1:163,79:242:99:2363,0,5535	0/1:333,81:414:99:1870,0,11179	0/0:49,0:49:99:0,99,1762	0/0:40,0:40:99:0,108,1656	0/0:34,0:34:99:0,99,1485	0/0:42,0:42:99:0,111,1632
HG994961.1	4135	.	T	C	28165.9	PASS	AC=16;AF=0.667;AN=24;BaseQRankSum=-4.780e-01;DP=914;ExcessHet=0.0015;FS=0.000;InbreedingCoeff=1.0000;MLEAC=16;MLEAF=0.667;MQ=60.00;MQRankSum=0.00;QD=25.00;ReadPosRankSum=-1.211e+00;SOR=0.240	GT:AD:DP:GQ:PL	1/1:0,102:102:99:4151,307,0	1/1:0,82:82:99:3264,247,0	1/1:0,96:96:99:3694,288,0	1/1:0,110:110:99:4294,330,0	1/1:0,74:75:99:2768,222,0	1/1:0,73:73:99:2700,219,0	0/0:49,0:49:99:0,99,1762	0/0:40,0:40:99:0,108,1656	0/0:34,0:34:99:0,99,1485	0/0:42,0:42:99:0,111,1632
HG994961.1	4293	.	C	G	16858	PASS	AC=10;AF=0.417;AN=24;BaseQRankSum=-4.220e-01;DP=827;ExcessHet=0.0009;FS=0.000;InbreedingCoeff=1.0000;MLEAC=10;MLEAF=0.417;MQ=60.00;MQRankSum=0.00;QD=29.56;ReadPosRankSum=-1.340e+00;SOR=0.461	GT:AD:DP:GQ:PL	1/1:0,84:84:99:3450,253,0	1/1:1,73:75:99:2791,181,0	1/1:0,91:91:99:3581,274,0	1/1:0,102:102:99:4044,306,0	0/0:70,0:70:99:0,120,1800	1/1:0,76:76:99:3030,229,0	0/0:49,0:49:99:0,99,1762	0/0:40,0:40:99:0,108,1656	0/0:34,0:34:99:0,99,1485	0/0:42,0:42:99:0,111,1632
HG994961.1	4303	.	A	G	3632.96	PASS	AC=2;AF=0.083;AN=24;DP=807;ExcessHet=0.0955;FS=0.000;InbreedingCoeff=1.0000;MLEAC=2;MLEAF=0.083;MQ=60.00;QD=30.62;SOR=0.693	GT:AD:DP:GQ:PL	0/0:83,0:83:99:0,120,1800	0/0:70,0:70:99:0,120,1800	0/0:85,0:85:99:0,120,1800	0/0:99,0:99:99:0,120,1800	0/0:70,0:70:99:0,120,1800	0/0:75,0:75:99:0,120,1800	0/0:49,0:49:99:0,99,1762	0/0:40,0:40:99:0,108,1656	0/0:34,0:34:99:0,99,1485	0/0:42,0:42:99:0,111,1632
HG994961.1	4427	.	C	A	26836.9	PASS	AC=16;AF=0.667;AN=24;BaseQRankSum=2.04;DP=898;ExcessHet=0.0015;FS=0.000;InbreedingCoeff=1.0000;MLEAC=16;MLEAF=0.667;MQ=60.00;MQRankSum=0.00;QD=28.17;ReadPosRankSum=0.064;SOR=0.116	GT:AD:DP:GQ:PL	1/1:1,106:108:99:3893,278,0	1/1:0,80:80:99:3143,240,0	1/1:1,89:90:99:3234,260,0	1/1:0,104:104:99:4082,312,0	1/1:0,74:74:99:2838,223,0	1/1:0,82:82:99:3108,246,0	0/0:49,0:49:99:0,99,1762	0/0:40,0:40:99:0,108,1656	0/0:34,0:34:99:0,99,1485	0/0:42,0:42:99:0,111,1632
HG994961.1	5311	.	A	T	8111.04	PASS	AC=4;AF=0.167;AN=24;DP=736;ExcessHet=0.0135;FS=0.000;InbreedingCoeff=1.0000;MLEAC=4;MLEAF=0.167;MQ=60.00;QD=26.80;SOR=0.795	GT:AD:DP:GQ:PGT:PID:PL:PS	0/0:72,0:72:99:.:.:0,120,1800:.	0/0:54,0:54:99:.:.:0,120,1800:.	0/0:55,0:55:99:.:.:0,120,1800:.	0/0:74,0:74:99:.:.:0,107,1800:.	1|1:0,91:91:99:1|1:5311_A_T:4046,274,0:5311	0/0:55,0:55:99:.:.:0,120,1800:.	0/0:49,0:49:99:.:.:0,99,1762:.	0/0:40,0:40:99:.:.:0,108,1656:.	0/0:34,0:34:99:.:.:0,99,1485:.	0/0:42,0:42:99:.:.:0,111,1632:.
HG994961.1	5317	.	T	C	12542.9	PASS	AC=6;AF=0.250;AN=24;DP=772;ExcessHet=0.0036;FS=0.000;InbreedingCoeff=1.0000;MLEAC=6;MLEAF=0.250;MQ=60.00;QD=26.00;SOR=0.793	GT:AD:DP:GQ:PGT:PID:PL:PS	0/0:72,0:72:99:.:.:0,120,1800:.	0/0:54,0:54:99:.:.:0,120,1800:.	0/0:55,0:55:99:.:.:0,120,1800:.	0/0:74,0:74:99:.:.:0,107,1800:.	1|1:0,90:90:99:1|1:5311_A_T:4017,271,0:5311	0/0:55,0:55:99:.:.:0,120,1800:.	0/0:49,0:49:99:.:.:0,99,1762:.	0/0:40,0:40:99:.:.:0,108,1656:.	0/0:34,0:34:99:.:.:0,99,1485:.	0/0:42,0:42:99:.:.:0,111,1632:.
HG994961.1	7741	.	T	C	9565.9	PASS	AC=6;AF=0.250;AN=24;BaseQRankSum=-5.070e-01;DP=745;ExcessHet=0.0036;FS=3.094;InbreedingCoeff=1.0000;MLEAC=6;MLEAF=0.250;MQ=60.00;MQRankSum=0.00;QD=30.02;ReadPosRankSum=0.756;SOR=0.297	GT:AD:DP:GQ:PL	0/0:72,0:72:99:0,120,1800	0/0:54,0:54:99:0,120,1800	0/0:55,0:55:99:0,120,1800	0/0:74,0:74:99:0,107,1800	1/1:0,78:78:99:2850,233,0	0/0:55,0:55:99:0,120,1800	0/0:49,0:49:99:0,99,1762	0/0:40,0:40:99:0,108,1656	0/0:34,0:34:99:0,99,1485	0/0:42,0:42:99:0,111,1632
HG994961.1	10313	.	A	G	4541.96	PASS	AC=2;AF=0.083;AN=24;DP=721;ExcessHet=0.0955;FS=0.000;InbreedingCoeff=1.0000;MLEAC=2;MLEAF=0.083;MQ=60.00;QD=27.51;SOR=1.034	GT:AD:DP:GQ:PL	0/0:72,0:72:99:0,120,1800	0/0:54,0:54:99:0,120,1800	0/0:55,0:55:99:0,120,1800	0/0:74,0:74:99:0,107,1800	0/0:61,0:61:99:0,120,1800	0/0:55,0:55:99:0,120,1800	0/0:47,0:47:99:0,114,1755	0/0:40,0:40:99:0,108,1656	0/0:34,0:34:99:0,99,1485	0/0:42,0:42:99:0,111,1632
HG994961.1	10569	.	T	G	11900.9	PASS	AC=6;AF=0.250;AN=24;DP=792;ExcessHet=0.0036;FS=0.000;InbreedingCoeff=1.0000;MLEAC=6;MLEAF=0.250;MQ=60.00;QD=29.11;SOR=0.706	GT:AD:DP:GQ:PL	0/0:72,0:72:99:0,120,1800	0/0:54,0:54:99:0,120,1800	0/0:55,0:55:99:0,120,1800	0/0:74,0:74:99:0,107,1800	1/1:0,88:88:99:3533,264,0	0/0:55,0:55:99:0,120,1800	0/0:47,0:47:99:0,114,1755	0/0:40,0:40:99:0,108,1656	0/0:34,0:34:99:0,99,1485	0/0:42,0:42:99:0,111,1632
HG994961.1	10805	.	A	G	12124.9	PASS	AC=6;AF=0.250;AN=24;DP=788;ExcessHet=0.0036;FS=0.000;InbreedingCoeff=1.0000;MLEAC=6;MLEAF=0.250;MQ=60.00;QD=28.08;SOR=0.746	GT:AD:DP:GQ:PL	0/0:72,0:72:99:0,120,1800	0/0:54,0:54:99:0,120,1800	0/0:55,0:55:99:0,120,1800	0/0:74,0:74:99:0,107,1800	1/1:0,95:95:99:3655,286,0	0/0:55,0:55:99:0,120,1800	0/0:47,0:47:99:0,114,1755	0/0:40,0:40:99:0,108,1656	0/0:34,0:34:99:0,99,1485	0/0:42,0:42:99:0,111,1632
HG994961.1	11692	.	C	T	4220.96	PASS	AC=2;AF=0.083;AN=24;DP=721;ExcessHet=0.0955;FS=0.000;InbreedingCoeff=1.0000;MLEAC=2;MLEAF=0.083;MQ=60.00;QD=23.23;SOR=0.711	GT:AD:DP:GQ:PL	0/0:72,0:72:99:0,120,1800	0/0:54,0:54:99:0,120,1800	0/0:55,0:55:99:0,120,1800	0/0:74,0:74:99:0,107,1800	0/0:62,0:62:99:0,120,1800	0/0:55,0:55:99:0,120,1800	0/0:47,0:47:99:0,114,1755	0/0:40,0:40:99:0,108,1656	0/0:34,0:34:99:0,99,1485	0/0:42,0:42:99:0,111,1632
HG994961.1	11808	.	C	T	7122.04	PASS	AC=4;AF=0.167;AN=24;DP=760;ExcessHet=0.0135;FS=0.000;InbreedingCoeff=1.0000;MLEAC=4;MLEAF=0.167;MQ=60.00;QD=29.03;SOR=0.840	GT:AD:DP:GQ:PL	0/0:72,0:72:99:0,120,1800	0/0:54,0:54:99:0,120,1800	0/0:55,0:55:99:0,120,1800	0/0:74,0:74:99:0,107,1800	1/1:0,88:88:99:3321,265,0	0/0:55,0:55:99:0,120,1800	0/0:47,0:47:99:0,114,1755	0/0:40,0:40:99:0,108,1656	0/0:34,0:34:99:0,99,1485	0/0:42,0:42:99:0,111,1632
HG994961.1	12782	.	A	G	4249.96	PASS	AC=2;AF=0.083;AN=24;DP=715;ExcessHet=0.0955;FS=0.000;InbreedingCoeff=1.0000;MLEAC=2;MLEAF=0.083;MQ=60.00;QD=30.67;SOR=0.750	GT:AD:DP:GQ:PL	0/0:72,0:72:99:0,120,1800	0/0:54,0:54:99:0,120,1800	0/0:55,0:55:99:0,120,1800	0/0:74,0:74:99:0,107,1800	0/0:63,0:63:99:0,120,1800	0/0:55,0:55:99:0,120,1800	0/0:47,0:47:99:0,114,1755	0/0:40,0:40:99:0,108,1656	0/0:34,0:34:99:0,99,1485	0/0:42,0:42:99:0,111,1632
HG994961.1	13130	.	G	A	18016	PASS	AC=10;AF=0.417;AN=24;DP=848;ExcessHet=0.0009;FS=0.000;InbreedingCoeff=1.0000;MLEAC=10;MLEAF=0.417;MQ=60.00;QD=26.61;SOR=0.719	GT:AD:DP:GQ:PL	1/1:0,102:102:99:3950,305,0	1/1:0,90:90:99:3538,271,0	1/1:0,77:77:99:3032,232,0	1/1:0,103:103:99:3915,308,0	0/0:57,0:57:99:0,120,1800	1/1:0,94:94:99:3619,283,0	0/0:47,0:47:99:0,114,1755	0/0:40,0:40:99:0,108,1656	0/0:34,0:34:99:0,99,1485	0/0:42,0:42:99:0,111,1632
HG994961.1	13698	.	A	G	27880.9	PASS	AC=16;AF=0.667;AN=24;DP=903;ExcessHet=0.0015;FS=0.000;InbreedingCoeff=1.0000;MLEAC=16;MLEAF=0.667;MQ=60.00;QD=29.20;SOR=0.801	GT:AD:DP:GQ:PL	1/1:0,97:97:99:4005,292,0	1/1:0,76:76:99:2820,228,0	1/1:0,99:99:99:3751,297,0	1/1:0,98:99:99:3782,292,0	1/1:0,60:61:99:2168,179,0	1/1:0,82:82:99:3196,246,0	0/0:47,0:47:99:0,114,1755	0/0:40,0:40:99:0,108,1656	0/0:34,0:34:99:0,99,1485	0/0:42,0:42:99:0,111,1632
HG994961.1	15682	.	C	T	29742.9	PASS	AC=16;AF=0.667;AN=24;DP=945;ExcessHet=0.0015;FS=0.000;InbreedingCoeff=1.0000;MLEAC=16;MLEAF=0.667;MQ=60.00;QD=28.55;SOR=0.826	GT:AD:DP:GQ:PL	1/1:0,104:104:99:4209,313,0	1/1:0,93:93:99:3585,279,0	1/1:0,84:84:99:3228,253,0	1/1:0,107:107:99:4135,321,0	1/1:0,93:93:99:3520,280,0	1/1:0,78:78:99:2917,234,0	0/0:47,0:47:99:0,114,1755	0/0:40,0:40:99:0,108,1656	0/0:34,0:34:99:0,99,1485	0/0:42,0:42:99:0,111,1632
HG994961.1	15722	.	G	A	17833	PASS	AC=10;AF=0.417;AN=24;DP=753;ExcessHet=0.0009;FS=0.000;InbreedingCoeff=1.0000;MLEAC=10;MLEAF=0.417;MQ=60.00;QD=34.42;SOR=0.851	GT:AD:DP:GQ:PL	1/1:0,105:105:99:4053,314,0	1/1:0,89:89:99:3395,267,0	1/1:0,81:81:99:3133,243,0	1/1:0,104:104:99:3982,310,0	0/0:37,0:37:99:0,99,1485	1/1:0,83:83:99:3308,250,0	0/0:47,0:47:99:0,114,1755	0/0:40,0:40:99:0,108,1656	0/0:34,0:34:99:0,99,1485	0/0:42,0:42:99:0,111,1632
HG994961.1	21653	.	T	G	11763	PASS	AC=10;AF=0.417;AN=24;BaseQRankSum=3.15;DP=604;ExcessHet=0.0009;FS=3.360;InbreedingCoeff=0.9658;MLEAC=10;MLEAF=0.417;MQ=40.71;MQRankSum=-1.622e+00;QD=33.70;ReadPosRankSum=0.186;SOR=0.487	GT:AD:DP:GQ:PL	1/1:0,72:72:99:2467,215,0	1/1:0,69:69:99:2194,206,0	1/1:0,65:65:99:2253,195,0	1/1:1,83:84:99:2899,242,0	0/0:39,0:39:99:0,108,1461	1/1:0,59:59:99:1986,177,0	0/0:35,0:35:99:0,99,1485	0/0:43,0:43:99:0,120,1800	0/0:34,0:34:99:0,99,1485	0/0:33,0:33:99:0,99,1272
HG994961.1	22079	.	C	T	6577.04	PASS	AC=4;AF=0.167;AN=24;DP=666;ExcessHet=0.0135;FS=0.000;InbreedingCoeff=1.0000;MLEAC=4;MLEAF=0.167;MQ=60.00;QD=29.52;SOR=0.748	GT:AD:DP:GQ:PGT:PID:PL:PS	0/0:73,0:73:99:.:.:0,120,1800:.	0/0:56,0:56:99:.:.:0,120,1800:.	0/0:51,0:51:99:.:.:0,113,1800:.	0/0:74,0:74:99:.:.:0,120,1800:.	1|1:0,65:65:99:1|1:22079_C_T:2911,196,0:22079	0/0:61,0:61:99:.:.:0,120,1800:.	0/0:35,0:35:99:.:.:0,99,1485:.	0/0:36,0:36:99:.:.:0,99,1485:.	0/0:34,0:34:99:.:.:0,99,1485:.	0/0:33,0:33:99:.:.:0,99,1272:.
HG994961.1	22080	.	C	T	6577.04	PASS	AC=4;AF=0.167;AN=24;DP=666;ExcessHet=0.0135;FS=0.000;InbreedingCoeff=1.0000;MLEAC=4;MLEAF=0.167;MQ=60.00;QD=33.47;SOR=0.748	GT:AD:DP:GQ:PGT:PID:PL:PS	0/0:73,0:73:99:.:.:0,120,1800:.	0/0:56,0:56:99:.:.:0,120,1800:.	0/0:51,0:51:99:.:.:0,113,1800:.	0/0:74,0:74:99:.:.:0,120,1800:.	1|1:0,65:65:99:1|1:22079_C_T:2911,196,0:22079	0/0:61,0:61:99:.:.:0,120,1800:.	0/0:35,0:35:99:.:.:0,99,1485:.	0/0:36,0:36:99:.:.:0,99,1485:.	0/0:34,0:34:99:.:.:0,99,1485:.	0/0:33,0:33:99:.:.:0,99,1272:.
HG994961.1	22685	.	C	T	4057.96	PASS	AC=2;AF=0.083;AN=24;DP=682;ExcessHet=0.0955;FS=0.000;InbreedingCoeff=1.0000;MLEAC=2;MLEAF=0.083;MQ=60.00;QD=32.91;SOR=0.804	GT:AD:DP:GQ:PL	0/0:73,0:73:99:0,120,1800	0/0:56,0:56:99:0,120,1800	0/0:51,0:51:99:0,113,1800	0/0:74,0:74:99:0,120,1800	0/0:56,0:56:99:0,120,1800	0/0:61,0:61:99:0,120,1800	0/0:35,0:35:99:0,99,1485	0/0:36,0:36:99:0,99,1485	0/0:34,0:34:99:0,99,1485	0/0:33,0:33:99:0,99,1272
HG994961.1	22818	.	C	T	4508.96	PASS	AC=2;AF=0.083;AN=24;DP=686;ExcessHet=0.0955;FS=0.000;InbreedingCoeff=1.0000;MLEAC=2;MLEAF=0.083;MQ=60.00;QD=31.31;SOR=1.009	GT:AD:DP:GQ:PL	0/0:73,0:73:99:0,120,1800	0/0:56,0:56:99:0,120,1800	0/0:51,0:51:99:0,113,1800	0/0:74,0:74:99:0,120,1800	0/0:56,0:56:99:0,120,1800	0/0:61,0:61:99:0,120,1800	0/0:35,0:35:99:0,99,1485	0/0:36,0:36:99:0,99,1485	0/0:34,0:34:99:0,99,1485	0/0:33,0:33:99:0,99,1272
HG994961.1	24850	.	C	T	4065.96	PASS	AC=2;AF=0.083;AN=24;DP=685;ExcessHet=0.0955;FS=0.000;InbreedingCoeff=1.0000;MLEAC=2;MLEAF=0.083;MQ=60.00;QD=31.45;SOR=0.712	GT:AD:DP:GQ:PL	0/0:73,0:73:99:0,120,1800	0/0:56,0:56:99:0,120,1800	0/0:51,0:51:99:0,113,1800	0/0:74,0:74:99:0,120,1800	0/0:63,0:63:99:0,106,1800	0/0:61,0:61:99:0,120,1800	0/0:35,0:35:99:0,99,1485	0/0:36,0:36:99:0,99,1485	0/0:34,0:34:99:0,99,1485	0/0:33,0:33:99:0,99,1272
HG994961.1	25017	.	G	A	32164.9	PASS	AC=16;AF=0.667;AN=24;BaseQRankSum=-3.310e-01;DP=992;ExcessHet=0.0015;FS=0.000;InbreedingCoeff=1.0000;MLEAC=16;MLEAF=0.667;MQ=60.00;MQRankSum=0.00;QD=33.27;ReadPosRankSum=-1.124e+00;SOR=0.224	GT:AD:DP:GQ:PL	1/1:0,100:100:99:3985,300,0	1/1:1,93:94:99:3698,241,0	1/1:0,106:106:99:4158,318,0	1/1:0,112:112:99:4339,336,0	1/1:0,91:91:99:3549,274,0	1/1:0,95:95:99:3781,286,0	0/0:35,0:35:99:0,99,1485	0/0:36,0:36:99:0,99,1485	0/0:34,0:34:99:0,99,1485	0/0:33,0:33:99:0,99,1272
HG994961.1	25529	.	C	G	30229.9	PASS	AC=16;AF=0.667;AN=24;DP=946;ExcessHet=0.0015;FS=0.000;InbreedingCoeff=1.0000;MLEAC=16;MLEAF=0.667;MQ=60.00;QD=31.26;SOR=0.743	GT:AD:DP:GQ:PL	1/1:0,104:104:99:4094,312,0	1/1:0,88:89:99:3270,264,0	1/1:0,83:83:99:3379,250,0	1/1:0,118:118:99:4730,355,0	1/1:0,77:77:99:3076,232,0	1/1:0,92:92:99:3468,276,0	0/0:35,0:35:99:0,99,1485	0/0:36,0:36:99:0,99,1485	0/0:34,0:34:99:0,99,1485	0/0:33,0:33:99:0,99,1272
HG994961.1	26404	.	T	C	10102.9	PASS	AC=6;AF=0.250;AN=24;DP=738;ExcessHet=0.0036;FS=0.000;InbreedingCoeff=1.0000;MLEAC=6;MLEAF=0.250;MQ=60.00;QD=27.76;SOR=0.839	GT:AD:DP:GQ:PL	0/0:73,0:73:99:0,120,1800	0/0:64,0:64:99:0,120,1800	0/0:63,0:63:99:0,120,1800	0/0:83,0:83:99:0,120,1800	1/1:0,81:81:99:3048,244,0	0/0:52,0:52:99:0,120,1800	0/0:35,0:35:99:0,99,1485	0/0:36,0:36:99:0,99,1485	0/0:34,0:34:99:0,99,1485	0/0:33,0:33:99:0,99,1272
HG994961.1	26486	.	C	A	9587.9	PASS	AC=6;AF=0.250;AN=24;DP=729;ExcessHet=0.0036;FS=0.000;InbreedingCoeff=1.0000;MLEAC=6;MLEAF=0.250;MQ=60.00;QD=29.09;SOR=0.845	GT:AD:DP:GQ:PL	0/0:73,0:73:99:0,120,1800	0/0:64,0:64:99:0,120,1800	0/0:63,0:63:99:0,120,1800	0/0:83,0:83:99:0,120,1800	1/1:0,72:72:99:2723,216,0	0/0:52,0:52:99:0,120,1800	0/0:35,0:35:99:0,99,1485	0/0:36,0:36:99:0,99,1485	0/0:34,0:34:99:0,99,1485	0/0:33,0:33:99:0,99,1272
HG994961.1	27514	.	T	C	30112.9	PASS	AC=16;AF=0.667;AN=24;DP=934;ExcessHet=0.0015;FS=0.000;InbreedingCoeff=1.0000;MLEAC=16;MLEAF=0.667;MQ=60.00;QD=26.08;SOR=0.985	GT:AD:DP:GQ:PL	1/1:0,107:107:99:4355,322,0	1/1:0,94:94:99:3675,283,0	1/1:0,93:93:99:3689,280,0	1/1:0,105:105:99:4153,315,0	1/1:0,86:86:99:3221,258,0	1/1:0,95:96:99:3639,285,0	0/0:35,0:35:99:0,99,1485	0/0:36,0:36:99:0,99,1485	0/0:34,0:34:99:0,99,1485	0/0:33,0:33:99:0,99,1272
HG994961.1	27867	.	G	C	3861.96	PASS	AC=2;AF=0.083;AN=24;DP=816;ExcessHet=0.0955;FS=0.000;InbreedingCoeff=1.0000;MLEAC=2;MLEAF=0.083;MQ=60.00;QD=33.85;SOR=0.795	GT:AD:DP:GQ:PL	0/0:90,0:90:99:0,120,1800	0/0:76,0:76:99:0,120,1800	0/0:73,0:73:99:0,120,1800	0/0:85,0:85:99:0,120,1800	0/0:80,0:80:99:0,120,1800	0/0:83,0:83:99:0,120,1800	0/0:35,0:35:99:0,99,1485	0/0:36,0:36:99:0,99,1485	0/0:34,0:34:99:0,99,1485	0/0:33,0:33:99:0,99,1272
HG994961.1	28109	.	G	A	19422	PASS	AC=10;AF=0.417;AN=24;DP=917;ExcessHet=0.0009;FS=0.000;InbreedingCoeff=1.0000;MLEAC=10;MLEAF=0.417;MQ=60.00;QD=27.08;SOR=0.721	GT:AD:DP:GQ:PL	1/1:0,112:112:99:4466,336,0	1/1:0,92:92:99:3319,276,0	1/1:0,96:96:99:3775,288,0	1/1:0,100:100:99:4170,301,0	0/0:80,0:80:99:0,120,1800	1/1:0,99:99:99:3730,298,0	0/0:35,0:35:99:0,99,1485	0/0:36,0:36:99:0,99,1485	0/0:34,0:34:99:0,99,1485	0/0:33,0:33:99:0,99,1272
HG994961.1	28127	.	C	T	30622.9	PASS	AC=16;AF=0.667;AN=24;DP=949;ExcessHet=0.0015;FS=0.000;InbreedingCoeff=1.0000;MLEAC=16;MLEAF=0.667;MQ=60.00;QD=25.42;SOR=0.726	GT:AD:DP:GQ:PL	1/1:0,105:105:99:4208,315,0	1/1:0,94:94:99:3482,282,0	1/1:0,93:93:99:3675,279,0	1/1:0,96:96:99:3831,288,0	1/1:0,87:87:99:3341,262,0	1/1:0,101:101:99:3844,304,0	0/0:35,0:35:99:0,99,1485	0/0:36,0:36:99:0,99,1485	0/0:34,0:34:99:0,99,1485	0/0:33,0:33:99:0,99,1272
HG994961.1	28560	.	C	T	16986	PASS	AC=10;AF=0.417;AN=24;DP=803;ExcessHet=0.0009;FS=0.000;InbreedingCoeff=1.0000;MLEAC=10;MLEAF=0.417;MQ=60.00;QD=27.65;SOR=0.937	GT:AD:DP:GQ:PL	1/1:0,107:107:99:4122,320,0	1/1:0,74:74:99:2908,223,0	1/1:0,74:74:99:2931,222,0	1/1:0,92:92:99:3636,277,0	0/0:59,0:59:99:0,120,1800	1/1:0,89:89:99:3427,267,0	0/0:35,0:35:99:0,99,1485	0/0:36,0:36:99:0,99,1485	0/0:34,0:34:99:0,99,1485	0/0:33,0:33:99:0,99,1272
HG994961.1	29517	.	C	T	29718.9	PASS	AC=16;AF=0.667;AN=24;DP=903;ExcessHet=0.0015;FS=0.000;InbreedingCoeff=1.0000;MLEAC=16;MLEAF=0.667;MQ=59.91;QD=29.48;SOR=0.742	GT:AD:DP:GQ:PGT:PID:PL:PS	1/1:0,120:120:99:.:.:4677,359,0:.	1/1:0,87:87:99:.:.:3410,262,0:.	1/1:0,92:92:99:.:.:3610,276,0:.	1/1:0,100:100:99:.:.:3907,300,0:.	1|1:0,71:71:99:1|1:29517_C_T:3134,214,0:29517	1/1:0,77:77:99:.:.:2990,231,0:.	0/0:35,0:35:99:.:.:0,99,1485:.	0/0:36,0:36:99:.:.:0,99,1485:.	0/0:34,0:34:99:.:.:0,99,1485:.	0/0:33,0:33:99:.:.:0,99,1272:.
HG994961.1	29522	.	C	T	7065.04	PASS	AC=4;AF=0.167;AN=24;DP=527;ExcessHet=0.0135;FS=0.000;InbreedingCoeff=1.0000;MLEAC=4;MLEAF=0.167;MQ=59.59;QD=30.56;SOR=0.705	GT:AD:DP:GQ:PGT:PID:PL:PS	0/0:39,0:39:99:.:.:0,99,1485:.	0/0:37,0:37:99:.:.:0,99,1485:.	0/0:37,0:37:99:.:.:0,99,1485:.	0/0:38,0:38:99:.:.:0,99,1485:.	1|1:0,72:72:99:1|1:29517_C_T:3183,217,0:29517	0/0:37,0:37:99:.:.:0,99,1485:.	0/0:35,0:35:99:.:.:0,99,1485:.	0/0:36,0:36:99:.:.:0,99,1485:.	0/0:34,0:34:99:.:.:0,99,1485:.	0/0:33,0:33:99:.:.:0,99,1272:.
HG994961.1	31186	.	G	T	26814	PASS	AC=10;AF=0.417;AN=24;BaseQRankSum=2.45;DP=976;ExcessHet=0.0009;FS=0.000;InbreedingCoeff=1.0000;MLEAC=10;MLEAF=0.417;MQ=50.67;MQRankSum=0.263;QD=33.63;ReadPosRankSum=-5.260e-01;SOR=1.068	GT:AD:DP:GQ:PL	1/1:0,176:176:99:6746,529,0	1/1:0,122:122:99:4655,366,0	1/1:2,134:136:99:4920,379,0	1/1:0,154:154:99:5856,462,0	0/0:34,0:34:99:0,99,1394	1/1:0,128:129:99:4675,384,0	0/0:35,0:35:99:0,99,1483	0/0:36,0:36:99:0,99,1456	0/0:42,0:42:99:0,111,1665	0/0:35,0:35:99:0,99,1485
HG994961.1	31293	.	A	G	10439.9	PASS	AC=6;AF=0.250;AN=24;DP=1142;ExcessHet=0.0036;FS=0.000;InbreedingCoeff=1.0000;MLEAC=6;MLEAF=0.250;MQ=59.95;QD=30.55;SOR=0.792	GT:AD:DP:GQ:PL	0/0:177,0:177:99:0,120,1800	0/0:123,0:123:99:0,120,1800	0/0:132,0:132:99:0,120,1800	0/0:153,0:153:99:0,120,1800	1/1:0,89:89:99:3497,268,0	0/0:127,0:127:99:0,120,1800	0/0:35,0:35:99:0,99,1483	0/0:36,0:36:99:0,99,1456	0/0:42,0:42:99:0,111,1665	0/0:35,0:35:99:0,99,1485
HG994961.1	31306	.	C	T	45843.9	PASS	AC=16;AF=0.667;AN=24;DP=1359;ExcessHet=0.0015;FS=0.000;InbreedingCoeff=1.0000;MLEAC=16;MLEAF=0.667;MQ=60.00;QD=32.62;SOR=0.821	GT:AD:DP:GQ:PL	1/1:0,213:213:99:8340,638,0	1/1:0,172:172:99:6453,516,0	1/1:0,177:177:99:6693,531,0	1/1:0,204:204:99:7878,609,0	1/1:0,92:92:99:3532,276,0	1/1:0,160:160:99:6246,480,0	0/0:35,0:35:99:0,99,1483	0/0:36,0:36:99:0,99,1456	0/0:42,0:42:99:0,111,1665	0/0:35,0:35:99:0,99,1485
HG994961.1	31335	.	T	C	3316.96	PASS	AC=2;AF=0.083;AN=24;DP=524;ExcessHet=0.0955;FS=0.000;InbreedingCoeff=1.0000;MLEAC=2;MLEAF=0.083;MQ=60.00;QD=29.33;SOR=1.046	GT:AD:DP:GQ:PL	0/0:37,0:37:99:0,99,1485	0/0:36,0:36:99:0,99,1485	0/0:37,0:37:99:0,102,1530	0/0:39,0:39:99:0,99,1485	0/0:44,0:44:99:0,111,1665	0/0:45,0:45:99:0,102,1530	0/0:35,0:35:99:0,99,1483	0/0:36,0:36:99:0,99,1456	0/0:42,0:42:99:0,111,1665	0/0:35,0:35:99:0,99,1485
HG994961.1	34248	.	A	T	10892.9	PASS	AC=6;AF=0.250;AN=24;DP=619;ExcessHet=0.0036;FS=0.000;InbreedingCoeff=1.0000;MLEAC=6;MLEAF=0.250;MQ=60.00;QD=34.30;SOR=1.006	GT:AD:DP:GQ:PL	0/0:38,0:38:99:0,102,1527	0/0:43,0:43:99:0,120,1800	0/0:33,0:33:99:0,99,1294	0/0:34,0:34:99:0,102,1370	1/1:0,83:83:99:3082,249,0	0/0:43,0:43:99:0,120,1800	0/0:36,0:36:99:0,99,1424	0/0:36,0:36:99:0,99,1441	0/0:35,0:35:99:0,99,1485	0/0:33,0:33:99:0,99,1316
HG994961.1	34739	.	C	A	27340.9	PASS	AC=16;AF=0.667;AN=24;DP=862;ExcessHet=0.0015;FS=0.000;InbreedingCoeff=1.0000;MLEAC=16;MLEAF=0.667;MQ=60.00;QD=27.00;SOR=0.867	GT:AD:DP:GQ:PL	1/1:0,100:100:99:4060,300,0	1/1:0,76:76:99:2880,229,0	1/1:0,77:77:99:3048,232,0	1/1:0,97:97:99:3813,291,0	1/1:0,99:99:99:3679,298,0	1/1:0,67:67:99:2467,201,0	0/0:36,0:36:99:0,99,1424	0/0:36,0:36:99:0,99,1441	0/0:35,0:35:99:0,99,1485	0/0:33,0:33:99:0,99,1316
HG994961.1	35121	.	C	T	18212	PASS	AC=10;AF=0.417;AN=24;DP=848;ExcessHet=0.0009;FS=0.000;InbreedingCoeff=1.0000;MLEAC=10;MLEAF=0.417;MQ=60.00;QD=30.82;SOR=0.724	GT:AD:DP:GQ:PL	1/1:0,112:112:99:4364,335,0	1/1:0,83:83:99:3258,250,0	1/1:0,75:75:99:2982,226,0	1/1:0,98:98:99:4034,295,0	0/0:63,0:63:99:0,120,1800	1/1:0,95:95:99:3612,286,0	0/0:36,0:36:99:0,99,1424	0/0:36,0:36:99:0,99,1441	0/0:35,0:35:99:0,99,1485	0/0:33,0:33:99:0,99,1316
HG994961.1	35513	.	C	T	17605	PASS	AC=10;AF=0.417;AN=24;DP=822;ExcessHet=0.0009;FS=0.000;InbreedingCoeff=1.0000;MLEAC=10;MLEAF=0.417;MQ=60.00;QD=29.27;SOR=0.698	GT:AD:DP:GQ:PL	1/1:0,95:95:99:3825,286,0	1/1:0,91:91:99:3547,273,0	1/1:0,80:80:99:3035,240,0	1/1:0,82:82:99:3331,247,0	0/0:63,0:63:99:0,120,1800	1/1:0,105:105:99:3905,316,0	0/0:36,0:36:99:0,99,1424	0/0:36,0:36:99:0,99,1441	0/0:35,0:35:99:0,99,1485	0/0:33,0:33:99:0,99,1316
HG994961.1	35565	.	C	T	29424.9	PASS	AC=16;AF=0.667;AN=24;DP=915;ExcessHet=0.0015;FS=0.000;InbreedingCoeff=1.0000;MLEAC=16;MLEAF=0.667;MQ=60.00;QD=35.92;SOR=0.804	GT:AD:DP:GQ:PL	1/1:0,102:102:99:4191,307,0	1/1:0,80:80:99:3172,240,0	1/1:0,77:77:99:3038,232,0	1/1:0,89:89:99:3504,266,0	1/1:0,69:69:99:2685,208,0	1/1:0,106:106:99:3937,319,0	0/0:36,0:36:99:0,99,1424	0/0:36,0:36:99:0,99,1441	0/0:35,0:35:99:0,99,1485	0/0:33,0:33:99:0,99,1316
HG994961.1	36314	.	G	A	10755.9	PASS	AC=6;AF=0.250;AN=24;DP=779;ExcessHet=0.0036;FS=0.000;InbreedingCoeff=1.0000;MLEAC=6;MLEAF=0.250;MQ=60.00;QD=29.63;SOR=0.759	GT:AD:DP:GQ:PL	0/0:87,0:87:99:0,120,1800	0/0:64,0:64:99:0,120,1800	0/0:63,0:63:99:0,120,1800	0/0:75,0:75:99:0,120,1800	1/1:0,86:86:99:3157,258,0	0/0:64,0:64:99:0,120,1800	0/0:36,0:36:99:0,99,1424	0/0:36,0:36:99:0,99,1441	0/0:35,0:35:99:0,99,1485	0/0:33,0:33:99:0,99,1316
HG994961.1	36422	.	A	G	3281.96	PASS	AC=2;AF=0.083;AN=24;DP=712;ExcessHet=0.0955;FS=0.000;InbreedingCoeff=1.0000;MLEAC=2;MLEAF=0.083;MQ=60.00;QD=28.76;SOR=0.761	GT:AD:DP:GQ:PL	0/0:87,0:87:99:0,120,1800	0/0:64,0:64:99:0,120,1800	0/0:63,0:63:99:0,120,1800	0/0:75,0:75:99:0,120,1800	0/0:60,0:60:99:0,120,1800	0/0:64,0:64:99:0,120,1800	0/0:36,0:36:99:0,99,1424	0/0:36,0:36:99:0,99,1441	0/0:35,0:35:99:0,99,1485	0/0:33,0:33:99:0,99,1316
HG994961.1	37141	.	C	T	10830.9	PASS	AC=6;AF=0.250;AN=24;DP=791;ExcessHet=0.0036;FS=0.000;InbreedingCoeff=1.0000;MLEAC=6;MLEAF=0.250;MQ=60.00;QD=29.94;SOR=1.004	GT:AD:DP:GQ:PL	0/0:87,0:87:99:0,120,1800	0/0:64,0:64:99:0,120,1800	0/0:63,0:63:99:0,120,1800	0/0:75,0:75:99:0,120,1800	1/1:0,86:86:99:3305,259,0	0/0:64,0:64:99:0,120,1800	0/0:36,0:36:99:0,99,1424	0/0:36,0:36:99:0,99,1441	0/0:35,0:35:99:0,99,1485	0/0:33,0:33:99:0,99,1316
HG994961.1	37812	.	T	C	11651.9	PASS	AC=6;AF=0.250;AN=24;DP=802;ExcessHet=0.0036;FS=0.000;InbreedingCoeff=1.0000;MLEAC=6;MLEAF=0.250;MQ=60.00;QD=31.54;SOR=0.762	GT:AD:DP:GQ:PL	0/0:87,0:87:99:0,120,1800	0/0:64,0:64:99:0,120,1800	0/0:63,0:63:99:0,120,1800	0/0:75,0:75:99:0,120,1800	1/1:0,74:74:99:3010,223,0	0/0:64,0:64:99:0,120,1800	0/0:36,0:36:99:0,99,1424	0/0:36,0:36:99:0,99,1441	0/0:35,0:35:99:0,99,1485	0/0:33,0:33:99:0,99,1316
HG994961.1	39438	.	C	A	20557	PASS	AC=10;AF=0.417;AN=24;BaseQRankSum=1.91;DP=904;ExcessHet=0.0009;FS=0.000;InbreedingCoeff=1.0000;MLEAC=10;MLEAF=0.417;MQ=60.00;MQRankSum=0.00;QD=28.86;ReadPosRankSum=-1.051e+00;SOR=0.382	GT:AD:DP:GQ:PL	1/1:0,132:132:99:5162,396,0	1/1:3,97:100:99:3614,209,0	1/1:0,112:112:99:4216,336,0	1/1:0,103:103:99:3965,309,0	0/0:59,0:59:99:0,120,1800	1/1:0,94:94:99:3638,283,0	0/0:36,0:36:99:0,99,1424	0/0:36,0:36:99:0,99,1441	0/0:35,0:35:99:0,99,1485	0/0:33,0:33:99:0,99,1316
HG994961.1	39820	.	A	G	31064.9	PASS	AC=16;AF=0.667;AN=24;BaseQRankSum=-5.100e-01;DP=986;ExcessHet=0.0015;FS=0.000;InbreedingCoeff=1.0000;MLEAC=16;MLEAF=0.667;MQ=60.00;MQRankSum=0.00;QD=29.41;ReadPosRankSum=0.289;SOR=0.258	GT:AD:DP:GQ:PL	1/1:0,109:111:99:4287,327,0	1/1:1,107:108:99:4039,283,0	1/1:0,108:108:99:4261,325,0	1/1:0,102:102:99:4100,306,0	1/1:0,93:93:99:3397,279,0	1/1:0,97:97:99:3670,291,0	0/0:36,0:36:99:0,99,1424	0/0:36,0:36:99:0,99,1441	0/0:35,0:35:99:0,99,1485	0/0:33,0:33:99:0,99,1316
HG994961.1	39856	.	A	G	6386.04	PASS	AC=4;AF=0.167;AN=24;DP=777;ExcessHet=0.0135;FS=0.000;InbreedingCoeff=1.0000;MLEAC=4;MLEAF=0.167;MQ=60.00;QD=31.11;SOR=0.705	GT:AD:DP:GQ:PL	0/0:92,0:92:99:0,120,1800	0/0:68,0:68:99:0,120,1800	0/0:73,0:73:99:0,120,1800	0/0:81,0:81:99:0,120,1800	1/1:0,87:87:99:3108,261,0	0/0:64,0:64:99:0,120,1800	0/0:36,0:36:99:0,99,1424	0/0:36,0:36:99:0,99,1441	0/0:35,0:35:99:0,99,1485	0/0:33,0:33:99:0,99,1316
HG994961.1	40794	.	A	C	6398.04	PASS	AC=4;AF=0.167;AN=24;DP=776;ExcessHet=0.0135;FS=0.000;InbreedingCoeff=1.0000;MLEAC=4;MLEAF=0.167;MQ=60.00;QD=34.66;SOR=0.857	GT:AD:DP:GQ:PL	0/0:92,0:92:99:0,120,1800	0/0:68,0:68:99:0,120,1800	0/0:73,0:73:99:0,120,1800	0/0:81,0:81:99:0,120,1800	1/1:0,55:55:99:2161,165,0	0/0:64,0:64:99:0,120,1800	0/0:36,0:36:99:0,99,1424	0/0:36,0:36:99:0,99,1441	0/0:35,0:35:99:0,99,1485	0/0:33,0:33:99:0,99,1316
HG994961.1	40920	.	A	T	27987.9	PASS	AC=16;AF=0.667;AN=24;DP=879;ExcessHet=0.0015;FS=0.000;InbreedingCoeff=1.0000;MLEAC=16;MLEAF=0.667;MQ=60.00;QD=29.40;SOR=0.809	GT:AD:DP:GQ:PL	1/1:0,114:114:99:4457,343,0	1/1:0,83:83:99:3286,249,0	1/1:0,87:87:99:3322,261,0	1/1:0,118:118:99:4720,355,0	1/1:0,74:74:99:2676,222,0	1/1:0,78:78:99:3014,235,0	0/0:36,0:36:99:0,99,1424	0/0:36,0:36:99:0,99,1441	0/0:35,0:35:99:0,99,1485	0/0:33,0:33:99:0,99,1316
HG994961.1	40975	.	A	G	28019.9	PASS	AC=16;AF=0.667;AN=24;DP=875;ExcessHet=0.0015;FS=0.000;InbreedingCoeff=1.0000;MLEAC=16;MLEAF=0.667;MQ=60.00;QD=36.76;SOR=0.748	GT:AD:DP:GQ:PL	1/1:0,114:114:99:4653,343,0	1/1:0,84:84:99:3422,253,0	1/1:0,87:87:99:3480,261,0	1/1:0,99:99:99:3910,297,0	1/1:0,78:78:99:3063,235,0	1/1:0,80:80:99:3000,241,0	0/0:36,0:36:99:0,99,1424	0/0:36,0:36:99:0,99,1441	0/0:35,0:35:99:0,99,1485	0/0:33,0:33:99:0,99,1316
HG994961.1	42348	.	A	T	10178.9	PASS	AC=6;AF=0.250;AN=24;DP=800;ExcessHet=0.0036;FS=0.000;InbreedingCoeff=1.0000;MLEAC=6;MLEAF=0.250;MQ=60.00;QD=30.54;SOR=0.836	GT:AD:DP:GQ:PL	0/0:87,0:87:99:0,120,1800	0/0:66,0:66:99:0,120,1800	0/0:75,0:75:99:0,120,1800	0/0:77,0:77:99:0,120,1800	1/1:0,75:76:99:2852,225,0	0/0:67,0:67:99:0,120,1800	0/0:36,0:36:99:0,99,1424	0/0:52,0:52:99:0,106,1800	0/0:35,0:35:99:0,99,1485	0/0:33,0:33:99:0,99,1316
HG994961.1	43172	.	C	T	4792.96	PASS	AC=2;AF=0.083;AN=24;DP=784;ExcessHet=0.0955;FS=0.000;InbreedingCoeff=1.0000;MLEAC=2;MLEAF=0.083;MQ=60.00;QD=21.53;SOR=0.774	GT:AD:DP:GQ:PL	0/0:87,0:87:99:0,120,1800	0/0:66,0:66:99:0,120,1800	0/0:75,0:75:99:0,120,1800	0/0:77,0:77:99:0,120,1800	0/0:64,0:64:99:0,120,1800	0/0:67,0:67:99:0,120,1800	0/0:36,0:36:99:0,99,1424	0/0:52,0:52:99:0,106,1800	0/0:35,0:35:99:0,99,1485	0/0:33,0:33:99:0,99,1316
HG994961.1	43435	.	A	G	30281.9	PASS	AC=16;AF=0.667;AN=24;DP=971;ExcessHet=0.0015;FS=0.000;InbreedingCoeff=1.0000;MLEAC=16;MLEAF=0.667;MQ=60.00;QD=34.87;SOR=0.770	GT:AD:DP:GQ:PL	1/1:0,97:97:99:3918,291,0	1/1:0,95:95:99:3678,286,0	1/1:0,102:102:99:3972,306,0	1/1:0,97:97:99:3718,290,0	1/1:0,98:98:99:3634,294,0	1/1:0,93:93:99:3549,279,0	0/0:36,0:36:99:0,99,1424	0/0:52,0:52:99:0,106,1800	0/0:35,0:35:99:0,99,1485	0/0:33,0:33:99:0,99,1316
HG994961.1	43753	.	C	T	17543	PASS	AC=10;AF=0.417;AN=24;BaseQRankSum=-7.260e-01;DP=835;ExcessHet=0.0009;FS=0.000;InbreedingCoeff=1.0000;MLEAC=10;MLEAF=0.417;MQ=60.00;MQRankSum=0.00;QD=31.04;ReadPosRankSum=0.104;SOR=0.137	GT:AD:DP:GQ:PL	1/1:0,98:98:99:3934,294,0	1/1:2,81:83:99:2963,166,0	1/1:0,91:91:99:3629,274,0	1/1:0,91:91:99:3592,274,0	0/0:68,0:68:99:0,120,1800	1/1:0,88:88:99:3463,265,0	0/0:36,0:36:99:0,99,1424	0/0:46,0:46:99:0,111,1800	0/0:35,0:35:99:0,99,1485	0/0:33,0:33:99:0,99,1316
HG994961.1	45363	.	A	G	10511.9	PASS	AC=6;AF=0.250;AN=24;DP=786;ExcessHet=0.0036;FS=0.000;InbreedingCoeff=1.0000;MLEAC=6;MLEAF=0.250;MQ=60.00;QD=27.86;SOR=0.700	GT:AD:DP:GQ:PL	0/0:93,0:93:99:0,120,1800	0/0:59,0:59:99:0,120,1800	0/0:64,0:64:99:0,120,1800	0/0:73,0:73:99:0,120,1800	1/1:0,84:85:99:3257,253,0	0/0:65,0:65:99:0,120,1800	0/0:36,0:36:99:0,99,1424	0/0:46,0:46:99:0,111,1800	0/0:35,0:35:99:0,99,1485	0/0:33,0:33:99:0,99,1316
HG994961.1	45469	.	C	T	6737.04	PASS	AC=4;AF=0.167;AN=24;DP=784;ExcessHet=0.0135;FS=0.000;InbreedingCoeff=1.0000;MLEAC=4;MLEAF=0.167;MQ=60.00;QD=34.17;SOR=0.798	GT:AD:DP:GQ:PL	0/0:93,0:93:99:0,120,1800	0/0:59,0:59:99:0,120,1800	0/0:64,0:64:99:0,120,1800	0/0:73,0:73:99:0,120,1800	1/1:0,80:80:99:2987,239,0	0/0:65,0:65:99:0,120,1800	0/0:36,0:36:99:0,99,1424	0/0:46,0:46:99:0,111,1800	0/0:35,0:35:99:0,99,1485	0/0:33,0:33:99:0,99,1316
HG994961.1	45572	.	G	A	4229.96	PASS	AC=2;AF=0.083;AN=24;DP=698;ExcessHet=0.0955;FS=0.000;InbreedingCoeff=1.0000;MLEAC=2;MLEAF=0.083;MQ=60.00;QD=28.60;SOR=0.748	GT:AD:DP:GQ:PL	0/0:93,0:93:99:0,120,1800	0/0:59,0:59:99:0,120,1800	0/0:64,0:64:99:0,120,1800	0/0:73,0:73:99:0,120,1800	0/0:38,0:38:99:0,102,1530	0/0:65,0:65:99:0,120,1800	0/0:36,0:36:99:0,99,1424	0/0:46,0:46:99:0,111,1800	0/0:35,0:35:99:0,99,1485	0/0:33,0:33:99:0,99,1316
HG994961.1	45899	.	A	G	6686.89	PASS	AC=5;AF=0.208;AN=24;BaseQRankSum=-1.250e-01;DP=685;ExcessHet=0.0680;FS=21.304;InbreedingCoeff=0.7496;MLEAC=5;MLEAF=0.208;MQ=53.70;MQRankSum=1.99;QD=25.57;ReadPosRankSum=-1.632e+00;SOR=0.567	GT:AD:DP:GQ:PL	0/0:93,0:93:99:0,120,1800	0/0:59,0:59:99:0,120,1800	0/0:64,0:64:99:0,120,1800	0/0:73,0:73:99:0,120,1800	1/1:1,33:34:74:1315,74,0	0/0:65,0:65:99:0,120,1800	0/0:36,0:36:99:0,99,1424	0/0:46,0:46:99:0,111,1800	0/0:35,0:35:99:0,99,1485	0/0:33,0:33:99:0,99,1316
HG994961.1	46180	.	A	G	21676	PASS	AC=10;AF=0.417;AN=24;DP=807;ExcessHet=0.0009;FS=0.000;InbreedingCoeff=1.0000;MLEAC=10;MLEAF=0.417;MQ=47.37;QD=30.49;SOR=0.874	GT:AD:DP:GQ:PGT:PID:PL:PS	1|1:0,108:108:99:1|1:46180_A_G:4824,325,0:46180	1|1:0,93:93:99:1|1:46180_A_G:4128,280,0:46180	1|1:0,86:86:99:1|1:46180_A_G:3792,259,0:46180	1|1:0,101:101:99:1|1:46180_A_G:4522,304,0:46180	0/0:33,0:33:99:.:.:0,99,1341:.	1|1:0,101:101:99:1|1:46180_A_G:4448,304,0:46180	0/0:36,0:36:99:.:.:0,99,1424:.	0/0:46,0:46:99:.:.:0,111,1800:.	0/0:35,0:35:99:.:.:0,99,1485:.	0/0:33,0:33:99:.:.:0,99,1316:.
HG994961.1	46188	.	T	C	22128	PASS	AC=10;AF=0.417;AN=24;DP=823;ExcessHet=0.0009;FS=0.000;InbreedingCoeff=1.0000;MLEAC=10;MLEAF=0.417;MQ=48.29;QD=31.67;SOR=0.904	GT:AD:DP:GQ:PGT:PID:PL:PS	1|1:0,110:110:99:1|1:46180_A_G:4895,331,0:46180	1|1:0,94:94:99:1|1:46180_A_G:4170,283,0:46180	1|1:0,89:89:99:1|1:46180_A_G:3927,268,0:46180	1|1:0,106:106:99:1|1:46180_A_G:4741,319,0:46180	0/0:33,0:33:99:.:.:0,99,1341:.	1|1:0,99:99:99:1|1:46180_A_G:4433,298,0:46180	0/0:36,0:36:99:.:.:0,99,1424:.	0/0:46,0:46:99:.:.:0,111,1800:.	0/0:35,0:35:99:.:.:0,99,1485:.	0/0:33,0:33:99:.:.:0,99,1316:.
HG994961.1	46265	.	A	G	9327.9	PASS	AC=6;AF=0.250;AN=24;BaseQRankSum=-1.141e+00;DP=771;ExcessHet=0.0036;FS=10.739;InbreedingCoeff=1.0000;MLEAC=6;MLEAF=0.250;MQ=51.11;MQRankSum=3.54;QD=34.94;ReadPosRankSum=-1.142e+00;SOR=0.039	GT:AD:DP:GQ:PL	0/0:84,0:84:99:0,120,1800	0/0:54,0:54:99:0,120,1800	0/0:66,0:66:99:0,120,1800	0/0:67,0:67:99:0,120,1800	1/1:0,78:78:99:2933,235,0	0/0:74,0:74:99:0,120,1800	0/0:36,0:36:99:0,99,1424	0/0:46,0:46:99:0,111,1800	0/0:35,0:35:99:0,99,1485	0/0:33,0:33:99:0,99,1316
HG994961.1	46601	.	G	A	9115.9	PASS	AC=6;AF=0.250;AN=24;DP=770;ExcessHet=0.0036;FS=0.000;InbreedingCoeff=1.0000;MLEAC=6;MLEAF=0.250;MQ=58.24;QD=32.63;SOR=0.991	GT:AD:DP:GQ:PL	0/0:90,0:90:99:0,120,1800	0/0:64,0:64:99:0,120,1800	0/0:67,0:67:99:0,120,1800	0/0:79,0:79:99:0,120,1800	1/1:0,72:72:99:2793,216,0	0/0:71,0:71:99:0,120,1800	0/0:36,0:36:99:0,99,1424	0/0:46,0:46:99:0,111,1800	0/0:35,0:35:99:0,99,1485	0/0:33,0:33:99:0,99,1316
HG994961.1	46629	.	A	T	18915	PASS	AC=10;AF=0.417;AN=24;DP=890;ExcessHet=0.0009;FS=0.000;InbreedingCoeff=1.0000;MLEAC=10;MLEAF=0.417;MQ=57.11;QD=30.36;SOR=0.756	GT:AD:DP:GQ:PL	1/1:0,116:116:99:4558,348,0	1/1:0,94:94:99:3626,282,0	1/1:0,82:82:99:3092,247,0	1/1:0,98:98:99:3859,295,0	0/0:70,0:70:99:0,120,1800	1/1:0,101:101:99:3818,304,0	0/0:36,0:36:99:0,99,1424	0/0:46,0:46:99:0,111,1800	0/0:35,0:35:99:0,99,1485	0/0:33,0:33:99:0,99,1316
HG994961.1	46666	.	G	C	27923.9	PASS	AC=16;AF=0.667;AN=24;DP=892;ExcessHet=0.0015;FS=0.000;InbreedingCoeff=1.0000;MLEAC=16;MLEAF=0.667;MQ=59.69;QD=28.13;SOR=0.769	GT:AD:DP:GQ:PL	1/1:0,100:100:99:4083,300,0	1/1:0,85:85:99:3158,255,0	1/1:0,89:89:99:3505,268,0	1/1:0,95:95:99:3830,285,0	1/1:0,71:71:99:2817,214,0	1/1:0,102:102:99:4040,307,0	0/0:36,0:36:99:0,99,1424	0/0:46,0:46:99:0,111,1800	0/0:35,0:35:99:0,99,1485	0/0:33,0:33:99:0,99,1316
HG994961.1	46776	.	A	G	10370.9	PASS	AC=6;AF=0.250;AN=24;DP=814;ExcessHet=0.0036;FS=0.000;InbreedingCoeff=1.0000;MLEAC=6;MLEAF=0.250;MQ=51.41;QD=27.97;SOR=0.745	GT:AD:DP:GQ:PL	0/0:85,0:85:99:0,120,1800	0/0:81,0:81:99:0,120,1800	0/0:73,0:73:99:0,120,1800	0/0:82,0:82:99:0,120,1800	1/1:0,77:77:99:2870,231,0	0/0:61,0:61:99:0,120,1800	0/0:36,0:36:99:0,99,1424	0/0:46,0:46:99:0,111,1800	0/0:35,0:35:99:0,99,1485	0/0:33,0:33:99:0,99,1316
HG994961.1	46831	.	A	C	3889.96	PASS	AC=2;AF=0.083;AN=24;BaseQRankSum=5.09;DP=800;ExcessHet=0.0955;FS=0.000;InbreedingCoeff=1.0000;MLEAC=2;MLEAF=0.083;MQ=44.20;MQRankSum=1.63;QD=34.42;ReadPosRankSum=-5.900e-01;SOR=0.524	GT:AD:DP:GQ:PL	0/0:85,0:85:99:0,120,1800	0/0:81,0:81:99:0,120,1800	0/0:73,0:73:99:0,120,1800	0/0:82,0:82:99:0,120,1800	0/0:61,0:61:99:0,115,1800	0/0:61,0:61:99:0,120,1800	0/0:36,0:36:99:0,99,1424	0/0:46,0:46:99:0,111,1800	0/0:35,0:35:99:0,99,1485	0/0:33,0:33:99:0,99,1316
HG994961.1	47227	.	T	C	27915.9	PASS	AC=16;AF=0.667;AN=24;BaseQRankSum=-3.390e-01;DP=880;ExcessHet=0.0015;FS=0.000;InbreedingCoeff=1.0000;MLEAC=16;MLEAF=0.667;MQ=60.00;MQRankSum=0.00;QD=28.31;ReadPosRankSum=0.943;SOR=0.241	GT:AD:DP:GQ:PL	1/1:0,116:116:99:4607,348,0	1/1:1,89:90:99:3487,229,0	1/1:0,108:109:99:4188,324,0	1/1:0,92:92:99:3603,275,0	1/1:0,74:74:99:2764,222,0	1/1:0,73:73:99:2772,219,0	0/0:36,0:36:99:0,99,1424	0/0:46,0:46:99:0,111,1800	0/0:35,0:35:99:0,99,1485	0/0:33,0:33:99:0,99,1316
HG994961.1	47617	.	C	G	4670.04	PASS	AC=4;AF=0.167;AN=24;DP=635;ExcessHet=0.0135;FS=0.000;InbreedingCoeff=1.0000;MLEAC=4;MLEAF=0.167;MQ=58.26;QD=35.21;SOR=1.008	GT:AD:DP:GQ:PGT:PID:PL:PS	0/0:86,0:86:99:.:.:0,120,1800:.	0/0:53,0:53:99:.:.:0,120,1800:.	0/0:62,0:62:99:.:.:0,120,1800:.	0/0:67,0:67:99:.:.:0,120,1800:.	1|1:0,53:53:99:1|1:47617_C_G:2350,159,0:47617	0/0:62,0:62:99:.:.:0,120,1800:.	0/0:36,0:36:99:.:.:0,99,1424:.	0/0:46,0:46:99:.:.:0,111,1800:.	0/0:35,0:35:99:.:.:0,99,1485:.	0/0:33,0:33:99:.:.:0,99,1316:.
HG994961.1	47618	.	A	G	4670.04	PASS	AC=4;AF=0.167;AN=24;DP=636;ExcessHet=0.0135;FS=0.000;InbreedingCoeff=1.0000;MLEAC=4;MLEAF=0.167;MQ=58.12;QD=35.18;SOR=1.008	GT:AD:DP:GQ:PGT:PID:PL:PS	0/0:86,0:86:99:.:.:0,120,1800:.	0/0:53,0:53:99:.:.:0,120,1800:.	0/0:62,0:62:99:.:.:0,120,1800:.	0/0:67,0:67:99:.:.:0,120,1800:.	1|1:0,53:53:99:1|1:47617_C_G:2350,159,0:47617	0/0:62,0:62:99:.:.:0,120,1800:.	0/0:36,0:36:99:.:.:0,99,1424:.	0/0:46,0:46:99:.:.:0,111,1800:.	0/0:35,0:35:99:.:.:0,99,1485:.	0/0:33,0:33:99:.:.:0,99,1316:.
HG994961.1	48542	.	A	G	3576.96	PASS	AC=2;AF=0.083;AN=24;DP=654;ExcessHet=0.0955;FS=0.000;InbreedingCoeff=1.0000;MLEAC=2;MLEAF=0.083;MQ=48.94;QD=32.49;SOR=0.797	GT:AD:DP:GQ:PL	0/0:86,0:86:99:0,120,1800	0/0:53,0:53:99:0,120,1800	0/0:62,0:62:99:0,120,1800	0/0:67,0:67:99:0,120,1800	0/0:38,0:38:99:0,108,1620	0/0:61,0:61:99:0,120,1800	0/0:36,0:36:99:0,99,1424	0/0:46,0:46:99:0,111,1800	0/0:35,0:35:99:0,99,1485	0/0:33,0:33:99:0,99,1316
HG994961.1	49721	.	A	T	6558.04	PASS	AC=4;AF=0.167;AN=24;DP=727;ExcessHet=0.0135;FS=0.000;InbreedingCoeff=1.0000;MLEAC=4;MLEAF=0.167;MQ=60.00;QD=29.05;SOR=0.829	GT:AD:DP:GQ:PL	0/0:86,0:86:99:0,120,1800	0/0:53,0:53:99:0,120,1800	0/0:62,0:62:99:0,120,1800	0/0:67,0:67:99:0,120,1800	1/1:0,78:78:99:2980,234,0	0/0:61,0:61:99:0,120,1800	0/0:36,0:36:99:0,99,1424	0/0:45,0:45:99:0,101,1800	0/0:35,0:35:99:0,99,1485	0/0:33,0:33:99:0,99,1316
HG994961.1	49818	.	C	T	3549.96	PASS	AC=2;AF=0.083;AN=24;DP=686;ExcessHet=0.0955;FS=0.000;InbreedingCoeff=1.0000;MLEAC=2;MLEAF=0.083;MQ=60.00;QD=31.88;SOR=0.874	GT:AD:DP:GQ:PL	0/0:86,0:86:99:0,120,1800	0/0:53,0:53:99:0,120,1800	0/0:62,0:62:99:0,120,1800	0/0:67,0:67:99:0,120,1800	0/0:54,0:54:99:0,120,1800	0/0:61,0:61:99:0,120,1800	0/0:36,0:36:99:0,99,1424	0/0:45,0:45:99:0,101,1800	0/0:35,0:35:99:0,99,1485	0/0:33,0:33:99:0,99,1316
HG994961.1	51587	.	G	A	3600.96	PASS	AC=2;AF=0.083;AN=24;DP=689;ExcessHet=0.0955;FS=0.000;InbreedingCoeff=1.0000;MLEAC=2;MLEAF=0.083;MQ=60.00;QD=30.31;SOR=0.947	GT:AD:DP:GQ:PL	0/0:86,0:86:99:0,120,1800	0/0:53,0:53:99:0,120,1800	0/0:62,0:62:99:0,120,1800	0/0:67,0:67:99:0,120,1800	0/0:54,0:54:99:0,120,1800	0/0:61,0:61:99:0,120,1800	0/0:36,0:36:99:0,99,1424	0/0:45,0:45:99:0,101,1800	0/0:35,0:35:99:0,99,1485	0/0:33,0:33:99:0,99,1316
HG994961.1	52989	.	G	A	4753.96	PASS	AC=2;AF=0.083;AN=24;DP=718;ExcessHet=0.0955;FS=0.000;InbreedingCoeff=1.0000;MLEAC=2;MLEAF=0.083;MQ=60.00;QD=29.84;SOR=0.810	GT:AD:DP:GQ:PL	0/0:86,0:86:99:0,120,1800	0/0:53,0:53:99:0,120,1800	0/0:62,0:62:99:0,120,1800	0/0:67,0:67:99:0,120,1800	0/0:54,0:54:99:0,120,1800	0/0:61,0:61:99:0,120,1800	0/0:36,0:36:99:0,99,1424	0/0:45,0:45:99:0,101,1800	0/0:35,0:35:99:0,99,1485	0/0:33,0:33:99:0,99,1316
HG994961.1	53637	.	G	T	18746	PASS	AC=10;AF=0.417;AN=24;DP=810;ExcessHet=0.0009;FS=0.000;InbreedingCoeff=1.0000;MLEAC=10;MLEAF=0.417;MQ=60.00;QD=28.80;SOR=0.831	GT:AD:DP:GQ:PL	1/1:0,92:92:99:3694,277,0	1/1:0,99:99:99:3757,297,0	1/1:0,77:77:99:3109,232,0	1/1:0,127:127:99:5010,381,0	0/0:54,0:54:99:0,120,1800	1/1:0,82:82:99:3214,246,0	0/0:36,0:36:99:0,99,1424	0/0:45,0:45:99:0,101,1800	0/0:35,0:35:99:0,99,1485	0/0:33,0:33:99:0,99,1316
HG994961.1	53937	.	A	G	6454.04	PASS	AC=4;AF=0.167;AN=24;DP=774;ExcessHet=0.0135;FS=0.000;InbreedingCoeff=1.0000;MLEAC=4;MLEAF=0.167;MQ=60.00;QD=29.95;SOR=0.853	GT:AD:DP:GQ:PL	0/0:94,0:94:99:0,120,1800	0/0:64,0:64:99:0,120,1800	0/0:66,0:66:99:0,120,1800	0/0:86,0:86:99:0,120,1800	1/1:0,87:88:99:3246,262,0	0/0:77,0:77:99:0,120,1800	0/0:36,0:36:99:0,99,1424	0/0:45,0:45:99:0,101,1800	0/0:35,0:35:99:0,99,1485	0/0:33,0:33:99:0,99,1316
HG994961.1	54642	.	G	A	18885	PASS	AC=10;AF=0.417;AN=24;DP=822;ExcessHet=0.0009;FS=0.000;InbreedingCoeff=1.0000;MLEAC=10;MLEAF=0.417;MQ=60.00;QD=30.22;SOR=0.718	GT:AD:DP:GQ:PL	1/1:0,118:118:99:4718,355,0	1/1:0,89:89:99:3363,267,0	1/1:0,82:82:99:3216,247,0	1/1:0,111:111:99:4106,331,0	0/0:50,0:50:99:0,120,1800	1/1:0,92:92:99:3520,277,0	0/0:36,0:36:99:0,99,1424	0/0:45,0:45:99:0,101,1800	0/0:35,0:35:99:0,99,1485	0/0:33,0:33:99:0,99,1316
HG994961.1	55708	.	C	T	9682.06	PASS	AC=4;AF=0.167;AN=24;BaseQRankSum=4.62;DP=991;ExcessHet=0.6070;FS=0.000;InbreedingCoeff=0.4000;MLEAC=4;MLEAF=0.167;MQ=53.63;MQRankSum=7.69;QD=22.94;ReadPosRankSum=0.262;SOR=0.677	GT:AD:DP:GQ:PL	0/0:119,0:119:99:0,120,1800	0/0:57,0:57:99:0,101,1800	0/0:85,0:85:99:0,120,1800	0/0:72,0:72:99:0,120,1800	0/1:83,87:170:99:3005,0,2762	0/0:68,0:68:99:0,108,1800	0/0:36,0:36:99:0,99,1424	0/0:52,0:52:99:0,106,1800	0/0:35,0:35:99:0,99,1485	0/0:33,0:33:99:0,99,1316
HG994961.1	55713	.	T	A	2022.98	PASS	AC=2;AF=0.083;AN=24;BaseQRankSum=-4.850e-01;DP=974;ExcessHet=3.2034;FS=9.761;InbreedingCoeff=-0.0909;MLEAC=2;MLEAF=0.083;MQ=52.06;MQRankSum=-4.561e+00;QD=6.36;ReadPosRankSum=1.62;SOR=0.528	GT:AD:DP:GQ:PL	0/0:119,0:119:99:0,120,1800	0/0:57,0:57:99:0,101,1800	0/0:85,0:85:99:0,120,1800	0/0:72,0:72:99:0,120,1800	0/1:131,45:176:99:896,0,4810	0/0:68,0:68:99:0,108,1800	0/0:36,0:36:99:0,99,1424	0/0:52,0:52:99:0,106,1800	0/0:35,0:35:99:0,99,1485	0/0:33,0:33:99:0,99,1316
HG994961.1	55734	.	A	T	2057.98	PASS	AC=2;AF=0.083;AN=24;BaseQRankSum=-1.115e+00;DP=996;ExcessHet=3.2034;FS=11.130;InbreedingCoeff=-0.0909;MLEAC=2;MLEAF=0.083;MQ=52.35;MQRankSum=-4.760e+00;QD=6.09;ReadPosRankSum=2.33;SOR=0.824	GT:AD:DP:GQ:PL	0/0:119,0:119:99:0,120,1800	0/0:57,0:57:99:0,101,1800	0/0:85,0:85:99:0,120,1800	0/0:72,0:72:99:0,120,1800	0/1:138,47:185:99:853,0,4476	0/0:68,0:68:99:0,108,1800	0/0:36,0:36:99:0,99,1424	0/0:52,0:52:99:0,106,1800	0/0:35,0:35:99:0,99,1485	0/0:33,0:33:99:0,99,1316
HG994961.1	55942	.	G	A	31311.9	PASS	AC=16;AF=0.667;AN=24;BaseQRankSum=-5.490e-01;DP=1004;ExcessHet=0.0015;FS=0.000;InbreedingCoeff=1.0000;MLEAC=16;MLEAF=0.667;MQ=59.55;MQRankSum=9.36;QD=29.85;ReadPosRankSum=1.91;SOR=0.554	GT:AD:DP:GQ:PL	1/1:0,127:127:99:5093,381,0	1/1:0,66:66:99:2498,198,0	1/1:1,101:102:99:3852,262,0	1/1:0,126:126:99:4891,378,0	1/1:2,99:101:99:3820,220,0	1/1:3,85:88:99:3232,149,0	0/0:36,0:36:99:0,99,1424	0/0:52,0:52:99:0,106,1800	0/0:35,0:35:99:0,99,1485	0/0:33,0:33:99:0,99,1316
HG994961.1	55969	.	G	A	29224.9	PASS	AC=16;AF=0.667;AN=24;BaseQRankSum=-5.800e-01;DP=1001;ExcessHet=0.0015;FS=3.629;InbreedingCoeff=1.0000;MLEAC=16;MLEAF=0.667;MQ=58.95;MQRankSum=9.25;QD=31.18;ReadPosRankSum=1.54;SOR=0.474	GT:AD:DP:GQ:PL	1/1:7,113:120:99:4379,116,0	1/1:3,55:58:59:2086,59,0	1/1:4,97:101:99:3537,141,0	1/1:1,115:116:99:4507,316,0	1/1:4,105:109:99:3878,171,0	1/1:6,86:92:52:3184,52,0	0/0:36,0:36:99:0,99,1424	0/0:52,0:52:99:0,106,1800	0/0:35,0:35:99:0,99,1485	0/0:33,0:33:99:0,99,1316
HG994961.1	56005	.	G	A	25604.5	PASS	AC=12;AF=0.500;AN=24;BaseQRankSum=-1.335e+00;DP=986;ExcessHet=0.5921;FS=13.799;InbreedingCoeff=0.3335;MLEAC=12;MLEAF=0.500;MQ=58.32;MQRankSum=9.27;QD=31.93;ReadPosRankSum=0.349;SOR=0.425	GT:AD:DP:GQ:PL	0/1:12,115:127:80:3865,0,80	0/1:6,57:63:44:1918,0,44	0/1:8,87:95:29:2906,0,29	1/1:2,101:103:99:3673,249,0	1/1:5,100:105:99:3301,114,0	0/1:12,85:97:99:2876,0,135	0/0:36,0:36:99:0,99,1424	0/0:52,0:52:99:0,106,1800	0/0:35,0:35:99:0,99,1485	0/0:33,0:33:99:0,99,1316
HG994961.1	56060	.	A	T	1317.17	PASS	AC=6;AF=0.250;AN=24;BaseQRankSum=0.807;DP=1011;ExcessHet=6.5821;FS=30.386;InbreedingCoeff=-0.3515;MLEAC=6;MLEAF=0.250;MQ=57.44;MQRankSum=-9.136e+00;QD=2.00;ReadPosRankSum=1.67;SOR=2.966	GT:AD:DP:GQ:PL	0/1:114,22:136:99:460,0,4705	0/1:64,8:72:99:116,0,2653	0/1:88,13:101:99:161,0,3657	0/1:115,15:130:99:219,0,4757	0/0:99,0:99:5:0,5,3232	0/1:85,12:97:99:215,0,3489	0/0:36,0:36:99:0,99,1424	0/0:52,0:52:99:0,106,1800	0/0:35,0:35:99:0,99,1485	0/0:33,0:33:99:0,99,1316
HG994961.1	56062	.	C	T	16493.9	PASS	AC=5;AF=0.208;AN=24;BaseQRankSum=-7.140e-01;DP=928;ExcessHet=5.2558;FS=35.360;InbreedingCoeff=-0.2632;MLEAC=5;MLEAF=0.208;MQ=57.26;MQRankSum=9.06;QD=30.95;ReadPosRankSum=-1.648e+00;SOR=0.292	GT:AD:DP:GQ:PL	0/1:22,112:134:99:4006,0,533	0/1:9,64:73:99:2269,0,178	0/1:13,88:101:99:3067,0,282	0/1:16,114:130:99:4103,0,326	0/0:61,0:61:99:0,120,1800	0/1:12,83:95:99:3072,0,254	0/0:36,0:36:99:0,99,1424	0/0:52,0:52:99:0,106,1800	0/0:35,0:35:99:0,99,1485	0/0:33,0:33:99:0,99,1316
HG994961.1	56248	.	T	C	7145.18	PASS	AC=8;AF=0.333;AN=24;BaseQRankSum=0.300;DP=1159;ExcessHet=10.6475;FS=25.354;InbreedingCoeff=-0.5000;MLEAC=8;MLEAF=0.333;MQ=51.33;MQRankSum=-6.194e+00;QD=7.34;ReadPosRankSum=-5.080e-01;SOR=2.265	GT:AD:DP:GQ:PL	0/1:103,32:135:99:848,0,3752	0/1:91,45:136:99:1396,0,3050	0/1:77,41:118:99:1291,0,2702	0/1:96,27:123:99:735,0,3445	0/1:75,24:99:99:636,0,2812	0/1:78,41:119:99:1276,0,2656	0/0:36,0:36:99:0,99,1424	0/0:52,0:52:99:0,106,1800	0/0:35,0:35:99:0,99,1485	0/0:33,0:33:99:0,99,1316
HG994961.1	56251	.	G	A	967.98	PASS	AC=2;AF=0.083;AN=24;BaseQRankSum=0.783;DP=1172;ExcessHet=3.2034;FS=23.724;InbreedingCoeff=-0.0909;MLEAC=2;MLEAF=0.083;MQ=50.43;MQRankSum=-3.920e+00;QD=3.90;ReadPosRankSum=-3.470e-01;SOR=2.097	GT:AD:DP:GQ:PL	0/0:141,0:141:90:0,90,5185	0/0:132,10:142:46:0,46,5446	0/0:124,0:124:39:0,39,4280	0/0:118,0:118:99:0,120,1800	0/1:85,23:108:99:649,0,3482	0/0:118,0:118:99:0,120,1800	0/0:36,0:36:99:0,99,1424	0/0:52,0:52:99:0,106,1800	0/0:35,0:35:99:0,99,1485	0/0:33,0:33:99:0,99,1316
HG994961.1	56258	.	T	C	7530.08	PASS	AC=7;AF=0.292;AN=24;BaseQRankSum=1.46;DP=1276;ExcessHet=8.3430;FS=22.001;InbreedingCoeff=-0.4118;MLEAC=7;MLEAF=0.292;MQ=51.26;MQRankSum=-5.254e+00;QD=7.52;ReadPosRankSum=-2.035e+00;SOR=2.022	GT:AD:DP:GQ:PGT:PID:PL:PS	0|1:129,30:159:99:0|1:56258_T_C:863,0,5300:56258	0|1:120,36:156:99:0|1:56258_T_C:1137,0,4916:56258	0|1:106,29:135:99:0|1:56258_T_C:892,0,4351:56258	0|1:123,26:149:99:0|1:56258_T_C:718,0,5069:56258	0|1:76,45:121:99:0|1:56258_T_C:1657,0,3053:56258	0|1:100,34:134:99:0|1:56258_T_C:1117,0,4076:56258	0/0:36,0:36:99:.:.:0,99,1424:.	0/0:52,0:52:99:.:.:0,106,1800:.	0/0:35,0:35:99:.:.:0,99,1485:.	0/0:33,0:33:99:.:.:0,99,1316:.
HG994961.1	56260	.	C	A	7542.08	PASS	AC=7;AF=0.292;AN=24;BaseQRankSum=0.805;DP=1336;ExcessHet=8.3430;FS=19.518;InbreedingCoeff=-0.4118;MLEAC=7;MLEAF=0.292;MQ=51.57;MQRankSum=-5.254e+00;QD=7.56;ReadPosRankSum=-2.124e+00;SOR=2.021	GT:AD:DP:GQ:PGT:PID:PL:PS	0|1:127,30:157:99:0|1:56258_T_C:869,0,5235:56258	0|1:120,36:156:99:0|1:56258_T_C:1137,0,4916:56258	0|1:106,29:135:99:0|1:56258_T_C:892,0,4351:56258	0|1:122,26:148:99:0|1:56258_T_C:721,0,5030:56258	0|1:75,45:120:99:0|1:56258_T_C:1660,0,3014:56258	0|1:100,34:134:99:0|1:56258_T_C:1117,0,4076:56258	0/0:36,0:36:99:.:.:0,99,1424:.	0/0:52,0:52:99:.:.:0,106,1800:.	0/0:35,0:35:99:.:.:0,99,1485:.	0/0:33,0:33:99:.:.:0,99,1316:.
HG994961.1	56332	.	A	G	54087.2	PASS	AC=8;AF=0.333;AN=24;BaseQRankSum=1.48;DP=2207;ExcessHet=10.6475;FS=0.000;InbreedingCoeff=-0.5000;MLEAC=8;MLEAF=0.333;MQ=54.72;MQRankSum=0.181;QD=26.90;ReadPosRankSum=0.092;SOR=0.739	GT:AD:DP:GQ:PGT:PID:PL:PS	0|1:80,234:314:99:0|1:56332_A_G:8692,0,2114:56332	0|1:74,186:260:99:0|1:56332_A_G:6623,0,1863:56332	0|1:62,197:259:99:0|1:56332_A_G:7173,0,1400:56332	0|1:59,215:275:99:0|1:56332_A_G:8018,0,1454:56332	0|1:41,186:227:99:0|1:56332_A_G:6464,0,801:56332	0|1:60,205:265:99:0|1:56332_A_G:7617,0,1322:56332	0/0:36,0:36:99:.:.:0,99,1424:.	0/0:52,0:52:99:.:.:0,106,1800:.	0/0:35,0:35:99:.:.:0,99,1485:.	0/0:33,0:33:99:.:.:0,99,1316:.
HG994961.1	56338	.	C	T	9769.08	PASS	AC=7;AF=0.292;AN=24;BaseQRankSum=-9.380e-01;DP=2132;ExcessHet=8.3430;FS=1.456;InbreedingCoeff=-0.4118;MLEAC=7;MLEAF=0.292;MQ=54.78;MQRankSum=-1.372e+00;QD=5.33;ReadPosRankSum=2.15;SOR=0.587	GT:AD:DP:GQ:PGT:PID:PL:PS	0|1:252,60:312:99:0|1:56332_A_G:1719,0,10389:56332	0|1:225,40:265:99:0|1:56332_A_G:962,0,9267:56332	0|1:205,51:256:99:0|1:56332_A_G:1504,0,8426:56332	0|1:223,49:273:99:0|1:56332_A_G:1386,0,9135:56332	0|1:180,46:226:99:0|1:56332_A_G:1390,0,7395:56332	0|1:201,60:261:99:0|1:56332_A_G:1913,0,8202:56332	0/0:36,0:36:99:.:.:0,99,1424:.	0/0:52,0:52:99:.:.:0,106,1800:.	0/0:35,0:35:99:.:.:0,99,1485:.	0/0:33,0:33:99:.:.:0,99,1316:.
HG994961.1	56342	.	G	A	9728.08	PASS	AC=7;AF=0.292;AN=24;BaseQRankSum=-2.530e-01;DP=2131;ExcessHet=8.3430;FS=1.456;InbreedingCoeff=-0.4118;MLEAC=7;MLEAF=0.292;MQ=54.86;MQRankSum=-1.301e+00;QD=5.31;ReadPosRankSum=2.57;SOR=0.565	GT:AD:DP:GQ:PGT:PID:PL:PS	0|1:253,60:313:99:0|1:56332_A_G:1716,0,10417:56332	0|1:224,39:263:99:0|1:56332_A_G:943,0,9262:56332	0|1:207,51:258:99:0|1:56332_A_G:1498,0,8499:56332	0|1:222,49:272:99:0|1:56332_A_G:1389,0,9098:56332	0|1:181,46:227:99:0|1:56332_A_G:1387,0,7451:56332	0|1:199,60:259:99:0|1:56332_A_G:1919,0,8145:56332	0/0:36,0:36:99:.:.:0,99,1424:.	0/0:52,0:52:99:.:.:0,106,1800:.	0/0:35,0:35:99:.:.:0,99,1485:.	0/0:33,0:33:99:.:.:0,99,1316:.
HG994961.1	56432	.	G	A	16285.2	PASS	AC=8;AF=0.333;AN=24;BaseQRankSum=0.182;DP=1332;ExcessHet=10.6475;FS=0.000;InbreedingCoeff=-0.5000;MLEAC=8;MLEAF=0.333;MQ=55.81;MQRankSum=-9.233e+00;QD=13.85;ReadPosRankSum=-6.551e+00;SOR=0.702	GT:AD:DP:GQ:PGT:PID:PL:PS	0|1:110,93:203:99:0|1:56413_C_CCGATCGGCTCCAAAACATCTATCT:3475,0,4327:56413	0|1:103,49:152:99:0|1:56413_C_CCGATCGGCTCCAAAACATCTATCT:1721,0,4178:56413	0|1:84,50:134:99:0|1:56413_C_CCGATCGGCTCCAAAACATCTATCT:1794,0,3351:56413	0|1:93,58:151:99:0|1:56413_C_CCGATCGGCTCCAAAACATCTATCT:2110,0,3731:56413	0|1:96,48:144:99:0|1:56413_C_CCGATCGGCTCCAAAACATCTATCT:1666,0,3880:56413	0|1:72,61:133:99:0|1:56413_C_CCGATCGGCTCCAAAACATCTATCT:2265,0,2837:56413	0/0:36,0:36:99:.:.:0,99,1424:.	0/0:52,0:52:99:.:.:0,106,1800:.	0/0:35,0:35:99:.:.:0,99,1485:.	0/0:33,0:33:99:.:.:0,99,1316:.
HG994961.1	56434	.	G	C	15535.2	PASS	AC=8;AF=0.333;AN=24;BaseQRankSum=-6.870e-01;DP=1324;ExcessHet=10.6475;FS=0.536;InbreedingCoeff=-0.5000;MLEAC=8;MLEAF=0.333;MQ=55.68;MQRankSum=-9.179e+00;QD=13.54;ReadPosRankSum=-6.323e+00;SOR=0.723	GT:AD:DP:GQ:PGT:PID:PL:PS	0|1:110,89:199:99:0|1:56413_C_CCGATCGGCTCCAAAACATCTATCT:3307,0,4340:56413	0|1:100,44:144:99:0|1:56413_C_CCGATCGGCTCCAAAACATCTATCT:1508,0,4067:56413	0|1:83,47:130:99:0|1:56413_C_CCGATCGGCTCCAAAACATCTATCT:1670,0,3320:56413	0|1:91,58:149:99:0|1:56413_C_CCGATCGGCTCCAAAACATCTATCT:2104,0,3647:56413	0|1:95,45:140:99:0|1:56413_C_CCGATCGGCTCCAAAACATCTATCT:1543,0,3848:56413	0|1:70,59:129:99:0|1:56413_C_CCGATCGGCTCCAAAACATCTATCT:2187,0,2759:56413	0/0:36,0:36:99:.:.:0,99,1424:.	0/0:52,0:52:99:.:.:0,106,1800:.	0/0:35,0:35:99:.:.:0,99,1485:.	0/0:33,0:33:99:.:.:0,99,1316:.
HG994961.1	56480	.	G	A	18573.2	PASS	AC=8;AF=0.333;AN=24;BaseQRankSum=1.79;DP=1446;ExcessHet=10.6475;FS=2.492;InbreedingCoeff=-0.5000;MLEAC=8;MLEAF=0.333;MQ=53.23;MQRankSum=-1.174e+01;QD=14.65;ReadPosRankSum=1.17;SOR=0.910	GT:AD:DP:GQ:PGT:PID:PL:PS	0/1:118,109:227:99:.:.:3665,0,4248:.	0/1:97,53:150:99:.:.:1686,0,3286:.	0|1:92,65:157:99:0|1:56480_G_A:2452,0,3600:56480	0|1:92,82:174:99:0|1:56480_G_A:3166,0,3582:56480	0|1:92,57:149:99:0|1:56480_G_A:2107,0,3592:56480	0|1:75,56:131:99:0|1:56480_G_A:2126,0,2970:56480	0/0:36,0:36:99:.:.:0,99,1424:.	0/0:52,0:52:99:.:.:0,106,1800:.	0/0:35,0:35:99:.:.:0,99,1485:.	0/0:33,0:33:99:.:.:0,99,1316:.
HG994961.1	56493	.	T	C	21830.2	PASS	AC=8;AF=0.333;AN=24;BaseQRankSum=2.01;DP=1508;ExcessHet=10.6475;FS=2.480;InbreedingCoeff=-0.5000;MLEAC=8;MLEAF=0.333;MQ=52.80;MQRankSum=-1.205e+01;QD=16.21;ReadPosRankSum=2.24;SOR=0.908	GT:AD:DP:GQ:PGT:PID:PL:PS	0/1:119,127:246:99:.:.:4975,0,4558:.	0|1:90,57:147:99:0|1:56493_T_C:2119,0,3579:56493	0|1:96,71:167:99:0|1:56480_G_A:2692,0,3794:56480	0|1:98,94:192:99:0|1:56480_G_A:3652,0,3826:56480	0|1:94,65:159:99:0|1:56480_G_A:2434,0,3628:56480	0|1:81,58:139:99:0|1:56480_G_A:2192,0,3227:56480	0/0:36,0:36:99:.:.:0,99,1424:.	0/0:52,0:52:99:.:.:0,106,1800:.	0/0:35,0:35:99:.:.:0,99,1485:.	0/0:33,0:33:99:.:.:0,99,1316:.
HG994961.1	56498	.	T	C	20730.2	PASS	AC=8;AF=0.333;AN=24;BaseQRankSum=1.85;DP=1526;ExcessHet=10.6475;FS=2.492;InbreedingCoeff=-0.5000;MLEAC=8;MLEAF=0.333;MQ=52.61;MQRankSum=-1.156e+01;QD=15.13;ReadPosRankSum=2.31;SOR=0.889	GT:AD:DP:GQ:PGT:PID:PL:PS	0/1:121,131:252:99:.:.:5127,0,4660:.	0|1:89,59:148:99:0|1:56493_T_C:2206,0,3556:56493	0|1:98,73:171:99:0|1:56480_G_A:2770,0,3895:56480	0|1:98,96:194:99:0|1:56480_G_A:3716,0,3823:56480	0|1:115,44:159:99:0|1:56498_T_C:1482,0,4696:56498	0|1:84,60:144:99:0|1:56480_G_A:2263,0,3343:56480	0/0:36,0:36:99:.:.:0,99,1424:.	0/0:52,0:52:99:.:.:0,106,1800:.	0/0:35,0:35:99:.:.:0,99,1485:.	0/0:33,0:33:99:.:.:0,99,1316:.
HG994961.1	56504	.	T	C	21517.2	PASS	AC=8;AF=0.333;AN=24;BaseQRankSum=1.59;DP=1556;ExcessHet=10.6475;FS=1.770;InbreedingCoeff=-0.5000;MLEAC=8;MLEAF=0.333;MQ=52.29;MQRankSum=-1.148e+01;QD=15.58;ReadPosRankSum=2.60;SOR=0.859	GT:AD:DP:GQ:PGT:PID:PL:PS	0/1:122,135:257:99:.:.:5279,0,4687:.	0|1:85,59:144:99:0|1:56493_T_C:2218,0,3388:56493	0|1:99,75:174:99:0|1:56480_G_A:2845,0,3901:56480	0|1:99,103:202:99:0|1:56480_G_A:3984,0,3834:56480	0|1:110,46:156:99:0|1:56498_T_C:1575,0,4454:56498	0|1:84,63:147:99:0|1:56480_G_A:2380,0,3311:56480	0/0:36,0:36:99:.:.:0,99,1424:.	0/0:52,0:52:99:.:.:0,106,1800:.	0/0:35,0:35:99:.:.:0,99,1485:.	0/0:33,0:33:99:.:.:0,99,1316:.
HG994961.1	56541	.	C	T	15684.9	PASS	AC=5;AF=0.208;AN=24;BaseQRankSum=-2.893e+00;DP=1668;ExcessHet=5.2558;FS=3.222;InbreedingCoeff=-0.2632;MLEAC=5;MLEAF=0.208;MQ=50.59;MQRankSum=12.81;QD=14.98;ReadPosRankSum=-9.880e-01;SOR=0.516	GT:AD:DP:GQ:PL	0/1:166,118:284:99:3986,0,6602	0/1:84,87:171:99:2836,0,3239	0/1:92,91:183:99:2965,0,3560	0/1:128,96:224:99:3069,0,5070	0/0:158,0:158:99:0,120,1800	0/1:90,95:185:99:2852,0,3482	0/0:36,0:36:99:0,99,1424	0/0:52,0:52:99:0,106,1800	0/0:35,0:35:99:0,99,1485	0/0:33,0:33:99:0,99,1316
HG994961.1	56572	.	G	A	27752.2	PASS	AC=8;AF=0.333;AN=24;BaseQRankSum=2.31;DP=1718;ExcessHet=10.6475;FS=10.635;InbreedingCoeff=-0.5000;MLEAC=8;MLEAF=0.333;MQ=50.37;MQRankSum=-1.245e+01;QD=18.00;ReadPosRankSum=-4.780e-01;SOR=1.300	GT:AD:DP:GQ:PGT:PID:PL:PS	0/1:107,144:251:99:.:.:5217,0,3551:.	0/1:84,88:172:99:.:.:3202,0,2745:.	0/1:93,87:180:99:.:.:3042,0,3092:.	0/1:87,123:210:99:.:.:4287,0,2787:.	0/1:97,102:199:99:.:.:3485,0,3166:.	0/1:86,83:169:99:.:.:2832,0,2750:.	0/0:36,0:36:99:.:.:0,99,1424:.	0/0:52,0:52:99:.:.:0,106,1800:.	0/0:35,0:35:99:.:.:0,99,1485:.	0/0:33,0:33:99:.:.:0,99,1316:.
HG994961.1	56588	.	C	T	27009.2	PASS	AC=8;AF=0.333;AN=24;BaseQRankSum=2.21;DP=1741;ExcessHet=10.6475;FS=13.730;InbreedingCoeff=-0.5000;MLEAC=8;MLEAF=0.333;MQ=49.55;MQRankSum=-1.233e+01;QD=17.62;ReadPosRankSum=-3.130e-01;SOR=1.534	GT:AD:DP:GQ:PGT:PID:PL:PS	0/1:109,134:243:99:.:.:4937,0,3653:.	0/1:88,85:173:99:.:.:3138,0,2804:.	0/1:95,88:183:99:.:.:3065,0,3146:.	0/1:91,117:208:99:.:.:4068,0,2963:.	0/1:95,102:197:99:.:.:3370,0,3069:.	0/1:83,85:168:99:.:.:2933,0,2714:.	0/0:36,0:36:99:.:.:0,99,1424:.	0/0:52,0:52:99:.:.:0,106,1800:.	0/0:35,0:35:99:.:.:0,99,1485:.	0/0:33,0:33:99:.:.:0,99,1316:.
HG994961.1	56599	.	G	C	6974.92	PASS	AC=5;AF=0.208;AN=24;BaseQRankSum=1.84;DP=1659;ExcessHet=5.2558;FS=28.455;InbreedingCoeff=-0.2632;MLEAC=5;MLEAF=0.208;MQ=48.90;MQRankSum=-7.019e+00;QD=7.37;ReadPosRankSum=-1.190e-01;SOR=2.349	GT:AD:DP:GQ:PL	0/1:169,63:232:99:1878,0,6590	0/1:127,38:165:99:1081,0,4417	0/1:132,38:170:99:982,0,4732	0/1:148,61:209:99:1906,0,5603	0/0:197,0:197:99:0,120,1800	0/1:128,42:170:99:1151,0,4510	0/0:36,0:36:99:0,99,1424	0/0:52,0:52:99:0,106,1800	0/0:35,0:35:99:0,99,1485	0/0:33,0:33:99:0,99,1316
HG994961.1	56619	.	G	C	61242.9	PASS	AC=16;AF=0.667;AN=24;DP=1674;ExcessHet=0.0015;FS=0.000;InbreedingCoeff=1.0000;MLEAC=16;MLEAF=0.667;MQ=49.98;QD=35.95;SOR=1.151	GT:AD:DP:GQ:PL	1/1:0,228:228:99:9983,686,0	1/1:0,173:173:99:7238,520,0	1/1:0,164:164:99:6828,493,0	1/1:0,181:181:99:7744,545,0	1/1:0,218:218:99:8594,655,0	1/1:0,169:169:99:6986,508,0	0/0:36,0:36:99:0,99,1424	0/0:52,0:52:99:0,106,1800	0/0:35,0:35:99:0,99,1485	0/0:33,0:33:99:0,99,1316
HG994961.1	56632	.	A	C	19007.1	PASS	AC=7;AF=0.292;AN=24;BaseQRankSum=2.52;DP=1730;ExcessHet=8.3430;FS=27.301;InbreedingCoeff=-0.4118;MLEAC=7;MLEAF=0.292;MQ=50.86;MQRankSum=-1.037e+01;QD=14.09;ReadPosRankSum=-1.900e-01;SOR=2.041	GT:AD:DP:GQ:PL	0/1:108,120:228:99:4121,0,3573	0/1:95,86:181:99:2973,0,3075	0/1:82,80:162:99:2733,0,2716	0/1:82,95:177:99:3372,0,2687	0/1:168,60:228:99:1739,0,5447	0/1:82,81:163:99:2691,0,2649	0/0:36,0:36:99:0,99,1424	0/0:52,0:52:99:0,106,1800	0/0:35,0:35:99:0,99,1485	0/0:33,0:33:99:0,99,1316
HG994961.1	56756	.	G	C	17978.1	PASS	AC=7;AF=0.292;AN=24;BaseQRankSum=-8.990e-01;DP=2226;ExcessHet=8.3430;FS=1.184;InbreedingCoeff=-0.4118;MLEAC=7;MLEAF=0.292;MQ=56.73;MQRankSum=2.44;QD=9.58;ReadPosRankSum=-3.470e-01;SOR=0.557	GT:AD:DP:GQ:PL	0/1:223,101:324:99:2962,0,7995	0/1:179,90:269:99:2531,0,6043	0/1:150,80:230:99:2420,0,5302	0/1:176,84:260:99:2527,0,6391	0/1:184,80:264:99:2313,0,6446	0/1:163,79:243:99:2225,0,5600	0/0:36,0:36:99:0,99,1424	0/0:52,0:52:99:0,106,1800	0/0:35,0:35:99:0,99,1485	0/0:33,0:33:99:0,99,1316
HG994961.1	56787	.	T	G	29502.2	PASS	AC=9;AF=0.375;AN=24;BaseQRankSum=1.62;DP=2120;ExcessHet=5.5287;FS=2.467;InbreedingCoeff=-0.2444;MLEAC=9;MLEAF=0.375;MQ=56.91;MQRankSum=-8.876e+00;QD=15.38;ReadPosRankSum=1.58;SOR=0.886	GT:AD:DP:GQ:PL	0/1:195,91:286:99:3089,0,6898	0/1:189,71:260:99:2114,0,6724	0/1:161,65:226:99:2090,0,5486	0/1:169,77:246:99:2612,0,6061	0/1:72,158:230:99:5539,0,2034	0/1:164,74:239:99:2413,0,5689	0/0:36,0:36:99:0,99,1424	0/0:52,0:52:99:0,106,1800	0/0:35,0:35:99:0,99,1485	0/0:33,0:33:99:0,99,1316
HG994961.1	56808	.	C	T	15916.2	PASS	AC=8;AF=0.333;AN=24;BaseQRankSum=2.14;DP=2003;ExcessHet=10.6475;FS=2.857;InbreedingCoeff=-0.5000;MLEAC=8;MLEAF=0.333;MQ=56.86;MQRankSum=-8.711e+00;QD=8.74;ReadPosRankSum=1.48;SOR=0.977	GT:AD:DP:GQ:PGT:PID:PL:PS	0|1:189,76:265:99:0|1:56808_C_T:2615,0,7604:56808	0|1:188,54:243:99:0|1:56808_C_T:1673,0,7681:56808	0|1:153,54:208:99:0|1:56808_C_T:1804,0,6118:56808	0|1:182,66:248:99:0|1:56808_C_T:2199,0,7413:56808	0|1:169,50:219:99:0|1:56808_C_T:1587,0,6903:56808	0|1:175,58:234:99:0|1:56808_C_T:1888,0,7123:56808	0/0:36,0:36:99:.:.:0,99,1424:.	0/0:52,0:52:99:.:.:0,106,1800:.	0/0:35,0:35:99:.:.:0,99,1485:.	0/0:33,0:33:99:.:.:0,99,1316:.
HG994961.1	56811	.	A	G	15645.2	PASS	AC=8;AF=0.333;AN=24;BaseQRankSum=1.89;DP=1986;ExcessHet=10.6475;FS=3.789;InbreedingCoeff=-0.5000;MLEAC=8;MLEAF=0.333;MQ=56.92;MQRankSum=-8.710e+00;QD=8.62;ReadPosRankSum=1.54;SOR=0.997	GT:AD:DP:GQ:PGT:PID:PL:PS	0|1:188,76:264:99:0|1:56808_C_T:2618,0,7583:56808	0|1:186,53:240:99:0|1:56808_C_T:1657,0,7629:56808	0|1:152,53:206:99:0|1:56808_C_T:1764,0,6091:56808	0|1:181,63:244:99:0|1:56808_C_T:2100,0,7395:56808	0|1:171,50:221:99:0|1:56808_C_T:1581,0,6947:56808	0|1:180,58:239:99:0|1:56808_C_T:1873,0,7255:56808	0/0:36,0:36:99:.:.:0,99,1424:.	0/0:52,0:52:99:.:.:0,106,1800:.	0/0:35,0:35:99:.:.:0,99,1485:.	0/0:33,0:33:99:.:.:0,99,1316:.
HG994961.1	56832	.	A	G	9843.18	PASS	AC=8;AF=0.333;AN=24;BaseQRankSum=2.45;DP=1880;ExcessHet=10.6475;FS=4.177;InbreedingCoeff=-0.5000;MLEAC=8;MLEAF=0.333;MQ=57.05;MQRankSum=-8.709e+00;QD=5.85;ReadPosRankSum=-1.780e+00;SOR=1.063	GT:AD:DP:GQ:PL	0/1:182,59:241:99:1914,0,6358	0/1:192,39:232:99:1047,0,6766	0/1:157,35:193:99:951,0,5609	0/1:173,48:221:99:1459,0,6228	0/1:181,37:218:99:861,0,6190	0/1:167,43:211:99:1275,0,5772	0/0:36,0:36:99:0,99,1424	0/0:52,0:52:99:0,106,1800	0/0:35,0:35:99:0,99,1485	0/0:33,0:33:99:0,99,1316
HG994961.1	56843	.	G	A	7803.18	PASS	AC=8;AF=0.333;AN=24;BaseQRankSum=1.17;DP=1851;ExcessHet=10.6475;FS=3.457;InbreedingCoeff=-0.5000;MLEAC=8;MLEAF=0.333;MQ=57.22;MQRankSum=-9.265e+00;QD=4.70;ReadPosRankSum=-2.992e+00;SOR=1.059	GT:AD:DP:GQ:PGT:PID:PL:PS	0|1:185,49:234:99:0|1:56843_G_A:1497,0,7536:56843	0|1:189,35:225:99:0|1:56843_G_A:901,0,7636:56843	0|1:167,29:197:99:0|1:56843_G_A:716,0,6799:56843	0|1:183,40:223:99:0|1:56843_G_A:1122,0,7438:56843	0|1:191,31:222:99:0|1:56843_G_A:708,0,7823:56843	0|1:175,36:212:99:0|1:56843_G_A:985,0,7128:56843	0/0:36,0:36:99:.:.:0,99,1424:.	0/0:52,0:52:99:.:.:0,106,1800:.	0/0:35,0:35:99:.:.:0,99,1485:.	0/0:33,0:33:99:.:.:0,99,1316:.
HG994961.1	56845	.	C	T	9216.65	PASS	AC=3;AF=0.125;AN=24;BaseQRankSum=1.56;DP=1776;ExcessHet=3.6173;FS=0.000;InbreedingCoeff=-0.1429;MLEAC=3;MLEAF=0.125;MQ=56.66;MQRankSum=-3.260e-01;QD=16.40;ReadPosRankSum=2.81;SOR=0.652	GT:AD:DP:GQ:PL	0/0:227,0:227:99:0,120,1800	0/0:213,0:213:99:0,120,1800	0/0:190,0:190:99:0,120,1800	0/0:204,0:204:99:0,120,1800	0/1:120,98:218:99:3146,0,3984	0/0:208,0:208:99:0,120,1800	0/0:36,0:36:99:0,99,1424	0/0:52,0:52:99:0,106,1800	0/0:35,0:35:99:0,99,1485	0/0:33,0:33:99:0,99,1316
HG994961.1	56853	.	C	G	5681.18	PASS	AC=8;AF=0.333;AN=24;BaseQRankSum=1.89;DP=1813;ExcessHet=10.6475;FS=2.645;InbreedingCoeff=-0.5000;MLEAC=8;MLEAF=0.333;MQ=57.35;MQRankSum=-8.902e+00;QD=3.49;ReadPosRankSum=-3.832e+00;SOR=1.003	GT:AD:DP:GQ:PGT:PID:PL:PS	0|1:195,40:235:99:0|1:56843_G_A:1092,0,7960:56843	0|1:187,31:219:99:0|1:56843_G_A:739,0,7529:56843	0|1:171,25:197:99:0|1:56843_G_A:535,0,7017:56843	0|1:180,29:209:99:0|1:56843_G_A:676,0,7395:56843	0|1:190,25:215:99:0|1:56843_G_A:475,0,7807:56843	0|1:182,32:215:99:0|1:56843_G_A:796,0,7258:56843	0/0:36,0:36:99:.:.:0,99,1424:.	0/0:52,0:52:99:.:.:0,106,1800:.	0/0:35,0:35:99:.:.:0,99,1485:.	0/0:33,0:33:99:.:.:0,99,1316:.
HG994961.1	56946	.	G	C	15325.9	PASS	AC=5;AF=0.208;AN=24;BaseQRankSum=-1.024e+00;DP=1432;ExcessHet=5.2558;FS=1.104;InbreedingCoeff=-0.2632;MLEAC=5;MLEAF=0.208;MQ=59.92;MQRankSum=-9.280e-01;QD=16.57;ReadPosRankSum=0.278;SOR=0.603	GT:AD:DP:GQ:PL	0/1:95,107:203:99:3507,0,3285	0/1:90,84:175:99:2695,0,2964	0/1:94,82:178:99:2629,0,3175	0/1:103,85:188:99:2797,0,3615	0/0:139,0:139:99:0,120,1800	0/1:75,110:185:99:3721,0,2377	0/0:36,0:36:99:0,99,1424	0/0:52,0:52:99:0,106,1800	0/0:35,0:35:99:0,99,1485	0/0:33,0:33:99:0,99,1316
HG994961.1	56979	.	C	T	14996.9	PASS	AC=5;AF=0.208;AN=24;BaseQRankSum=-1.187e+00;DP=1418;ExcessHet=5.2558;FS=3.176;InbreedingCoeff=-0.2632;MLEAC=5;MLEAF=0.208;MQ=59.84;MQRankSum=-1.000e+00;QD=16.59;ReadPosRankSum=1.33;SOR=0.623	GT:AD:DP:GQ:PL	0/1:92,92:185:99:3023,0,3219	0/1:85,82:168:99:2667,0,2708	0/1:84,88:173:99:2936,0,2756	0/1:99,86:185:99:2823,0,3462	0/0:139,0:139:99:0,120,1800	0/1:83,113:196:99:3571,0,2569	0/0:36,0:36:99:0,99,1424	0/0:52,0:52:99:0,106,1800	0/0:35,0:35:99:0,99,1485	0/0:33,0:33:99:0,99,1316
HG994961.1	57040	.	G	A	4151.98	PASS	AC=2;AF=0.083;AN=24;BaseQRankSum=-6.080e-01;DP=1364;ExcessHet=3.2034;FS=14.451;InbreedingCoeff=-0.0909;MLEAC=2;MLEAF=0.083;MQ=55.53;MQRankSum=-4.799e+00;QD=14.22;ReadPosRankSum=0.431;SOR=0.860	GT:AD:DP:GQ:PL	0/0:177,0:177:99:0,120,1800	0/0:161,0:161:99:0,120,1800	0/0:167,0:167:99:0,120,1800	0/0:178,0:178:99:0,120,1800	0/1:78,62:140:99:1853,0,2521	0/0:186,0:186:99:0,120,1800	0/0:36,0:36:99:0,99,1424	0/0:52,0:52:99:0,106,1800	0/0:35,0:35:99:0,99,1485	0/0:33,0:33:99:0,99,1316
HG994961.1	57121	.	G	C	31759.9	PASS	AC=5;AF=0.208;AN=24;BaseQRankSum=-1.003e+00;DP=1632;ExcessHet=5.2558;FS=11.101;InbreedingCoeff=-0.2632;MLEAC=5;MLEAF=0.208;MQ=53.64;MQRankSum=6.14;QD=27.59;ReadPosRankSum=0.746;SOR=0.393	GT:AD:DP:GQ:PL	0/1:58,186:245:99:6575,0,1416	0/1:42,177:219:99:5966,0,861	0/1:42,181:223:99:6076,0,940	0/1:45,206:252:99:7257,0,876	0/0:133,0:133:99:0,120,1800	0/1:41,173:214:99:5909,0,729	0/0:36,0:36:99:0,99,1424	0/0:52,0:52:99:0,106,1800	0/0:35,0:35:99:0,99,1485	0/0:33,0:33:99:0,99,1316
HG994961.1	57157	.	A	T	8427.93	PASS	AC=5;AF=0.208;AN=24;BaseQRankSum=0.717;DP=1725;ExcessHet=5.2558;FS=8.439;InbreedingCoeff=-0.2632;MLEAC=5;MLEAF=0.208;MQ=51.97;MQRankSum=-4.888e+00;QD=6.90;ReadPosRankSum=0.961;SOR=1.131	GT:AD:DP:GQ:PL	0/1:181,84:266:99:2249,0,6521	0/1:170,66:236:99:1648,0,5683	0/1:157,64:221:99:1713,0,5373	0/1:209,64:274:99:1491,0,7436	0/0:135,0:135:30:0,30,4576	0/1:167,60:227:99:1350,0,5608	0/0:36,0:36:99:0,99,1424	0/0:52,0:52:99:0,106,1800	0/0:35,0:35:99:0,99,1485	0/0:33,0:33:99:0,99,1316
HG994961.1	57338	.	T	G	18466.1	PASS	AC=7;AF=0.292;AN=24;BaseQRankSum=-1.093e+00;DP=1499;ExcessHet=8.3430;FS=0.000;InbreedingCoeff=-0.4118;MLEAC=7;MLEAF=0.292;MQ=56.25;MQRankSum=0.468;QD=14.07;ReadPosRankSum=0.643;SOR=0.672	GT:AD:DP:GQ:PL	0/1:137,118:255:99:3723,0,4706	0/1:115,88:203:99:2755,0,4066	0/1:98,109:207:99:3362,0,3435	0/1:124,80:205:99:2599,0,4516	0/1:83,63:146:99:1939,0,2740	0/1:77,74:151:99:2287,0,2651	0/0:36,0:36:99:0,99,1424	0/0:52,0:52:99:0,106,1800	0/0:35,0:35:99:0,99,1485	0/0:33,0:33:99:0,99,1316
HG994961.1	57376	.	C	A	16303.2	PASS	AC=7;AF=0.292;AN=24;BaseQRankSum=-6.650e-01;DP=1406;ExcessHet=8.3430;FS=0.522;InbreedingCoeff=-0.4131;MLEAC=7;MLEAF=0.292;MQ=56.31;MQRankSum=-2.942e+00;QD=13.45;ReadPosRankSum=-6.000e-03;SOR=0.724	GT:AD:DP:GQ:PL	0/1:125,114:239:99:3729,0,4875	0/1:95,83:178:99:2601,0,3690	0/1:89,97:186:99:3141,0,3394	0/1:120,85:205:99:2703,0,4755	0/1:91,31:122:99:796,0,3700	0/1:69,77:146:99:2460,0,2659	0/0:36,0:36:99:0,99,1424	0/0:52,0:52:99:0,106,1800	0/0:35,0:35:99:0,99,1485	0/0:33,0:33:99:0,99,1316
HG994961.1	57383	.	T	C	23769.2	PASS	AC=9;AF=0.375;AN=24;BaseQRankSum=0.542;DP=1393;ExcessHet=5.5287;FS=9.361;InbreedingCoeff=-0.2445;MLEAC=9;MLEAF=0.375;MQ=55.80;MQRankSum=-7.296e+00;QD=19.45;ReadPosRankSum=1.44;SOR=1.193	GT:AD:DP:GQ:PL	0/1:113,125:238:99:4876,0,4240	0/1:83,95:178:99:3659,0,2700	0/1:71,117:188:99:4607,0,2249	0/1:100,108:208:99:4163,0,3356	0/1:82,37:119:99:1294,0,2698	0/1:66,85:151:99:3361,0,2465	0/0:36,0:36:99:0,99,1424	0/0:52,0:52:99:0,106,1800	0/0:35,0:35:99:0,99,1485	0/0:33,0:33:99:0,99,1316
HG994961.1	57387	.	C	T	16685.1	PASS	AC=7;AF=0.292;AN=24;BaseQRankSum=-1.142e+00;DP=1380;ExcessHet=8.3430;FS=0.000;InbreedingCoeff=-0.4118;MLEAC=7;MLEAF=0.292;MQ=55.80;MQRankSum=-3.670e+00;QD=13.86;ReadPosRankSum=-1.430e-01;SOR=0.701	GT:AD:DP:GQ:PGT:PID:PL:PS	0/1:125,110:235:99:.:.:3657,0,4881:.	0/1:95,84:179:99:.:.:2652,0,3729:.	0/1:87,101:188:99:.:.:3290,0,3300:.	0/1:120,83:203:99:.:.:2712,0,4776:.	0|1:92,27:119:99:0|1:57387_C_T:847,0,3772:57387	0/1:72,80:152:99:.:.:2565,0,2759:.	0/0:36,0:36:99:.:.:0,99,1424:.	0/0:52,0:52:99:.:.:0,106,1800:.	0/0:35,0:35:99:.:.:0,99,1485:.	0/0:33,0:33:99:.:.:0,99,1316:.
HG994961.1	57397	.	T	G	1688.98	PASS	AC=2;AF=0.083;AN=24;BaseQRankSum=2.23;DP=1330;ExcessHet=3.2034;FS=16.814;InbreedingCoeff=-0.0909;MLEAC=2;MLEAF=0.083;MQ=54.90;MQRankSum=-6.843e+00;QD=6.81;ReadPosRankSum=1.93;SOR=1.689	GT:AD:DP:GQ:PGT:PID:PL:PS	0/0:216,0:216:99:.:.:0,120,1800:.	0/0:173,0:173:99:.:.:0,120,1800:.	0/0:182,0:182:99:.:.:0,120,1800:.	0/0:195,0:195:99:.:.:0,120,1800:.	0|1:97,26:123:99:0|1:57387_C_T:793,0,3894:57387	0/0:145,0:145:99:.:.:0,120,1800:.	0/0:36,0:36:99:.:.:0,99,1424:.	0/0:52,0:52:99:.:.:0,106,1800:.	0/0:35,0:35:99:.:.:0,99,1485:.	0/0:33,0:33:99:.:.:0,99,1316:.
HG994961.1	57468	.	C	T	19148.2	PASS	AC=9;AF=0.375;AN=24;BaseQRankSum=-1.906e+00;DP=1439;ExcessHet=5.5287;FS=0.000;InbreedingCoeff=-0.2444;MLEAC=9;MLEAF=0.375;MQ=51.28;MQRankSum=-1.061e+01;QD=15.44;ReadPosRankSum=-2.050e-01;SOR=0.677	GT:AD:DP:GQ:PGT:PID:PL:PS	0/1:111,122:234:99:.:.:3800,0,3715:.	0/1:85,100:185:99:.:.:3401,0,2830:.	0/1:90,115:205:99:.:.:3726,0,2914:.	0/1:95,105:202:99:.:.:3611,0,3191:.	0/1:100,24:124:99:.:.:440,0,3350:.	0/1:68,91:159:99:.:.:2764,0,2092:.	0/0:36,0:36:99:.:.:0,99,1424:.	0/0:52,0:52:99:.:.:0,106,1800:.	0/0:35,0:35:99:.:.:0,99,1485:.	0/0:33,0:33:99:.:.:0,99,1316:.
HG994961.1	57632	.	A	G	8734.18	PASS	AC=9;AF=0.375;AN=24;BaseQRankSum=-2.255e+00;DP=1739;ExcessHet=5.5287;FS=8.491;InbreedingCoeff=-0.2444;MLEAC=9;MLEAF=0.375;MQ=52.38;MQRankSum=-7.760e+00;QD=5.60;ReadPosRankSum=-1.179e+00;SOR=1.247	GT:AD:DP:GQ:PL	0/1:172,63:235:99:1496,0,6368	0/1:200,50:250:99:1005,0,7270	0/1:194,47:241:99:971,0,7357	0/1:179,60:239:99:1383,0,6672	0/1:112,43:155:99:909,0,3997	0/1:169,57:226:99:1167,0,6255	0/0:36,0:36:99:0,99,1424	0/0:42,0:42:99:0,114,1689	0/0:35,0:35:99:0,99,1485	0/0:33,0:33:99:0,99,1316
HG994961.1	57642	.	T	C	13788.1	PASS	AC=7;AF=0.292;AN=24;BaseQRankSum=3.30;DP=1786;ExcessHet=8.3430;FS=7.638;InbreedingCoeff=-0.4118;MLEAC=7;MLEAF=0.292;MQ=52.59;MQRankSum=-6.860e-01;QD=8.78;ReadPosRankSum=0.048;SOR=0.935	GT:AD:DP:GQ:PL	0/1:176,67:243:99:1899,0,6033	0/1:159,93:252:99:2651,0,5359	0/1:158,91:249:99:2783,0,5348	0/1:155,83:238:99:2479,0,5390	0/1:122,37:159:99:783,0,4354	0/1:158,75:233:99:1926,0,5412	0/0:36,0:36:99:0,99,1424	0/0:42,0:42:99:0,114,1689	0/0:35,0:35:99:0,99,1485	0/0:33,0:33:99:0,99,1316
HG994961.1	57670	.	C	T	2506.98	PASS	AC=2;AF=0.083;AN=24;BaseQRankSum=0.894;DP=1709;ExcessHet=3.2034;FS=6.028;InbreedingCoeff=-0.0909;MLEAC=2;MLEAF=0.083;MQ=51.23;MQRankSum=-2.655e+00;QD=7.20;ReadPosRankSum=0.882;SOR=1.040	GT:AD:DP:GQ:PGT:PID:PL:PS	0/0:244,0:244:99:.:.:0,120,1800:.	0/0:244,0:244:99:.:.:0,120,1800:.	0/0:235,0:235:99:.:.:0,120,1800:.	0/0:238,0:238:99:.:.:0,120,1800:.	0|1:122,34:156:99:0|1:57670_C_T:1041,0,4945:57670	0/0:224,0:224:99:.:.:0,120,1800:.	0/0:36,0:36:99:.:.:0,99,1424:.	0/0:42,0:42:99:.:.:0,114,1689:.	0/0:35,0:35:99:.:.:0,99,1485:.	0/0:33,0:33:99:.:.:0,99,1316:.
HG994961.1	57673	.	G	A	13228.1	PASS	AC=7;AF=0.292;AN=24;BaseQRankSum=0.393;DP=1782;ExcessHet=8.3430;FS=3.625;InbreedingCoeff=-0.4118;MLEAC=7;MLEAF=0.292;MQ=52.28;MQRankSum=-1.488e+00;QD=8.28;ReadPosRankSum=0.543;SOR=1.010	GT:AD:DP:GQ:PGT:PID:PL:PS	0/1:198,66:264:99:.:.:1831,0,7663:.	0/1:158,88:246:99:.:.:2450,0,5900:.	0/1:160,82:242:99:.:.:2318,0,6064:.	0/1:178,80:258:99:.:.:2370,0,6783:.	0|1:123,34:157:99:0|1:57670_C_T:1038,0,4992:57670	0/1:169,71:240:99:.:.:1801,0,6321:.	0/0:36,0:36:99:.:.:0,99,1424:.	0/0:42,0:42:99:.:.:0,114,1689:.	0/0:35,0:35:99:.:.:0,99,1485:.	0/0:33,0:33:99:.:.:0,99,1316:.
HG994961.1	57680	.	T	C	27589.1	PASS	AC=7;AF=0.292;AN=24;BaseQRankSum=-1.143e+00;DP=1735;ExcessHet=8.3430;FS=3.232;InbreedingCoeff=-0.4118;MLEAC=7;MLEAF=0.292;MQ=52.48;MQRankSum=-4.584e+00;QD=17.73;ReadPosRankSum=1.47;SOR=0.944	GT:AD:DP:GQ:PGT:PID:PL:PS	0|1:140,118:258:99:0|1:57680_T_C:4527,0,5476:57680	0|1:119,121:240:99:0|1:57680_T_C:4720,0,4559:57680	0|1:125,117:242:99:0|1:57680_T_C:4516,0,4866:57680	0|1:135,121:256:99:0|1:57680_T_C:4643,0,5230:57680	0|1:87,61:148:99:0|1:57680_T_C:2300,0,3407:57680	0|1:133,102:235:99:0|1:57680_T_C:3857,0,5185:57680	0/0:36,0:36:99:.:.:0,99,1424:.	0/0:42,0:42:99:.:.:0,114,1689:.	0/0:35,0:35:99:.:.:0,99,1485:.	0/0:33,0:33:99:.:.:0,99,1316:.
HG994961.1	57682	.	C	A	27290.1	PASS	AC=7;AF=0.292;AN=24;BaseQRankSum=-1.330e-01;DP=1727;ExcessHet=8.3430;FS=2.462;InbreedingCoeff=-0.4118;MLEAC=7;MLEAF=0.292;MQ=52.52;MQRankSum=-4.652e+00;QD=17.63;ReadPosRankSum=1.73;SOR=0.928	GT:AD:DP:GQ:PGT:PID:PL:PS	0|1:140,116:256:99:0|1:57680_T_C:4449,0,5482:57680	0|1:119,120:239:99:0|1:57680_T_C:4681,0,4562:57680	0|1:125,116:241:99:0|1:57680_T_C:4495,0,4869:57680	0|1:135,119:254:99:0|1:57680_T_C:4566,0,5236:57680	0|1:87,60:147:99:0|1:57680_T_C:2258,0,3410:57680	0|1:133,102:235:99:0|1:57680_T_C:3857,0,5185:57680	0/0:36,0:36:99:.:.:0,99,1424:.	0/0:42,0:42:99:.:.:0,114,1689:.	0/0:35,0:35:99:.:.:0,99,1485:.	0/0:33,0:33:99:.:.:0,99,1316:.
HG994961.1	57754	.	G	A	848.43	PASS	AC=4;AF=0.167;AN=24;BaseQRankSum=1.69;DP=1384;ExcessHet=0.6070;FS=11.313;InbreedingCoeff=0.3048;MLEAC=4;MLEAF=0.167;MQ=54.72;MQRankSum=-5.302e+00;QD=2.58;ReadPosRankSum=-1.722e+00;SOR=1.899	GT:AD:DP:GQ:PL	0/0:197,16:214:39:0,39,7454	0/0:169,0:169:91:0,91,5791	0/0:192,0:192:88:0,88,6872	0/0:190,0:190:11:0,11,6653	0/0:122,0:122:0:0,0,3886	0/1:163,20:183:99:226,0,5770	0/0:36,0:36:99:0,99,1424	0/0:42,0:42:99:0,114,1689	0/0:35,0:35:99:0,99,1485	0/0:33,0:33:99:0,99,1316
HG994961.1	57760	.	C	T	3293.16	PASS	AC=7;AF=0.292;AN=24;BaseQRankSum=-2.590e-01;DP=1320;ExcessHet=8.3430;FS=1.660;InbreedingCoeff=-0.4131;MLEAC=7;MLEAF=0.292;MQ=55.86;MQRankSum=-6.058e+00;QD=2.90;ReadPosRankSum=-2.709e+00;SOR=0.981	GT:AD:DP:GQ:PGT:PID:PL:PS	0|1:173,33:207:99:0|1:57760_C_T:802,0,7149:57760	0|1:148,18:166:99:0|1:57760_C_T:249,0,6109:57760	0|1:154,26:180:99:0|1:57760_C_T:535,0,6336:57760	0|1:147,29:176:99:0|1:57760_C_T:747,0,6045:57760	0|1:86,15:101:99:0|1:57760_C_T:323,0,3520:57760	0|1:162,17:179:99:0|1:57760_C_T:171,0,6627:57760	0/0:36,0:36:99:.:.:0,99,1424:.	0/0:42,0:42:99:.:.:0,114,1689:.	0/0:35,0:35:99:.:.:0,99,1485:.	0/0:33,0:33:99:.:.:0,99,1316:.
HG994961.1	57764	.	G	A	2907.16	PASS	AC=7;AF=0.292;AN=24;BaseQRankSum=0.857;DP=1275;ExcessHet=8.3430;FS=4.010;InbreedingCoeff=-0.4131;MLEAC=7;MLEAF=0.292;MQ=56.16;MQRankSum=-5.867e+00;QD=2.62;ReadPosRankSum=-1.992e+00;SOR=1.055	GT:AD:DP:GQ:PGT:PID:PL:PS	0|1:173,31:205:99:0|1:57760_C_T:743,0,7134:57760	0|1:146,15:161:99:0|1:57760_C_T:190,0,6062:57760	0|1:151,24:175:99:0|1:57760_C_T:500,0,6227:57760	0|1:147,29:176:99:0|1:57760_C_T:747,0,6031:57760	0|1:85,12:97:99:0|1:57760_C_T:245,0,3509:57760	0|1:157,14:171:92:0|1:57760_C_T:92,0,6460:57760	0/0:36,0:36:99:.:.:0,99,1424:.	0/0:42,0:42:99:.:.:0,114,1689:.	0/0:35,0:35:99:.:.:0,99,1485:.	0/0:33,0:33:99:.:.:0,99,1316:.
HG994961.1	57836	.	T	G	7318.17	PASS	AC=9;AF=0.375;AN=24;BaseQRankSum=2.07;DP=1020;ExcessHet=5.5287;FS=3.804;InbreedingCoeff=-0.2449;MLEAC=9;MLEAF=0.375;MQ=57.22;MQRankSum=-1.032e+01;QD=8.41;ReadPosRankSum=-3.256e+00;SOR=0.666	GT:AD:DP:GQ:PGT:PID:PL:PS	0|1:111,30:142:99:0|1:57836_T_G:926,0,4451:57836	0|1:93,28:121:99:0|1:57836_T_G:896,0,3720:57836	0|1:110,33:143:99:0|1:57836_T_G:1055,0,4437:57836	0|1:96,50:146:99:0|1:57836_T_G:1811,0,3784:57836	0|1:72,24:97:99:0|1:57836_T_G:791,0,2935:57836	0|1:91,30:121:99:0|1:57836_T_G:986,0,3696:57836	0/0:36,0:36:99:.:.:0,99,1424:.	0/0:42,0:42:99:.:.:0,114,1689:.	0/0:35,0:35:99:.:.:0,99,1485:.	0/0:33,0:33:99:.:.:0,99,1316:.
HG994961.1	57853	.	C	T	9957.07	PASS	AC=9;AF=0.375;AN=24;BaseQRankSum=1.44;DP=1079;ExcessHet=5.5287;FS=4.469;InbreedingCoeff=-0.2481;MLEAC=9;MLEAF=0.375;MQ=55.77;MQRankSum=-1.077e+01;QD=10.70;ReadPosRankSum=-8.780e-01;SOR=0.759	GT:AD:DP:GQ:PGT:PID:PL:PS	0|1:107,40:148:99:0|1:57836_T_G:1358,0,4373:57836	0|1:90,40:130:99:0|1:57836_T_G:1409,0,3655:57836	0|1:106,45:151:99:0|1:57836_T_G:1570,0,4309:57836	0|1:97,59:156:99:0|1:57836_T_G:2185,0,3895:57836	0|1:76,35:112:99:0|1:57836_T_G:1241,0,3083:57836	0|1:95,38:133:99:0|1:57836_T_G:1310,0,3865:57836	0/0:36,0:36:99:.:.:0,99,1424:.	0/0:42,0:42:99:.:.:0,114,1689:.	0/0:35,0:35:99:.:.:0,99,1485:.	0/0:33,0:33:99:.:.:0,99,1316:.
HG994961.1	57859	.	A	G	10643.1	PASS	AC=9;AF=0.375;AN=24;BaseQRankSum=2.24;DP=1117;ExcessHet=5.5287;FS=3.509;InbreedingCoeff=-0.2481;MLEAC=9;MLEAF=0.375;MQ=55.54;MQRankSum=-1.085e+01;QD=10.98;ReadPosRankSum=-4.250e-01;SOR=0.874	GT:AD:DP:GQ:PGT:PID:PL:PS	0|1:104,44:149:99:0|1:57836_T_G:1531,0,4231:57836	0|1:95,43:138:99:0|1:57836_T_G:1520,0,3847:57836	0|1:111,47:158:99:0|1:57836_T_G:1640,0,4478:57836	0|1:99,61:160:99:0|1:57836_T_G:2263,0,3948:57836	0|1:79,38:118:99:0|1:57836_T_G:1324,0,3200:57836	0|1:96,41:137:99:0|1:57836_T_G:1429,0,3895:57836	0/0:36,0:36:99:.:.:0,99,1424:.	0/0:42,0:42:99:.:.:0,114,1689:.	0/0:35,0:35:99:.:.:0,99,1485:.	0/0:33,0:33:99:.:.:0,99,1316:.
HG994961.1	57880	.	T	A	12909.2	PASS	AC=9;AF=0.375;AN=24;BaseQRankSum=0.285;DP=1200;ExcessHet=5.5287;FS=3.370;InbreedingCoeff=-0.2449;MLEAC=9;MLEAF=0.375;MQ=54.25;MQRankSum=-1.111e+01;QD=12.47;ReadPosRankSum=2.57;SOR=0.790	GT:AD:DP:GQ:PGT:PID:PL:PS	0|1:98,56:155:99:0|1:57836_T_G:1979,0,3885:57836	0|1:90,53:143:99:0|1:57836_T_G:1820,0,3527:57836	0|1:109,64:173:99:0|1:57836_T_G:2198,0,4238:57836	0|1:106,69:175:99:0|1:57836_T_G:2475,0,4138:57836	0|1:83,43:127:99:0|1:57836_T_G:1469,0,3239:57836	0|1:93,51:144:99:0|1:57836_T_G:1754,0,3622:57836	0/0:36,0:36:99:.:.:0,99,1424:.	0/0:42,0:42:99:.:.:0,114,1689:.	0/0:35,0:35:99:.:.:0,99,1485:.	0/0:33,0:33:99:.:.:0,99,1316:.
HG994961.1	57911	.	T	C	18254.2	PASS	AC=9;AF=0.375;AN=24;BaseQRankSum=-9.630e-01;DP=1323;ExcessHet=5.5287;FS=2.463;InbreedingCoeff=-0.2447;MLEAC=9;MLEAF=0.375;MQ=52.82;MQRankSum=-1.190e+01;QD=16.05;ReadPosRankSum=1.64;SOR=0.802	GT:AD:DP:GQ:PGT:PID:PL:PS	0|1:102,78:180:99:0|1:57911_T_C:2968,0,4037:57911	0|1:86,75:161:99:0|1:57911_T_C:2890,0,3362:57911	0|1:108,81:189:99:0|1:57911_T_C:3076,0,4236:57911	0|1:105,76:182:99:0|1:57911_T_C:2875,0,4164:57911	0/1:74,42:117:99:.:.:1472,0,2480:.	0|1:98,79:177:99:0|1:57911_T_C:3022,0,3816:57911	0/0:36,0:36:99:.:.:0,99,1424:.	0/0:42,0:42:99:.:.:0,114,1689:.	0/0:35,0:35:99:.:.:0,99,1485:.	0/0:33,0:33:99:.:.:0,99,1316:.
HG994961.1	57916	.	T	C	18928.2	PASS	AC=9;AF=0.375;AN=24;BaseQRankSum=-1.023e+00;DP=1338;ExcessHet=5.5287;FS=1.757;InbreedingCoeff=-0.2447;MLEAC=9;MLEAF=0.375;MQ=52.62;MQRankSum=-1.218e+01;QD=15.92;ReadPosRankSum=1.32;SOR=0.812	GT:AD:DP:GQ:PGT:PID:PL:PS	0|1:103,84:187:99:0|1:57911_T_C:3217,0,4066:57911	0|1:90,79:169:99:0|1:57911_T_C:3046,0,3518:57911	0|1:106,82:188:99:0|1:57911_T_C:3124,0,4184:57911	0|1:104,78:183:99:0|1:57911_T_C:2962,0,4132:57911	0|1:102,41:144:99:0|1:57916_T_C:1415,0,3890:57916	0|1:99,83:182:99:0|1:57911_T_C:3187,0,3867:57911	0/0:36,0:36:99:.:.:0,99,1424:.	0/0:42,0:42:99:.:.:0,114,1689:.	0/0:35,0:35:99:.:.:0,99,1485:.	0/0:33,0:33:99:.:.:0,99,1316:.
HG994961.1	57922	.	T	C	19588.2	PASS	AC=9;AF=0.375;AN=24;BaseQRankSum=-1.368e+00;DP=1370;ExcessHet=5.5287;FS=1.767;InbreedingCoeff=-0.2446;MLEAC=9;MLEAF=0.375;MQ=52.49;MQRankSum=-1.213e+01;QD=16.11;ReadPosRankSum=1.20;SOR=0.835	GT:AD:DP:GQ:PGT:PID:PL:PS	0|1:108,88:196:99:0|1:57911_T_C:3360,0,4225:57911	0|1:87,81:168:99:0|1:57911_T_C:3116,0,3409:57911	0|1:107,85:192:99:0|1:57911_T_C:3247,0,4231:57911	0|1:103,80:185:99:0|1:57911_T_C:3043,0,4081:57911	0|1:101,41:143:99:0|1:57916_T_C:1418,0,3854:57916	0|1:101,87:188:99:0|1:57911_T_C:3346,0,3969:57911	0/0:36,0:36:99:.:.:0,99,1424:.	0/0:42,0:42:99:.:.:0,114,1689:.	0/0:35,0:35:99:.:.:0,99,1485:.	0/0:33,0:33:99:.:.:0,99,1316:.
HG994961.1	57965	.	C	G	26348.2	PASS	AC=9;AF=0.375;AN=24;BaseQRankSum=-1.198e+00;DP=1538;ExcessHet=5.5287;FS=0.518;InbreedingCoeff=-0.2444;MLEAC=9;MLEAF=0.375;MQ=51.93;MQRankSum=-1.228e+01;QD=19.40;ReadPosRankSum=-1.398e+00;SOR=0.657	GT:AD:DP:GQ:PGT:PID:PL:PS	0|1:112,114:226:99:0|1:57965_C_G:4282,0,4328:57965	0|1:85,100:185:99:0|1:57965_C_G:3848,0,3192:57965	0|1:84,96:180:99:0|1:57965_C_G:3738,0,3235:57965	0|1:102,88:192:99:0|1:57965_C_G:3287,0,3950:57965	0|1:78,89:168:99:0|1:57965_C_G:3268,0,2999:57965	0|1:110,111:221:99:0|1:57965_C_G:4128,0,4220:57965	0/0:36,0:36:99:.:.:0,99,1424:.	0/0:42,0:42:99:.:.:0,114,1689:.	0/0:35,0:35:99:.:.:0,99,1485:.	0/0:33,0:33:99:.:.:0,99,1316:.
HG994961.1	57972	.	C	A	26575.2	PASS	AC=9;AF=0.375;AN=24;BaseQRankSum=-1.430e+00;DP=1512;ExcessHet=5.5287;FS=0.518;InbreedingCoeff=-0.2445;MLEAC=9;MLEAF=0.375;MQ=52.02;MQRankSum=-1.224e+01;QD=19.64;ReadPosRankSum=-9.860e-01;SOR=0.664	GT:AD:DP:GQ:PGT:PID:PL:PS	0|1:109,117:226:99:0|1:57965_C_G:4410,0,4199:57965	0|1:83,99:182:99:0|1:57965_C_G:3837,0,3150:57965	0|1:86,98:184:99:0|1:57965_C_G:3782,0,3285:57965	0|1:98,89:189:99:0|1:57965_C_G:3328,0,3800:57965	0|1:77,91:169:99:0|1:57965_C_G:3345,0,2938:57965	0|1:108,112:220:99:0|1:57965_C_G:4168,0,4137:57965	0/0:36,0:36:99:.:.:0,99,1424:.	0/0:42,0:42:99:.:.:0,114,1689:.	0/0:35,0:35:99:.:.:0,99,1485:.	0/0:33,0:33:99:.:.:0,99,1316:.
HG994961.1	58006	.	C	T	25512.2	PASS	AC=9;AF=0.375;AN=24;BaseQRankSum=-1.424e+00;DP=1643;ExcessHet=5.5287;FS=0.523;InbreedingCoeff=-0.2444;MLEAC=9;MLEAF=0.375;MQ=52.07;MQRankSum=-1.212e+01;QD=17.58;ReadPosRankSum=-9.600e-02;SOR=0.677	GT:AD:DP:GQ:PL	0/1:104,139:243:99:4524,0,3329	0/1:75,119:194:99:3539,0,2284	0/1:86,116:202:99:3476,0,2721	0/1:88,106:196:99:3325,0,2963	0/1:71,102:173:99:3374,0,2156	0/1:112,120:232:99:3427,0,3495	0/0:36,0:36:99:0,99,1424	0/0:42,0:42:99:0,114,1689	0/0:35,0:35:99:0,99,1485	0/0:33,0:33:99:0,99,1316
HG994961.1	58021	.	C	T	28069.2	PASS	AC=9;AF=0.375;AN=24;BaseQRankSum=-1.530e+00;DP=1641;ExcessHet=5.5287;FS=0.528;InbreedingCoeff=-0.2444;MLEAC=9;MLEAF=0.375;MQ=51.86;MQRankSum=-1.197e+01;QD=19.33;ReadPosRankSum=0.554;SOR=0.711	GT:AD:DP:GQ:PL	0/1:105,139:244:99:4841,0,3474	0/1:72,123:195:99:3941,0,2211	0/1:81,119:200:99:3952,0,2507	0/1:90,110:202:99:3623,0,3029	0/1:66,103:169:99:3514,0,1991	0/1:108,124:232:99:3921,0,3341	0/0:36,0:36:99:0,99,1424	0/0:42,0:42:99:0,114,1689	0/0:35,0:35:99:0,99,1485	0/0:33,0:33:99:0,99,1316
HG994961.1	58046	.	G	A	9650.08	PASS	AC=7;AF=0.292;AN=24;BaseQRankSum=-2.730e-01;DP=1629;ExcessHet=8.3430;FS=14.534;InbreedingCoeff=-0.4118;MLEAC=7;MLEAF=0.292;MQ=52.10;MQRankSum=-7.162e+00;QD=6.73;ReadPosRankSum=0.653;SOR=1.255	GT:AD:DP:GQ:PL	0/1:187,64:251:99:1683,0,6753	0/1:134,54:188:99:1260,0,4497	0/1:164,47:211:99:1063,0,5403	0/1:145,61:207:99:1734,0,4952	0/1:122,52:174:99:1410,0,4369	0/1:175,47:222:99:974,0,5669	0/0:36,0:36:99:0,99,1424	0/0:42,0:42:99:0,114,1689	0/0:35,0:35:99:0,99,1485	0/0:33,0:33:99:0,99,1316
HG994961.1	58050	.	C	A	561.96	PASS	AC=2;AF=0.083;AN=24;BaseQRankSum=2.18;DP=1455;ExcessHet=0.0955;FS=13.369;InbreedingCoeff=0.9999;MLEAC=2;MLEAF=0.083;MQ=50.66;MQRankSum=-3.828e+00;QD=33.53;ReadPosRankSum=2.68;SOR=1.470	GT:AD:DP:GQ:PL	0/0:203,0:203:99:0,120,1800	0/0:167,0:167:99:0,120,1800	0/0:186,0:186:99:0,120,1800	0/0:181,0:181:99:0,120,1800	0/0:159,12:171:39:0,39,5742	0/0:192,0:192:99:0,120,1800	0/0:36,0:36:99:0,99,1424	0/0:42,0:42:99:0,114,1689	0/0:35,0:35:99:0,99,1485	0/0:33,0:33:99:0,99,1316
HG994961.1	58107	.	T	C	8742.16	PASS	AC=7;AF=0.292;AN=24;BaseQRankSum=1.06;DP=1369;ExcessHet=8.3430;FS=20.491;InbreedingCoeff=-0.4131;MLEAC=7;MLEAF=0.292;MQ=52.87;MQRankSum=-8.384e+00;QD=7.31;ReadPosRankSum=1.43;SOR=1.455	GT:AD:DP:GQ:PL	0/1:156,46:202:99:1181,0,5548	0/1:119,46:165:99:1227,0,4033	0/1:142,41:183:99:968,0,5026	0/1:122,58:180:99:1654,0,4351	0/1:98,38:136:99:1282,0,3545	0/1:145,43:188:99:1077,0,4890	0/0:36,0:36:99:0,99,1424	0/0:42,0:42:99:0,114,1689	0/0:35,0:35:99:0,99,1485	0/0:33,0:33:99:0,99,1316
HG994961.1	58168	.	C	A	11428.3	PASS	AC=7;AF=0.292;AN=24;BaseQRankSum=1.77;DP=1174;ExcessHet=8.3430;FS=8.955;InbreedingCoeff=-0.4286;MLEAC=7;MLEAF=0.292;MQ=52.64;MQRankSum=-1.042e+01;QD=11.29;ReadPosRankSum=-1.965e+00;SOR=1.320	GT:AD:DP:GQ:PGT:PID:PL:PS	0|1:122,44:166:99:0|1:58138_ATGAT_A:1419,0,4927:58138	0|1:96,53:149:99:0|1:58138_ATGAT_A:1930,0,3864:58138	0|1:104,41:145:99:0|1:58138_ATGAT_A:1395,0,4236:58138	0|1:85,51:136:99:0|1:58138_ATGAT_A:1847,0,3411:58138	0/1:86,37:123:99:.:.:1288,0,3492:.	0|1:98,45:143:99:0|1:58138_ATGAT_A:1595,0,3937:58138	0/0:36,0:36:99:.:.:0,99,1424:.	0/0:42,0:42:99:.:.:0,114,1689:.	0/0:35,0:35:99:.:.:0,99,1485:.	0/0:33,0:33:99:.:.:0,99,1316:.
HG994961.1	58183	.	T	C	14570.1	PASS	AC=9;AF=0.375;AN=24;BaseQRankSum=1.38;DP=1216;ExcessHet=5.5287;FS=6.109;InbreedingCoeff=-0.2454;MLEAC=9;MLEAF=0.375;MQ=53.26;MQRankSum=-1.111e+01;QD=13.80;ReadPosRankSum=-3.956e+00;SOR=1.119	GT:AD:DP:GQ:PGT:PID:PL:PS	0|1:114,63:177:99:0|1:58183_T_C:2284,0,4479:58183	0|1:93,55:148:99:0|1:58183_T_C:2005,0,3718:58183	0|1:97,51:148:99:0|1:58183_T_C:1840,0,3848:58183	0|1:79,64:143:99:0|1:58183_T_C:2428,0,3077:58183	0/1:80,45:125:99:.:.:1587,0,2630:.	0|1:90,52:142:99:0|1:58183_T_C:1882,0,3564:58183	0/0:36,0:36:99:.:.:0,99,1424:.	0/0:42,0:42:99:.:.:0,114,1689:.	0/0:35,0:35:99:.:.:0,99,1485:.	0/0:33,0:33:99:.:.:0,99,1316:.
HG994961.1	58193	.	T	G	24456.8	PASS	AC=11;AF=0.458;AN=24;BaseQRankSum=1.65;DP=1271;ExcessHet=1.3725;FS=4.969;InbreedingCoeff=0.1607;MLEAC=11;MLEAF=0.458;MQ=53.97;MQRankSum=-1.051e+01;QD=22.09;ReadPosRankSum=-3.487e+00;SOR=0.970	GT:AD:DP:GQ:PGT:PID:PL:PS	0|1:111,71:182:99:0|1:58183_T_C:2517,0,4345:58183	0|1:91,59:150:99:0|1:58183_T_C:2146,0,3610:58183	0|1:93,55:148:99:0|1:58183_T_C:1952,0,3685:58183	0|1:85,71:156:99:0|1:58183_T_C:2640,0,3261:58183	1/1:0,129:129:99:.:.:5254,388,0:.	0|1:93,61:154:99:0|1:58183_T_C:2120,0,3639:58183	0/0:36,0:36:99:.:.:0,99,1424:.	0/0:42,0:42:99:.:.:0,114,1689:.	0/0:35,0:35:99:.:.:0,99,1485:.	0/0:33,0:33:99:.:.:0,99,1316:.
HG994961.1	58205	.	T	G	17709.2	PASS	AC=9;AF=0.375;AN=24;BaseQRankSum=1.07;DP=1355;ExcessHet=5.5287;FS=4.082;InbreedingCoeff=-0.2444;MLEAC=9;MLEAF=0.375;MQ=55.06;MQRankSum=-9.064e+00;QD=15.23;ReadPosRankSum=-2.963e+00;SOR=1.028	GT:AD:DP:GQ:PL	0/1:106,84:190:99:2923,0,3518	0/1:93,70:163:99:2406,0,3093	0/1:91,63:154:99:2057,0,3080	0/1:83,76:159:99:2616,0,2797	0/1:80,62:142:99:2026,0,2685	0/1:89,68:157:99:2190,0,2944	0/0:36,0:36:99:0,99,1424	0/0:42,0:42:99:0,114,1689	0/0:35,0:35:99:0,99,1485	0/0:33,0:33:99:0,99,1316
HG994961.1	58226	.	C	T	26493.2	PASS	AC=9;AF=0.375;AN=24;BaseQRankSum=0.617;DP=1469;ExcessHet=5.5287;FS=0.521;InbreedingCoeff=-0.2444;MLEAC=9;MLEAF=0.375;MQ=55.88;MQRankSum=-7.449e+00;QD=20.12;ReadPosRankSum=-7.310e-01;SOR=0.747	GT:AD:DP:GQ:PGT:PID:PL:PS	0|1:115,113:228:99:0|1:58226_C_T:4399,0,4450:58226	0|1:91,82:173:99:0|1:58226_C_T:3169,0,3551:58226	0|1:94,78:172:99:0|1:58226_C_T:2992,0,3692:58226	0|1:71,97:168:99:0|1:58226_C_T:3859,0,2689:58226	0/1:81,86:167:99:.:.:3367,0,3122:.	0|1:85,88:173:99:0|1:58226_C_T:3439,0,3294:58226	0/0:36,0:36:99:.:.:0,99,1424:.	0/0:42,0:42:99:.:.:0,114,1689:.	0/0:35,0:35:99:.:.:0,99,1485:.	0/0:33,0:33:99:.:.:0,99,1316:.
HG994961.1	58229	.	A	G	28002.2	PASS	AC=9;AF=0.375;AN=24;BaseQRankSum=1.05;DP=1502;ExcessHet=5.5287;FS=1.093;InbreedingCoeff=-0.2444;MLEAC=9;MLEAF=0.375;MQ=56.03;MQRankSum=-7.232e+00;QD=20.65;ReadPosRankSum=-8.350e-01;SOR=0.781	GT:AD:DP:GQ:PGT:PID:PL:PS	0|1:116,124:240:99:0|1:58226_C_T:4858,0,4471:58226	0|1:90,90:180:99:0|1:58226_C_T:3508,0,3500:58226	0|1:94,82:176:99:0|1:58226_C_T:3160,0,3700:58226	0|1:71,98:169:99:0|1:58226_C_T:3901,0,2686:58226	0/1:83,91:174:99:.:.:3571,0,3191:.	0|1:86,90:176:99:0|1:58226_C_T:3520,0,3336:58226	0/0:36,0:36:99:.:.:0,99,1424:.	0/0:42,0:42:99:.:.:0,114,1689:.	0/0:35,0:35:99:.:.:0,99,1485:.	0/0:33,0:33:99:.:.:0,99,1316:.
HG994961.1	58235	.	T	C	30087.2	PASS	AC=9;AF=0.375;AN=24;BaseQRankSum=0.767;DP=1574;ExcessHet=5.5287;FS=0.521;InbreedingCoeff=-0.2444;MLEAC=9;MLEAF=0.375;MQ=56.41;MQRankSum=-6.869e+00;QD=21.38;ReadPosRankSum=-6.500e-02;SOR=0.749	GT:AD:DP:GQ:PGT:PID:PL:PS	0|1:114,131:245:99:0|1:58226_C_T:5133,0,4392:58226	0|1:90,101:191:99:0|1:58226_C_T:3943,0,3475:58226	0|1:95,88:183:99:0|1:58226_C_T:3406,0,3724:58226	0|1:71,102:173:99:0|1:58226_C_T:4060,0,2665:58226	0/1:81,99:180:99:.:.:3907,0,3103:.	0|1:88,90:178:99:0|1:58226_C_T:3514,0,3424:58226	0/0:36,0:36:99:.:.:0,99,1424:.	0/0:42,0:42:99:.:.:0,114,1689:.	0/0:35,0:35:99:.:.:0,99,1485:.	0/0:33,0:33:99:.:.:0,99,1316:.
HG994961.1	58236	.	T	C	30048.2	PASS	AC=9;AF=0.375;AN=24;BaseQRankSum=0.540;DP=1577;ExcessHet=5.5287;FS=0.521;InbreedingCoeff=-0.2444;MLEAC=9;MLEAF=0.375;MQ=56.43;MQRankSum=-6.806e+00;QD=21.39;ReadPosRankSum=-1.080e-01;SOR=0.749	GT:AD:DP:GQ:PGT:PID:PL:PS	0|1:114,130:244:99:0|1:58226_C_T:5091,0,4395:58226	0|1:89,101:190:99:0|1:58226_C_T:3946,0,3433:58226	0|1:95,88:183:99:0|1:58226_C_T:3406,0,3724:58226	0|1:71,102:173:99:0|1:58226_C_T:4060,0,2665:58226	0/1:81,99:180:99:.:.:3907,0,3103:.	0|1:88,90:178:99:0|1:58226_C_T:3514,0,3424:58226	0/0:36,0:36:99:.:.:0,99,1424:.	0/0:42,0:42:99:.:.:0,114,1689:.	0/0:35,0:35:99:.:.:0,99,1485:.	0/0:33,0:33:99:.:.:0,99,1316:.
HG994961.1	58284	.	A	G	8890.92	PASS	AC=5;AF=0.208;AN=24;BaseQRankSum=1.25;DP=1868;ExcessHet=5.2558;FS=2.867;InbreedingCoeff=-0.2632;MLEAC=5;MLEAF=0.208;MQ=57.63;MQRankSum=0.746;QD=7.14;ReadPosRankSum=2.20;SOR=0.686	GT:AD:DP:GQ:PL	0/1:222,90:312:99:2679,0,7872	0/1:189,59:248:99:1399,0,6229	0/1:169,52:221:99:1389,0,5736	0/1:164,71:236:99:2158,0,5686	0/0:180,0:180:99:0,120,1800	0/1:179,51:230:99:1289,0,5848	0/0:36,0:36:99:0,99,1424	0/0:42,0:42:99:0,114,1689	0/0:35,0:35:99:0,99,1485	0/0:33,0:33:99:0,99,1316
HG994961.1	58348	.	T	A	5862.98	PASS	AC=2;AF=0.083;AN=24;BaseQRankSum=1.27;DP=2032;ExcessHet=3.2034;FS=0.000;InbreedingCoeff=-0.0909;MLEAC=2;MLEAF=0.083;MQ=59.90;MQRankSum=-4.850e-01;QD=10.51;ReadPosRankSum=0.866;SOR=0.758	GT:AD:DP:GQ:PL	0/0:318,0:318:99:0,120,1800	0/0:248,0:248:99:0,120,1800	0/0:227,0:227:99:0,120,1800	0/0:237,0:237:99:0,120,1800	0/1:184,94:278:99:2728,0,6189	0/0:230,0:230:99:0,120,1800	0/0:36,0:36:99:0,99,1424	0/0:42,0:42:99:0,114,1689	0/0:35,0:35:99:0,99,1485	0/0:33,0:33:99:0,99,1316
HG994961.1	58416	.	T	C	16290.9	PASS	AC=5;AF=0.208;AN=24;BaseQRankSum=1.18;DP=2204;ExcessHet=5.2558;FS=0.545;InbreedingCoeff=-0.2632;MLEAC=5;MLEAF=0.208;MQ=59.96;MQRankSum=1.35;QD=10.90;ReadPosRankSum=0.418;SOR=0.760	GT:AD:DP:GQ:PL	0/1:228,121:349:99:3700,0,7669	0/1:172,103:275:99:2986,0,5307	0/1:164,105:269:99:3329,0,5485	0/1:192,112:304:99:3445,0,6276	0/0:242,0:242:99:0,120,1800	0/1:196,101:297:99:2854,0,6154	0/0:36,0:36:99:0,99,1424	0/0:42,0:42:99:0,114,1689	0/0:35,0:35:99:0,99,1485	0/0:33,0:33:99:0,99,1316
HG994961.1	58442	.	A	T	78034.9	PASS	AC=16;AF=0.667;AN=24;DP=2223;ExcessHet=0.0015;FS=0.000;InbreedingCoeff=1.0000;MLEAC=16;MLEAF=0.667;MQ=59.19;QD=36.33;SOR=0.746	GT:AD:DP:GQ:PL	1/1:0,325:327:99:12773,976,0	1/1:0,236:236:99:9146,709,0	1/1:0,265:265:99:10240,795,0	1/1:0,296:296:99:11850,888,0	1/1:0,248:248:99:9652,745,0	1/1:0,273:273:99:10291,820,0	0/0:36,0:36:99:0,99,1424	0/0:42,0:42:99:0,114,1689	0/0:35,0:35:99:0,99,1485	0/0:33,0:33:99:0,99,1316
HG994961.1	58553	.	T	A	26910.2	PASS	AC=9;AF=0.375;AN=24;BaseQRankSum=-8.700e-01;DP=1639;ExcessHet=5.5287;FS=0.000;InbreedingCoeff=-0.2444;MLEAC=9;MLEAF=0.375;MQ=55.26;MQRankSum=-2.950e+00;QD=18.34;ReadPosRankSum=0.641;SOR=0.682	GT:AD:DP:GQ:PGT:PID:PL:PS	0|1:147,96:245:99:0|1:58553_T_A:3558,0,5826:58553	0|1:109,69:178:99:0|1:58553_T_A:2565,0,4293:58553	0|1:117,64:181:99:0|1:58553_T_A:2324,0,4661:58553	0|1:109,89:198:99:0|1:58553_T_A:3377,0,4230:58553	0/1:66,114:180:99:.:.:3876,0,2047:.	0|1:112,80:192:99:0|1:58553_T_A:2999,0,4341:58553	0/0:36,0:36:99:.:.:0,99,1424:.	0/0:42,0:42:99:.:.:0,114,1689:.	0/0:35,0:35:99:.:.:0,99,1485:.	0/0:33,0:33:99:.:.:0,99,1316:.
HG994961.1	58623	.	C	G	23437.2	PASS	AC=8;AF=0.333;AN=24;BaseQRankSum=0.505;DP=1491;ExcessHet=10.6475;FS=6.991;InbreedingCoeff=-0.5000;MLEAC=8;MLEAF=0.333;MQ=50.46;MQRankSum=-5.863e+00;QD=17.74;ReadPosRankSum=1.47;SOR=1.136	GT:AD:DP:GQ:PGT:PID:PL:PS	0|1:118,85:203:99:0|1:58623_C_G:3210,0,4677:58623	0|1:95,79:174:99:0|1:58623_C_G:3031,0,3733:58623	0|1:91,68:159:99:0|1:58623_C_G:2520,0,3597:58623	0|1:110,82:192:99:0|1:58623_C_G:3105,0,4317:58623	0|1:80,78:158:99:0|1:58623_C_G:3028,0,3120:58623	0|1:106,67:173:99:0|1:58623_C_G:2474,0,4245:58623	0/0:36,0:36:99:.:.:0,99,1424:.	0/0:42,0:42:99:.:.:0,114,1689:.	0/0:35,0:35:99:.:.:0,99,1485:.	0/0:33,0:33:99:.:.:0,99,1316:.
HG994961.1	58659	.	A	G	55863.9	PASS	AC=16;AF=0.667;AN=24;BaseQRankSum=3.82;DP=1615;ExcessHet=0.0015;FS=0.000;InbreedingCoeff=1.0000;MLEAC=16;MLEAF=0.667;MQ=51.41;MQRankSum=0.034;QD=32.31;ReadPosRankSum=0.051;SOR=0.241	GT:AD:DP:GQ:PL	1/1:1,204:205:99:8248,606,0	1/1:0,171:171:99:6532,513,0	1/1:0,178:178:99:6949,535,0	1/1:0,216:216:99:8754,650,0	1/1:0,172:172:99:6571,517,0	1/1:0,192:192:99:7449,577,0	0/0:36,0:36:99:0,99,1424	0/0:42,0:42:99:0,114,1689	0/0:35,0:35:99:0,99,1485	0/0:33,0:33:99:0,99,1316
HG994961.1	58752	.	T	G	3530.98	PASS	AC=2;AF=0.083;AN=24;BaseQRankSum=-2.000e-01;DP=1676;ExcessHet=3.2034;FS=15.485;InbreedingCoeff=-0.0909;MLEAC=2;MLEAF=0.083;MQ=54.63;MQRankSum=-4.429e+00;QD=8.19;ReadPosRankSum=0.389;SOR=1.693	GT:AD:DP:GQ:PL	0/0:207,0:207:99:0,120,1800	0/0:172,0:172:99:0,120,1800	0/0:178,0:178:99:0,120,1800	0/0:221,0:221:99:0,120,1800	0/1:138,65:204:99:1785,0,4553	0/0:182,0:182:99:0,120,1800	0/0:36,0:36:99:0,99,1424	0/0:42,0:42:99:0,114,1689	0/0:35,0:35:99:0,99,1485	0/0:33,0:33:99:0,99,1316
HG994961.1	58774	.	A	C	4087.98	PASS	AC=2;AF=0.083;AN=24;BaseQRankSum=1.17;DP=1693;ExcessHet=3.2034;FS=7.755;InbreedingCoeff=-0.0909;MLEAC=2;MLEAF=0.083;MQ=55.01;MQRankSum=6.47;QD=9.17;ReadPosRankSum=0.574;SOR=0.344	GT:AD:DP:GQ:PL	0/0:207,0:207:99:0,120,1800	0/0:172,0:172:99:0,120,1800	0/0:178,0:178:99:0,120,1800	0/0:221,0:221:99:0,120,1800	0/1:134,73:208:99:2001,0,4466	0/0:182,0:182:99:0,120,1800	0/0:36,0:36:99:0,99,1424	0/0:42,0:42:99:0,114,1689	0/0:35,0:35:99:0,99,1485	0/0:33,0:33:99:0,99,1316
HG994961.1	58778	.	G	A	926.98	PASS	AC=2;AF=0.083;AN=24;BaseQRankSum=2.51;DP=1702;ExcessHet=3.2034;FS=0.000;InbreedingCoeff=-0.0909;MLEAC=2;MLEAF=0.083;MQ=54.67;MQRankSum=-5.671e+00;QD=2.04;ReadPosRankSum=-5.390e-01;SOR=0.767	GT:AD:DP:GQ:PL	0/0:207,0:207:99:0,120,1800	0/0:172,0:172:99:0,120,1800	0/0:178,0:178:99:0,120,1800	0/0:221,0:221:99:0,120,1800	0/1:183,29:213:99:650,0,7475	0/0:182,0:182:99:0,120,1800	0/0:36,0:36:99:0,99,1424	0/0:42,0:42:99:0,114,1689	0/0:35,0:35:99:0,99,1485	0/0:33,0:33:99:0,99,1316
HG994961.1	58790	.	C	A	1162.98	PASS	AC=2;AF=0.083;AN=24;BaseQRankSum=1.07;DP=1707;ExcessHet=3.2034;FS=0.765;InbreedingCoeff=-0.0909;MLEAC=2;MLEAF=0.083;MQ=54.08;MQRankSum=-5.621e+00;QD=2.52;ReadPosRankSum=-2.490e-01;SOR=0.555	GT:AD:DP:GQ:PL	0/0:207,0:207:99:0,120,1800	0/0:172,0:172:99:0,120,1800	0/0:178,0:178:99:0,120,1800	0/0:221,0:221:99:0,120,1800	0/1:176,35:212:99:713,0,5826	0/0:182,0:182:99:0,120,1800	0/0:36,0:36:99:0,99,1424	0/0:42,0:42:99:0,114,1689	0/0:35,0:35:99:0,99,1485	0/0:33,0:33:99:0,99,1316
HG994961.1	58801	.	T	C	44662.2	PASS	AC=9;AF=0.375;AN=24;BaseQRankSum=-1.160e-01;DP=2008;ExcessHet=5.5287;FS=6.191;InbreedingCoeff=-0.2444;MLEAC=9;MLEAF=0.375;MQ=54.10;MQRankSum=-8.546e+00;QD=24.23;ReadPosRankSum=-5.000e-02;SOR=1.062	GT:AD:DP:GQ:PGT:PID:PL:PS	0|1:114,167:282:99:0|1:58801_T_C:6569,0,4234:58801	0|1:96,132:228:99:0|1:58801_T_C:5080,0,3558:58801	0|1:91,144:235:99:0|1:58801_T_C:5642,0,3317:58801	0/1:89,134:224:99:.:.:5258,0,3261:.	0/1:108,100:209:99:.:.:3791,0,4153:.	0|1:101,149:250:99:0|1:58801_T_C:5759,0,3737:58801	0/0:36,0:36:99:.:.:0,99,1424:.	0/0:42,0:42:99:.:.:0,114,1689:.	0/0:35,0:35:99:.:.:0,99,1485:.	0/0:33,0:33:99:.:.:0,99,1316:.
HG994961.1	58811	.	G	T	44359.2	PASS	AC=9;AF=0.375;AN=24;BaseQRankSum=-1.542e+00;DP=1975;ExcessHet=5.5287;FS=6.106;InbreedingCoeff=-0.2444;MLEAC=9;MLEAF=0.375;MQ=53.55;MQRankSum=-9.022e+00;QD=24.43;ReadPosRankSum=-4.120e-01;SOR=1.085	GT:AD:DP:GQ:PGT:PID:PL:PS	0|1:116,169:286:99:0|1:58801_T_C:6627,0,4291:58801	0|1:92,128:220:99:0|1:58801_T_C:4976,0,3409:58801	0|1:87,137:224:99:0|1:58801_T_C:5409,0,3201:58801	0/1:88,138:229:99:.:.:5431,0,3217:.	0/1:102,101:204:99:.:.:3810,0,3937:.	0|1:97,140:237:99:0|1:58801_T_C:5446,0,3645:58801	0/0:36,0:36:99:.:.:0,99,1424:.	0/0:42,0:42:99:.:.:0,114,1689:.	0/0:35,0:35:99:.:.:0,99,1485:.	0/0:33,0:33:99:.:.:0,99,1316:.
HG994961.1	58845	.	C	T	35787.2	PASS	AC=9;AF=0.375;AN=24;BaseQRankSum=-2.351e+00;DP=1837;ExcessHet=5.5287;FS=2.637;InbreedingCoeff=-0.2444;MLEAC=9;MLEAF=0.375;MQ=52.02;MQRankSum=-9.179e+00;QD=21.58;ReadPosRankSum=-6.200e-02;SOR=0.751	GT:AD:DP:GQ:PL	0/1:93,153:247:99:4909,0,2970	0/1:81,113:194:99:3591,0,2705	0/1:83,127:210:99:4031,0,2494	0/1:80,133:213:99:4136,0,2512	0/1:51,129:180:99:4125,0,1459	0/1:93,135:228:99:4140,0,2985	0/0:36,0:36:99:0,99,1424	0/0:42,0:42:99:0,114,1689	0/0:35,0:35:99:0,99,1485	0/0:33,0:33:99:0,99,1316
HG994961.1	58882	.	T	C	2378.98	PASS	AC=2;AF=0.083;AN=24;BaseQRankSum=3.91;DP=1699;ExcessHet=3.2034;FS=4.035;InbreedingCoeff=-0.0909;MLEAC=2;MLEAF=0.083;MQ=49.15;MQRankSum=4.91;QD=5.79;ReadPosRankSum=0.054;SOR=1.063	GT:AD:DP:GQ:PL	0/0:228,0:228:99:0,120,1800	0/0:164,0:164:99:0,120,1800	0/0:201,0:201:99:0,120,1800	0/0:199,0:199:99:0,120,1800	0/1:150,41:191:99:1043,0,4332	0/0:190,0:190:99:0,120,1800	0/0:36,0:36:99:0,99,1424	0/0:42,0:42:99:0,114,1689	0/0:35,0:35:99:0,99,1485	0/0:33,0:33:99:0,99,1316
HG994961.1	58965	.	T	C	32019.1	PASS	AC=10;AF=0.417;AN=24;BaseQRankSum=1.90;DP=1670;ExcessHet=2.8479;FS=29.855;InbreedingCoeff=-0.0286;MLEAC=10;MLEAF=0.417;MQ=50.26;MQRankSum=-9.488e+00;QD=21.55;ReadPosRankSum=-3.790e-01;SOR=1.829	GT:AD:DP:GQ:PL	0/1:109,129:238:99:4365,0,3468	0/1:84,85:169:99:2812,0,2694	0/1:103,112:215:99:3602,0,3172	0/1:100,99:199:99:3419,0,3218	1/1:0,152:152:99:6217,457,0	0/1:92,102:194:99:3234,0,2748	0/0:36,0:36:99:0,99,1424	0/0:42,0:42:99:0,114,1689	0/0:35,0:35:99:0,99,1485	0/0:33,0:33:99:0,99,1316
HG994961.1	59095	.	T	C	4010.08	PASS	AC=7;AF=0.292;AN=24;BaseQRankSum=0.369;DP=1238;ExcessHet=8.3430;FS=2.443;InbreedingCoeff=-0.4118;MLEAC=7;MLEAF=0.292;MQ=53.39;MQRankSum=-6.719e+00;QD=4.21;ReadPosRankSum=-2.880e-01;SOR=0.909	GT:AD:DP:GQ:PGT:PID:PL:PS	0|1:136,32:169:99:0|1:59095_T_C:934,0,5580:59095	0|1:118,15:133:99:0|1:59095_T_C:275,0,4902:59095	0|1:96,22:118:99:0|1:59095_T_C:609,0,3881:59095	0|1:138,31:169:99:0|1:59095_T_C:832,0,5646:59095	0|1:91,17:108:99:0|1:59095_T_C:440,0,3733:59095	0|1:124,21:145:99:0|1:59095_T_C:509,0,5066:59095	0/0:36,0:36:99:.:.:0,99,1424:.	0/0:42,0:42:99:.:.:0,114,1689:.	0/0:35,0:35:99:.:.:0,99,1485:.	0/0:33,0:33:99:.:.:0,99,1316:.
HG994961.1	59097	.	C	A	4010.08	PASS	AC=7;AF=0.292;AN=24;BaseQRankSum=0.725;DP=1226;ExcessHet=8.3430;FS=2.443;InbreedingCoeff=-0.4118;MLEAC=7;MLEAF=0.292;MQ=53.60;MQRankSum=-6.719e+00;QD=4.21;ReadPosRankSum=-7.570e-01;SOR=0.909	GT:AD:DP:GQ:PGT:PID:PL:PS	0|1:136,32:169:99:0|1:59095_T_C:934,0,5580:59095	0|1:118,15:133:99:0|1:59095_T_C:275,0,4902:59095	0|1:96,22:118:99:0|1:59095_T_C:609,0,3881:59095	0|1:138,31:169:99:0|1:59095_T_C:832,0,5646:59095	0|1:91,17:108:99:0|1:59095_T_C:440,0,3733:59095	0|1:124,21:145:99:0|1:59095_T_C:509,0,5066:59095	0/0:36,0:36:99:.:.:0,99,1424:.	0/0:42,0:42:99:.:.:0,114,1689:.	0/0:35,0:35:99:.:.:0,99,1485:.	0/0:33,0:33:99:.:.:0,99,1316:.
HG994961.1	59163	.	C	T	9279.08	PASS	AC=7;AF=0.292;AN=24;BaseQRankSum=2.34;DP=1228;ExcessHet=8.3430;FS=2.755;InbreedingCoeff=-0.4118;MLEAC=7;MLEAF=0.292;MQ=54.59;MQRankSum=-9.698e+00;QD=9.71;ReadPosRankSum=-5.744e+00;SOR=0.803	GT:AD:DP:GQ:PGT:PID:PL:PS	0/0:109,0:109:99:.:.:0,120,1800:.	0|1:94,54:148:99:0|1:59163_C_T:1923,0,3752:59163	0|1:87,46:133:99:0|1:59163_C_T:1648,0,3511:59163	0|1:118,48:166:99:0|1:59163_C_T:1532,0,4798:59163	0|1:89,35:124:99:0|1:59163_C_T:1143,0,3594:59163	0|1:93,36:129:99:0|1:59163_C_T:1219,0,3749:59163	0/0:36,0:36:99:.:.:0,99,1424:.	0/0:42,0:42:99:.:.:0,114,1689:.	0/0:35,0:35:99:.:.:0,99,1485:.	0/0:33,0:33:99:.:.:0,99,1316:.
HG994961.1	59169	.	T	C	10456.9	PASS	AC=7;AF=0.292;AN=24;BaseQRankSum=2.86;DP=1315;ExcessHet=8.3430;FS=4.435;InbreedingCoeff=-0.4545;MLEAC=7;MLEAF=0.292;MQ=53.85;MQRankSum=-9.603e+00;QD=10.30;ReadPosRankSum=-5.051e+00;SOR=0.892	GT:AD:DP:GQ:PGT:PID:PL:PS	0/0:123,0:123:0:.:.:0,0,3559:.	0|1:98,61:159:99:0|1:59163_C_T:2155,0,3868:59163	0|1:92,57:149:99:0|1:59163_C_T:2016,0,3654:59163	0|1:120,57:177:99:0|1:59163_C_T:1725,0,4831:59163	0|1:89,38:127:99:0|1:59163_C_T:1254,0,3559:59163	0|1:95,41:136:99:0|1:59163_C_T:1360,0,3770:59163	0/0:36,0:36:99:.:.:0,99,1424:.	0/0:42,0:42:99:.:.:0,114,1689:.	0/0:35,0:35:99:.:.:0,99,1485:.	0/0:33,0:33:99:.:.:0,99,1316:.
HG994961.1	59197	.	A	C	53565.9	PASS	AC=16;AF=0.667;AN=24;BaseQRankSum=2.99;DP=1517;ExcessHet=0.0015;FS=0.000;InbreedingCoeff=1.0000;MLEAC=16;MLEAF=0.667;MQ=52.13;MQRankSum=-4.350e-01;QD=34.29;ReadPosRankSum=0.411;SOR=0.283	GT:AD:DP:GQ:PL	1/1:0,148:149:99:5810,445,0	1/1:0,174:174:99:7042,523,0	1/1:0,193:193:99:7768,581,0	1/1:0,207:207:99:8506,622,0	1/1:0,147:147:99:5773,441,0	1/1:0,162:162:99:6425,487,0	0/0:36,0:36:99:0,99,1424	0/0:42,0:42:99:0,114,1689	0/0:35,0:35:99:0,99,1485	0/0:33,0:33:99:0,99,1316
HG994961.1	59237	.	A	T	24520.2	PASS	AC=8;AF=0.333;AN=24;BaseQRankSum=1.21;DP=1545;ExcessHet=10.6475;FS=2.426;InbreedingCoeff=-0.5000;MLEAC=8;MLEAF=0.333;MQ=51.65;MQRankSum=-1.039e+01;QD=17.69;ReadPosRankSum=6.66;SOR=0.546	GT:AD:DP:GQ:PGT:PID:PL:PS	0|1:100,53:154:99:0|1:59237_A_T:1924,0,4016:59237	0|1:86,95:181:99:0|1:59237_A_T:3730,0,3314:59237	0|1:102,99:201:99:0|1:59237_A_T:3850,0,3985:59237	0|1:103,101:205:99:0|1:59237_A_T:3931,0,4001:59237	0|1:83,68:151:99:0|1:59237_A_T:2605,0,3277:59237	0|1:89,82:171:99:0|1:59237_A_T:3175,0,3487:59237	0/0:36,0:36:99:.:.:0,99,1424:.	0/0:42,0:42:99:.:.:0,114,1689:.	0/0:35,0:35:99:.:.:0,99,1485:.	0/0:33,0:33:99:.:.:0,99,1316:.
HG994961.1	59238	.	G	C	24499.2	PASS	AC=8;AF=0.333;AN=24;BaseQRankSum=1.04;DP=1546;ExcessHet=10.6475;FS=2.452;InbreedingCoeff=-0.5000;MLEAC=8;MLEAF=0.333;MQ=51.66;MQRankSum=-1.039e+01;QD=17.64;ReadPosRankSum=6.74;SOR=0.547	GT:AD:DP:GQ:PGT:PID:PL:PS	0|1:103,53:157:99:0|1:59237_A_T:1915,0,4142:59237	0|1:86,95:181:99:0|1:59237_A_T:3730,0,3314:59237	0|1:103,99:202:99:0|1:59237_A_T:3847,0,4024:59237	0|1:105,101:207:99:0|1:59237_A_T:3925,0,4078:59237	0|1:83,68:151:99:0|1:59237_A_T:2605,0,3277:59237	0|1:89,82:171:99:0|1:59237_A_T:3175,0,3487:59237	0/0:36,0:36:99:.:.:0,99,1424:.	0/0:42,0:42:99:.:.:0,114,1689:.	0/0:35,0:35:99:.:.:0,99,1485:.	0/0:33,0:33:99:.:.:0,99,1316:.
HG994961.1	59243	.	G	T	24555.2	PASS	AC=8;AF=0.333;AN=24;BaseQRankSum=-5.000e-02;DP=1543;ExcessHet=10.6475;FS=2.426;InbreedingCoeff=-0.5000;MLEAC=8;MLEAF=0.333;MQ=51.64;MQRankSum=-1.044e+01;QD=17.69;ReadPosRankSum=6.68;SOR=0.543	GT:AD:DP:GQ:PGT:PID:PL:PS	0|1:101,53:155:99:0|1:59237_A_T:1921,0,4081:59237	0|1:86,95:181:99:0|1:59237_A_T:3731,0,3263:59237	0|1:102,99:201:99:0|1:59237_A_T:3850,0,3982:59237	0|1:103,102:206:99:0|1:59237_A_T:3968,0,4008:59237	0|1:83,68:151:99:0|1:59237_A_T:2605,0,3273:59237	0|1:89,82:171:99:0|1:59237_A_T:3175,0,3487:59237	0/0:36,0:36:99:.:.:0,99,1424:.	0/0:42,0:42:99:.:.:0,114,1689:.	0/0:35,0:35:99:.:.:0,99,1485:.	0/0:33,0:33:99:.:.:0,99,1316:.
HG994961.1	59254	.	G	A	24496.2	PASS	AC=8;AF=0.333;AN=24;BaseQRankSum=0.163;DP=1554;ExcessHet=10.6475;FS=1.740;InbreedingCoeff=-0.5000;MLEAC=8;MLEAF=0.333;MQ=51.71;MQRankSum=-1.045e+01;QD=17.57;ReadPosRankSum=5.65;SOR=0.570	GT:AD:DP:GQ:PGT:PID:PL:PS	0|1:102,53:156:99:0|1:59237_A_T:1918,0,4123:59237	0|1:89,95:184:99:0|1:59254_G_A:3721,0,3414:59254	0|1:94,99:193:99:0|1:59254_G_A:3874,0,3602:59254	0|1:108,101:210:99:0|1:59254_G_A:3916,0,4213:59254	0|1:89,68:157:99:0|1:59254_G_A:2587,0,3510:59254	0|1:86,82:168:99:0|1:59254_G_A:3184,0,3345:59254	0/0:36,0:36:99:.:.:0,99,1424:.	0/0:42,0:42:99:.:.:0,114,1689:.	0/0:35,0:35:99:.:.:0,99,1485:.	0/0:33,0:33:99:.:.:0,99,1316:.
HG994961.1	59262	.	G	A	24414.2	PASS	AC=8;AF=0.333;AN=24;BaseQRankSum=0.764;DP=1569;ExcessHet=10.6475;FS=1.742;InbreedingCoeff=-0.5000;MLEAC=8;MLEAF=0.333;MQ=51.81;MQRankSum=-1.057e+01;QD=17.18;ReadPosRankSum=4.56;SOR=0.576	GT:AD:DP:GQ:PGT:PID:PL:PS	0|1:103,53:157:99:0|1:59237_A_T:1915,0,4156:59237	0|1:90,95:185:99:0|1:59254_G_A:3718,0,3473:59254	0|1:93,99:192:99:0|1:59254_G_A:3877,0,3584:59254	0|1:115,101:217:99:0|1:59254_G_A:3895,0,4505:59254	0|1:91,68:159:99:0|1:59254_G_A:2581,0,3616:59254	0|1:87,82:169:99:0|1:59254_G_A:3181,0,3403:59254	0/0:36,0:36:99:.:.:0,99,1424:.	0/0:42,0:42:99:.:.:0,114,1689:.	0/0:35,0:35:99:.:.:0,99,1485:.	0/0:33,0:33:99:.:.:0,99,1316:.
HG994961.1	59268	.	G	A	24441.2	PASS	AC=8;AF=0.333;AN=24;BaseQRankSum=-2.050e-01;DP=1577;ExcessHet=10.6475;FS=1.096;InbreedingCoeff=-0.5000;MLEAC=8;MLEAF=0.333;MQ=51.85;MQRankSum=-1.049e+01;QD=17.31;ReadPosRankSum=2.80;SOR=0.600	GT:AD:DP:GQ:PGT:PID:PL:PS	0|1:101,53:155:99:0|1:59237_A_T:1921,0,4068:59237	0|1:87,95:182:99:0|1:59254_G_A:3727,0,3347:59254	0|1:95,99:194:99:0|1:59254_G_A:3871,0,3600:59254	0|1:115,101:217:99:0|1:59254_G_A:3895,0,4492:59254	0|1:90,68:158:99:0|1:59254_G_A:2584,0,3565:59254	0|1:84,82:166:99:0|1:59254_G_A:3190,0,3277:59254	0/0:36,0:36:99:.:.:0,99,1424:.	0/0:42,0:42:99:.:.:0,114,1689:.	0/0:35,0:35:99:.:.:0,99,1485:.	0/0:33,0:33:99:.:.:0,99,1316:.
HG994961.1	59310	.	G	A	10102.2	PASS	AC=8;AF=0.333;AN=24;BaseQRankSum=1.92;DP=1380;ExcessHet=10.6475;FS=0.557;InbreedingCoeff=-0.5000;MLEAC=8;MLEAF=0.333;MQ=54.18;MQRankSum=-1.046e+01;QD=8.43;ReadPosRankSum=-4.465e+00;SOR=0.642	GT:AD:DP:GQ:PGT:PID:PL:PS	0|1:114,52:166:99:0|1:59310_G_A:1516,0,4540:59310	0/1:94,46:140:99:.:.:1206,0,3105:.	0/1:97,57:154:99:.:.:1692,0,3224:.	0/1:113,62:176:99:.:.:1575,0,4010:.	0/1:89,40:129:99:.:.:1130,0,3010:.	0/1:83,51:134:99:.:.:1375,0,2837:.	0/0:36,0:36:99:.:.:0,99,1424:.	0/0:42,0:42:99:.:.:0,114,1689:.	0/0:35,0:35:99:.:.:0,99,1485:.	0/0:33,0:33:99:.:.:0,99,1316:.
HG994961.1	59328	.	T	C	3188.33	PASS	AC=7;AF=0.292;AN=24;BaseQRankSum=1.69;DP=1150;ExcessHet=8.3430;FS=11.359;InbreedingCoeff=-0.3846;MLEAC=6;MLEAF=0.250;MQ=56.93;MQRankSum=-9.529e+00;QD=3.87;ReadPosRankSum=-4.515e+00;SOR=1.672	GT:AD:DP:GQ:PGT:PID:PL:PS	0|1:115,21:136:99:0|1:59310_G_A:521,0,4759:59310	0|1:87,19:106:99:0|1:59328_T_C:479,0,3587:59328	0|1:91,24:115:99:0|1:59328_T_C:649,0,3698:59328	0|1:110,26:137:99:0|1:59328_T_C:681,0,4511:59328	0|1:100,14:114:99:0|1:59328_T_C:226,0,4105:59328	0|1:80,23:103:99:0|1:59328_T_C:649,0,3277:59328	0/0:36,0:36:99:.:.:0,99,1424:.	0/0:42,0:42:99:.:.:0,114,1689:.	0/0:35,0:35:99:.:.:0,99,1485:.	0/0:33,0:33:99:.:.:0,99,1316:.
HG994961.1	59334	.	T	C	1558.96	PASS	AC=6;AF=0.250;AN=24;BaseQRankSum=0.967;DP=1013;ExcessHet=6.5821;FS=16.532;InbreedingCoeff=-0.3333;MLEAC=6;MLEAF=0.250;MQ=58.21;MQRankSum=-9.491e+00;QD=2.37;ReadPosRankSum=-4.185e+00;SOR=2.313	GT:AD:DP:GQ:PGT:PID:PL:PS	0|1:117,12:129:99:0|1:59310_G_A:152,0,4845:59310	0|1:89,12:101:99:0|1:59328_T_C:225,0,3688:59328	0|1:88,13:101:99:0|1:59328_T_C:281,0,3649:59328	0|1:110,20:131:99:0|1:59328_T_C:469,0,4546:59328	0|1:96,10:106:99:0|1:59328_T_C:101,0,3982:59328	0|1:78,14:92:99:0|1:59328_T_C:353,0,3210:59328	0/0:36,0:36:99:.:.:0,99,1424:.	0/0:42,0:42:99:.:.:0,114,1689:.	0/0:35,0:35:99:.:.:0,99,1485:.	0/0:33,0:33:99:.:.:0,99,1316:.
HG994961.1	59903	.	C	T	16646	PASS	AC=10;AF=0.417;AN=24;DP=820;ExcessHet=0.0009;FS=0.000;InbreedingCoeff=1.0000;MLEAC=10;MLEAF=0.417;MQ=60.00;QD=30.05;SOR=0.730	GT:AD:DP:GQ:PL	1/1:0,99:99:99:3845,297,0	1/1:0,83:83:99:3195,250,0	1/1:0,77:77:99:2974,232,0	1/1:0,94:95:99:3501,282,0	0/0:73,0:73:99:0,118,1800	1/1:0,88:88:99:3169,263,0	0/0:36,0:36:99:0,99,1424	0/0:42,0:42:99:0,114,1689	0/0:35,0:35:99:0,99,1485	0/0:33,0:33:99:0,99,1316
HG994961.1	60081	.	C	T	6478.04	PASS	AC=4;AF=0.167;AN=24;DP=816;ExcessHet=0.0135;FS=0.000;InbreedingCoeff=1.0000;MLEAC=4;MLEAF=0.167;MQ=60.00;QD=33.30;SOR=0.880	GT:AD:DP:GQ:PL	0/0:97,0:97:99:0,120,1800	0/0:76,0:76:99:0,120,1800	0/0:77,0:77:99:0,120,1800	0/0:77,0:77:99:0,120,1800	1/1:0,76:76:99:2883,229,0	0/0:74,0:74:99:0,120,1800	0/0:36,0:36:99:0,99,1424	0/0:42,0:42:99:0,114,1689	0/0:35,0:35:99:0,99,1485	0/0:33,0:33:99:0,99,1316
HG994961.1	60147	.	T	C	28007.9	PASS	AC=16;AF=0.667;AN=24;DP=908;ExcessHet=0.0015;FS=0.000;InbreedingCoeff=1.0000;MLEAC=16;MLEAF=0.667;MQ=60.00;QD=31.74;SOR=0.740	GT:AD:DP:GQ:PL	1/1:0,120:121:99:4719,361,0	1/1:0,84:85:99:3142,253,0	1/1:0,87:87:99:3379,261,0	1/1:0,86:86:99:3349,258,0	1/1:0,81:81:99:2982,242,0	1/1:0,91:91:99:3336,273,0	0/0:36,0:36:99:0,99,1424	0/0:42,0:42:99:0,114,1689	0/0:35,0:35:99:0,99,1485	0/0:33,0:33:99:0,99,1316
HG994961.1	60180	.	C	T	9960.9	PASS	AC=6;AF=0.250;AN=24;DP=823;ExcessHet=0.0036;FS=0.000;InbreedingCoeff=1.0000;MLEAC=6;MLEAF=0.250;MQ=60.00;QD=28.66;SOR=0.898	GT:AD:DP:GQ:PL	0/0:101,0:101:99:0,120,1800	0/0:73,0:73:99:0,120,1800	0/0:71,0:71:99:0,120,1800	0/0:76,0:76:99:0,120,1800	1/1:0,79:79:99:2905,237,0	0/0:84,0:84:99:0,120,1800	0/0:36,0:36:99:0,99,1424	0/0:42,0:42:99:0,114,1689	0/0:35,0:35:99:0,99,1485	0/0:33,0:33:99:0,99,1316
HG994961.1	60339	.	A	G	27045.9	PASS	AC=16;AF=0.667;AN=24;DP=863;ExcessHet=0.0015;FS=0.000;InbreedingCoeff=1.0000;MLEAC=16;MLEAF=0.667;MQ=60.00;QD=25.41;SOR=0.777	GT:AD:DP:GQ:PL	1/1:0,111:111:99:4489,334,0	1/1:0,83:83:99:3146,250,0	1/1:0,73:73:99:2962,219,0	1/1:0,90:90:99:3607,270,0	1/1:0,80:80:99:3048,241,0	1/1:0,84:84:99:3123,253,0	0/0:36,0:36:99:0,99,1424	0/0:42,0:42:99:0,114,1689	0/0:35,0:35:99:0,99,1485	0/0:33,0:33:99:0,99,1316
HG994961.1	83236	.	A	G	4765.96	PASS	AC=13;AF=0.542;AN=24;BaseQRankSum=1.02;DP=546;ExcessHet=0.2176;FS=10.545;InbreedingCoeff=0.4958;MLEAC=13;MLEAF=0.542;MQ=53.77;MQRankSum=-9.873e+00;QD=11.83;ReadPosRankSum=-1.199e+00;SOR=1.378	GT:AD:DP:GQ:PGT:PID:PL:PS	1|1:0,35:35:99:1|1:83226_T_G:1549,105,0:83226	1|1:0,11:11:33:1|1:83226_T_G:495,33,0:83226	1|1:0,8:8:24:1|1:83226_T_G:360,24,0:83226	1|1:0,22:22:66:1|1:83226_T_G:990,66,0:83226	0|1:90,9:99:99:0|1:83226_T_G:99,0,3729:83226	1|1:0,16:16:48:1|1:83226_T_G:720,48,0:83226	0/0:38,0:38:99:.:.:0,99,1485:.	0/0:37,0:37:99:.:.:0,101,1487:.	0/0:33,0:33:99:.:.:0,99,1378:.	0/0:35,0:35:99:.:.:0,99,1412:.
HG994961.1	83240	.	A	G	4626.96	PASS	AC=13;AF=0.542;AN=24;BaseQRankSum=0.742;DP=538;ExcessHet=0.2176;FS=8.972;InbreedingCoeff=0.4958;MLEAC=13;MLEAF=0.542;MQ=53.66;MQRankSum=-9.771e+00;QD=11.71;ReadPosRankSum=-1.527e+00;SOR=1.084	GT:AD:DP:GQ:PGT:PID:PL:PS	1|1:0,31:31:93:1|1:83226_T_G:1395,93,0:83226	1|1:0,11:11:33:1|1:83226_T_G:495,33,0:83226	1|1:0,8:8:24:1|1:83226_T_G:360,24,0:83226	1|1:0,22:22:66:1|1:83226_T_G:990,66,0:83226	0|1:88,9:97:99:0|1:83226_T_G:105,0,3668:83226	1|1:0,15:15:45:1|1:83226_T_G:675,45,0:83226	0/0:38,0:38:99:.:.:0,99,1485:.	0/0:37,0:37:99:.:.:0,101,1487:.	0/0:33,0:33:99:.:.:0,99,1378:.	0/0:35,0:35:99:.:.:0,99,1412:.
HG994961.1	83245	.	C	A	5049.96	PASS	AC=13;AF=0.542;AN=24;BaseQRankSum=1.30;DP=552;ExcessHet=0.2176;FS=0.000;InbreedingCoeff=0.4957;MLEAC=13;MLEAF=0.542;MQ=53.36;MQRankSum=-1.002e+01;QD=12.35;ReadPosRankSum=-2.377e+00;SOR=0.705	GT:AD:DP:GQ:PGT:PID:PL:PS	1|1:0,36:36:99:1|1:83226_T_G:1620,108,0:83226	1|1:0,10:10:30:1|1:83226_T_G:450,30,0:83226	1|1:0,8:8:24:1|1:83226_T_G:360,24,0:83226	1|1:0,24:24:72:1|1:83226_T_G:1080,72,0:83226	0|1:91,11:102:99:0|1:83226_T_G:180,0,3788:83226	1|1:0,14:14:42:1|1:83226_T_G:630,42,0:83226	0/0:38,0:38:99:.:.:0,99,1485:.	0/0:37,0:37:99:.:.:0,101,1487:.	0/0:33,0:33:99:.:.:0,99,1378:.	0/0:35,0:35:99:.:.:0,99,1412:.
HG994961.1	83248	.	T	G	4955.96	PASS	AC=13;AF=0.542;AN=24;BaseQRankSum=1.70;DP=554;ExcessHet=0.2176;FS=1.195;InbreedingCoeff=0.4957;MLEAC=13;MLEAF=0.542;MQ=53.53;MQRankSum=-9.972e+00;QD=12.06;ReadPosRankSum=-2.672e+00;SOR=0.584	GT:AD:DP:GQ:PGT:PID:PL:PS	1|1:0,34:34:99:1|1:83226_T_G:1530,102,0:83226	1|1:0,10:10:30:1|1:83226_T_G:450,30,0:83226	1|1:0,8:8:24:1|1:83226_T_G:360,24,0:83226	1|1:0,23:23:69:1|1:83226_T_G:1035,69,0:83226	0|1:91,10:101:99:0|1:83226_T_G:146,0,3791:83226	1|1:0,15:15:45:1|1:83226_T_G:675,45,0:83226	0/0:38,0:38:99:.:.:0,99,1485:.	0/0:37,0:37:99:.:.:0,101,1487:.	0/0:33,0:33:99:.:.:0,99,1378:.	0/0:35,0:35:99:.:.:0,99,1412:.
HG994961.1	83251	.	C	T	5033.98	PASS	AC=13;AF=0.542;AN=24;BaseQRankSum=1.87;DP=557;ExcessHet=0.2176;FS=5.383;InbreedingCoeff=0.4962;MLEAC=13;MLEAF=0.542;MQ=53.37;MQRankSum=-1.002e+01;QD=12.16;ReadPosRankSum=-2.882e+00;SOR=0.519	GT:AD:DP:GQ:PGT:PID:PL:PS	1|1:0,33:33:99:1|1:83226_T_G:1485,99,0:83226	1|1:0,10:10:30:1|1:83226_T_G:450,30,0:83226	1|1:0,10:10:30:1|1:83226_T_G:442,30,0:83226	1|1:0,22:22:66:1|1:83226_T_G:955,66,0:83226	0|1:92,10:102:99:0|1:83226_T_G:143,0,3833:83226	1|1:0,16:16:48:1|1:83226_T_G:720,48,0:83226	0/0:38,0:38:99:.:.:0,99,1485:.	0/0:37,0:37:99:.:.:0,101,1487:.	0/0:33,0:33:99:.:.:0,99,1378:.	0/0:35,0:35:99:.:.:0,99,1412:.
HG994961.1	83252	.	A	G	4796.46	PASS	AC=12;AF=0.500;AN=24;BaseQRankSum=2.09;DP=554;ExcessHet=0.0553;FS=8.813;InbreedingCoeff=0.6663;MLEAC=12;MLEAF=0.500;MQ=51.72;MQRankSum=-9.597e+00;QD=15.52;ReadPosRankSum=0.043;SOR=0.687	GT:AD:DP:GQ:PGT:PID:PL:PS	1|1:0,31:31:93:1|1:83226_T_G:1395,93,0:83226	1|1:0,10:10:30:1|1:83226_T_G:450,30,0:83226	1|1:0,10:10:30:1|1:83226_T_G:442,30,0:83226	1|1:0,22:22:66:1|1:83226_T_G:955,66,0:83226	0/0:100,0:100:92:.:.:0,92,3509:.	1|1:0,16:16:48:1|1:83226_T_G:720,48,0:83226	0/0:38,0:38:99:.:.:0,99,1485:.	0/0:37,0:37:99:.:.:0,101,1487:.	0/0:33,0:33:99:.:.:0,99,1378:.	0/0:35,0:35:99:.:.:0,99,1412:.
HG994961.1	83253	.	A	T	4767.4	PASS	AC=12;AF=0.500;AN=24;BaseQRankSum=1.32;DP=552;ExcessHet=0.0553;FS=8.904;InbreedingCoeff=0.5823;MLEAC=13;MLEAF=0.542;MQ=51.68;MQRankSum=-9.597e+00;QD=15.58;ReadPosRankSum=0.066;SOR=0.709	GT:AD:DP:GQ:PGT:PID:PL:PS	1|1:0,31:31:93:1|1:83226_T_G:1395,93,0:83226	1|1:0,10:10:30:1|1:83226_T_G:450,30,0:83226	1|1:0,10:10:30:1|1:83226_T_G:442,30,0:83226	1|1:0,22:22:66:1|1:83226_T_G:955,66,0:83226	0/0:100,0:100:0:.:.:0,0,3258:.	1|1:0,16:16:48:1|1:83226_T_G:720,48,0:83226	0/0:38,0:38:99:.:.:0,99,1485:.	0/0:37,0:37:99:.:.:0,101,1487:.	0/0:33,0:33:99:.:.:0,99,1378:.	0/0:35,0:35:99:.:.:0,99,1412:.
HG994961.1	83271	.	A	G	4900.5	PASS	AC=12;AF=0.500;AN=24;BaseQRankSum=1.20;DP=558;ExcessHet=0.0553;FS=29.053;InbreedingCoeff=0.6659;MLEAC=12;MLEAF=0.500;MQ=53.88;MQRankSum=-9.825e+00;QD=15.76;ReadPosRankSum=-2.201e+00;SOR=1.798	GT:AD:DP:GQ:PGT:PID:PL:PS	1|1:0,29:29:87:1|1:83271_A_G:1285,87,0:83271	1|1:0,10:10:30:1|1:83271_A_G:450,30,0:83271	1|1:0,11:11:33:1|1:83271_A_G:495,33,0:83271	1|1:0,23:23:69:1|1:83271_A_G:1032,69,0:83271	0|0:92,6:98:25:0|1:83271_A_G:0,25,3826:83271	1|1:0,17:17:51:1|1:83271_A_G:765,51,0:83271	0/0:38,0:38:99:.:.:0,99,1485:.	0/0:37,0:37:99:.:.:0,101,1487:.	0/0:33,0:33:99:.:.:0,99,1378:.	0/0:35,0:35:99:.:.:0,99,1412:.
HG994961.1	83277	.	G	A	5273.54	PASS	AC=12;AF=0.500;AN=24;BaseQRankSum=0.818;DP=556;ExcessHet=0.0553;FS=38.350;InbreedingCoeff=0.6655;MLEAC=12;MLEAF=0.500;MQ=53.74;MQRankSum=-9.774e+00;QD=16.69;ReadPosRankSum=-2.324e+00;SOR=2.008	GT:AD:DP:GQ:PGT:PID:PL:PS	1|1:0,33:33:99:1|1:83271_A_G:1469,99,0:83271	1|1:0,11:11:33:1|1:83271_A_G:495,33,0:83271	1|1:0,11:11:33:1|1:83271_A_G:495,33,0:83271	1|1:0,26:26:78:1|1:83271_A_G:1167,78,0:83271	0|0:91,6:97:22:0|1:83271_A_G:0,22,3825:83271	1|1:0,17:17:51:1|1:83271_A_G:765,51,0:83271	0/0:38,0:38:99:.:.:0,99,1485:.	0/0:37,0:37:99:.:.:0,101,1487:.	0/0:33,0:33:99:.:.:0,99,1378:.	0/0:35,0:35:99:.:.:0,99,1412:.
HG994961.1	84149	.	C	T	4609.96	PASS	AC=2;AF=0.083;AN=24;DP=591;ExcessHet=0.0955;FS=0.000;InbreedingCoeff=1.0000;MLEAC=2;MLEAF=0.083;MQ=60.00;QD=32.87;SOR=0.761	GT:AD:DP:GQ:PL	0/0:40,0:40:99:0,120,1671	0/0:37,0:37:99:0,111,1487	0/0:45,0:45:99:0,120,1800	0/0:43,0:43:99:0,115,1800	0/0:61,0:61:99:0,120,1800	0/0:42,0:42:99:0,120,1800	0/0:38,0:38:99:0,99,1485	0/0:37,0:37:99:0,101,1487	0/0:33,0:33:99:0,99,1378	0/0:35,0:35:99:0,99,1412
HG994961.1	84575	.	A	G	15327	PASS	AC=10;AF=0.417;AN=24;BaseQRankSum=-5.720e-01;DP=772;ExcessHet=0.0009;FS=6.311;InbreedingCoeff=1.0000;MLEAC=10;MLEAF=0.417;MQ=59.84;MQRankSum=8.58;QD=31.78;ReadPosRankSum=-1.001e+00;SOR=0.196	GT:AD:DP:GQ:PL	1/1:0,92:92:99:3631,276,0	1/1:0,82:82:99:3183,246,0	1/1:0,81:81:99:3152,243,0	1/1:3,74:77:96:2816,96,0	0/0:59,0:59:99:0,120,1800	1/1:3,71:74:87:2583,87,0	0/0:38,0:38:99:0,99,1485	0/0:37,0:37:99:0,101,1487	0/0:33,0:33:99:0,99,1378	0/0:35,0:35:99:0,99,1412
HG994961.1	84729	.	A	T	23680.9	PASS	AC=16;AF=0.667;AN=24;BaseQRankSum=2.41;DP=784;ExcessHet=0.0015;FS=0.000;InbreedingCoeff=1.0000;MLEAC=16;MLEAF=0.667;MQ=59.59;MQRankSum=-1.310e-01;QD=28.53;ReadPosRankSum=-1.048e+00;SOR=0.254	GT:AD:DP:GQ:PL	1/1:0,83:84:99:3358,250,0	1/1:0,74:74:99:2863,222,0	1/1:0,64:64:99:2504,193,0	1/1:0,87:87:99:3440,261,0	1/1:0,58:58:99:2050,174,0	1/1:1,80:81:99:3043,233,0	0/0:38,0:38:99:0,99,1485	0/0:37,0:37:99:0,101,1487	0/0:33,0:33:99:0,99,1378	0/0:35,0:35:99:0,99,1412
HG994961.1	85020	.	T	G	9304.9	PASS	AC=6;AF=0.250;AN=24;DP=755;ExcessHet=0.0036;FS=0.000;InbreedingCoeff=1.0000;MLEAC=6;MLEAF=0.250;MQ=60.00;QD=31.86;SOR=0.761	GT:AD:DP:GQ:PL	0/0:79,0:79:99:0,116,1800	0/0:63,0:63:99:0,120,1800	0/0:58,0:58:99:0,100,1800	0/0:84,0:84:99:0,104,1800	1/1:0,66:66:99:2462,198,0	0/0:75,0:75:99:0,100,1800	0/0:38,0:38:99:0,99,1485	0/0:37,0:37:99:0,101,1487	0/0:33,0:33:99:0,99,1378	0/0:35,0:35:99:0,99,1412
HG994961.1	85444	.	C	T	10374.9	PASS	AC=6;AF=0.250;AN=24;DP=863;ExcessHet=0.0036;FS=0.000;InbreedingCoeff=1.0000;MLEAC=6;MLEAF=0.250;MQ=60.00;QD=30.18;SOR=0.760	GT:AD:DP:GQ:PL	0/0:108,0:108:99:0,120,1800	0/0:73,0:73:99:0,101,1800	0/0:82,0:82:99:0,101,1800	0/0:84,0:84:99:0,104,1800	1/1:0,87:87:99:3263,261,0	0/0:86,0:86:99:0,105,1800	0/0:38,0:38:99:0,99,1485	0/0:37,0:37:99:0,101,1487	0/0:33,0:33:99:0,99,1378	0/0:35,0:35:99:0,99,1412
HG994961.1	85681	.	C	T	4099.96	PASS	AC=2;AF=0.083;AN=24;DP=1028;ExcessHet=0.0955;FS=0.000;InbreedingCoeff=1.0000;MLEAC=2;MLEAF=0.083;MQ=59.12;QD=31.99;SOR=0.960	GT:AD:DP:GQ:PL	0/0:96,0:96:99:0,120,1800	0/0:132,0:132:99:0,120,1800	0/0:110,0:110:99:0,120,1800	0/0:121,0:121:99:0,120,1800	0/0:98,0:98:99:0,120,1800	0/0:96,0:96:99:0,120,1800	0/0:38,0:38:99:0,99,1485	0/0:37,0:37:99:0,101,1487	0/0:33,0:33:99:0,99,1378	0/0:35,0:35:99:0,99,1412
HG994961.1	85790	.	C	T	15942.2	PASS	AC=8;AF=0.333;AN=24;BaseQRankSum=-7.800e-02;DP=1631;ExcessHet=10.6475;FS=0.522;InbreedingCoeff=-0.5000;MLEAC=8;MLEAF=0.333;MQ=58.31;MQRankSum=-4.615e+00;QD=12.47;ReadPosRankSum=0.702;SOR=0.634	GT:AD:DP:GQ:PL	0/1:122,47:201:99:1294,0,4324	0/1:115,64:196:99:1888,0,4014	0/1:83,66:164:99:2074,0,2814	0/1:83,84:184:99:2695,0,2828	0/1:84,75:170:99:2293,0,2653	0/1:68,71:148:99:2287,0,2252	0/0:38,0:38:99:0,99,1485	0/0:37,0:37:99:0,101,1487	0/0:33,0:33:99:0,99,1378	0/0:35,0:35:99:0,99,1412
HG994961.1	85824	.	C	T	19519.2	PASS	AC=8;AF=0.333;AN=24;BaseQRankSum=0.185;DP=1709;ExcessHet=10.6475;FS=0.517;InbreedingCoeff=-0.5000;MLEAC=8;MLEAF=0.333;MQ=58.43;MQRankSum=-4.999e+00;QD=14.24;ReadPosRankSum=0.703;SOR=0.670	GT:AD:DP:GQ:PL	0/1:109,76:216:99:2185,0,3755	0/1:112,65:193:99:1860,0,3739	0/1:94,70:178:99:2194,0,3138	0/1:81,71:181:99:2260,0,2736	0/1:79,81:182:99:2506,0,2478	0/1:77,72:160:99:2130,0,2486	0/0:38,0:38:99:0,99,1485	0/0:37,0:37:99:0,101,1487	0/0:33,0:33:99:0,99,1378	0/0:35,0:35:99:0,99,1412
HG994961.1	85853	.	A	G	20776.2	PASS	AC=8;AF=0.333;AN=24;BaseQRankSum=0.455;DP=1689;ExcessHet=10.6475;FS=2.415;InbreedingCoeff=-0.5000;MLEAC=8;MLEAF=0.333;MQ=58.12;MQRankSum=-5.881e+00;QD=14.78;ReadPosRankSum=-4.700e-02;SOR=0.641	GT:AD:DP:GQ:PL	0/1:105,79:204:99:2534,0,3622	0/1:116,69:200:99:2022,0,3873	0/1:91,73:176:99:2359,0,3132	0/1:85,82:186:99:2622,0,2823	0/1:77,75:167:99:2458,0,2258	0/1:85,79:172:99:2353,0,2569	0/0:38,0:38:99:0,99,1485	0/0:37,0:37:99:0,101,1487	0/0:33,0:33:99:0,99,1378	0/0:35,0:35:99:0,99,1412
HG994961.1	85880	.	C	T	24894.2	PASS	AC=8;AF=0.333;AN=24;BaseQRankSum=-8.600e-01;DP=1630;ExcessHet=10.6475;FS=1.100;InbreedingCoeff=-0.5000;MLEAC=8;MLEAF=0.333;MQ=57.12;MQRankSum=-7.819e+00;QD=17.88;ReadPosRankSum=-3.570e-01;SOR=0.627	GT:AD:DP:GQ:PGT:PID:PL:PS	0|1:106,75:196:99:0|1:85880_C_T:2815,0,4198:85880	0|1:109,61:181:99:0|1:85880_C_T:2186,0,4379:85880	0|1:84,75:169:99:0|1:85880_C_T:2890,0,3271:85880	0|1:81,85:180:99:0|1:85880_C_T:3317,0,3137:85880	0|1:78,75:166:99:0|1:85880_C_T:2880,0,3016:85880	0|1:82,79:167:99:0|1:85880_C_T:3023,0,3152:85880	0/0:38,0:38:99:.:.:0,99,1485:.	0/0:37,0:37:99:.:.:0,101,1487:.	0/0:33,0:33:99:.:.:0,99,1378:.	0/0:35,0:35:99:.:.:0,99,1412:.
HG994961.1	85885	.	C	T	24681.2	PASS	AC=8;AF=0.333;AN=24;BaseQRankSum=-5.750e-01;DP=1612;ExcessHet=10.6475;FS=1.740;InbreedingCoeff=-0.5000;MLEAC=8;MLEAF=0.333;MQ=57.01;MQRankSum=-7.830e+00;QD=17.83;ReadPosRankSum=-1.670e-01;SOR=0.647	GT:AD:DP:GQ:PGT:PID:PL:PS	0|1:105,74:193:99:0|1:85880_C_T:2791,0,4159:85880	0|1:112,62:185:99:0|1:85880_C_T:2213,0,4499:85880	0|1:84,75:169:99:0|1:85880_C_T:2890,0,3270:85880	0|1:81,85:179:99:0|1:85880_C_T:3325,0,3137:85880	0|1:78,73:164:99:0|1:85880_C_T:2804,0,3045:85880	0|1:81,79:166:99:0|1:85880_C_T:3026,0,3142:85880	0/0:38,0:38:99:.:.:0,99,1485:.	0/0:37,0:37:99:.:.:0,101,1487:.	0/0:33,0:33:99:.:.:0,99,1378:.	0/0:35,0:35:99:.:.:0,99,1412:.
HG994961.1	85895	.	A	G	23098.2	PASS	AC=8;AF=0.333;AN=24;BaseQRankSum=1.24;DP=1565;ExcessHet=10.6475;FS=0.521;InbreedingCoeff=-0.5000;MLEAC=8;MLEAF=0.333;MQ=56.54;MQRankSum=-8.527e+00;QD=17.31;ReadPosRankSum=1.02;SOR=0.659	GT:AD:DP:GQ:PGT:PID:PL:PS	0|1:99,68:178:99:0|1:85880_C_T:2554,0,3922:85880	0|1:110,58:176:99:0|1:85880_C_T:2042,0,4384:85880	0|1:89,70:167:99:0|1:85880_C_T:2662,0,3446:85880	0|1:76,83:170:99:0|1:85880_C_T:3250,0,2938:85880	0|1:82,67:160:99:0|1:85880_C_T:2523,0,3167:85880	0|1:78,74:158:99:0|1:85880_C_T:2840,0,3024:85880	0/0:38,0:38:99:.:.:0,99,1485:.	0/0:37,0:37:99:.:.:0,101,1487:.	0/0:33,0:33:99:.:.:0,99,1378:.	0/0:35,0:35:99:.:.:0,99,1412:.
HG994961.1	85907	.	C	G	21832.2	PASS	AC=8;AF=0.333;AN=24;BaseQRankSum=0.120;DP=1533;ExcessHet=10.6475;FS=0.000;InbreedingCoeff=-0.5000;MLEAC=8;MLEAF=0.333;MQ=56.20;MQRankSum=-9.551e+00;QD=16.59;ReadPosRankSum=1.29;SOR=0.664	GT:AD:DP:GQ:PGT:PID:PL:PS	0|1:99,64:171:99:0|1:85907_C_G:2385,0,3964:85907	0|1:115,56:178:99:0|1:85907_C_G:1985,0,4655:85907	0|1:85,71:163:99:0|1:85907_C_G:2716,0,3351:85907	0|1:83,76:167:99:0|1:85907_C_G:2941,0,3256:85907	0|1:84,70:164:99:0|1:85907_C_G:2672,0,3316:85907	0|1:80,64:150:99:0|1:85907_C_G:2426,0,3167:85907	0/0:38,0:38:99:.:.:0,99,1485:.	0/0:37,0:37:99:.:.:0,101,1487:.	0/0:33,0:33:99:.:.:0,99,1378:.	0/0:35,0:35:99:.:.:0,99,1412:.
HG994961.1	85909	.	C	T	22024.2	PASS	AC=8;AF=0.333;AN=24;BaseQRankSum=0.376;DP=1498;ExcessHet=10.6475;FS=1.106;InbreedingCoeff=-0.5000;MLEAC=8;MLEAF=0.333;MQ=56.34;MQRankSum=-9.525e+00;QD=16.60;ReadPosRankSum=1.10;SOR=0.615	GT:AD:DP:GQ:PGT:PID:PL:PS	0|1:103,64:170:99:0|1:85907_C_G:2373,0,4132:85907	0|1:115,56:176:99:0|1:85907_C_G:1985,0,4655:85907	0|1:88,71:162:99:0|1:85907_C_G:2707,0,3477:85907	0|1:85,76:166:99:0|1:85907_C_G:2935,0,3340:85907	0|1:83,71:158:99:0|1:85907_C_G:2717,0,3271:85907	0|1:80,64:148:99:0|1:85907_C_G:2426,0,3167:85907	0/0:38,0:38:99:.:.:0,99,1485:.	0/0:37,0:37:99:.:.:0,101,1487:.	0/0:33,0:33:99:.:.:0,99,1378:.	0/0:35,0:35:99:.:.:0,99,1412:.
HG994961.1	85910	.	T	G	21999.2	PASS	AC=8;AF=0.333;AN=24;BaseQRankSum=-5.700e-02;DP=1501;ExcessHet=10.6475;FS=1.103;InbreedingCoeff=-0.5000;MLEAC=8;MLEAF=0.333;MQ=56.33;MQRankSum=-9.568e+00;QD=16.55;ReadPosRankSum=0.896;SOR=0.612	GT:AD:DP:GQ:PGT:PID:PL:PS	0|1:104,65:172:99:0|1:85907_C_G:2412,0,4171:85907	0|1:116,55:176:99:0|1:85907_C_G:1960,0,4705:85907	0|1:88,70:161:99:0|1:85907_C_G:2670,0,3480:85907	0|1:85,76:166:99:0|1:85907_C_G:2935,0,3340:85907	0|1:82,71:157:99:0|1:85907_C_G:2730,0,3229:85907	0|1:80,64:148:99:0|1:85907_C_G:2426,0,3167:85907	0/0:38,0:38:99:.:.:0,99,1485:.	0/0:37,0:37:99:.:.:0,101,1487:.	0/0:33,0:33:99:.:.:0,99,1378:.	0/0:35,0:35:99:.:.:0,99,1412:.
HG994961.1	85911	.	C	T	21988.2	PASS	AC=8;AF=0.333;AN=24;BaseQRankSum=0.369;DP=1503;ExcessHet=10.6475;FS=0.519;InbreedingCoeff=-0.5000;MLEAC=8;MLEAF=0.333;MQ=56.30;MQRankSum=-9.527e+00;QD=16.53;ReadPosRankSum=0.746;SOR=0.640	GT:AD:DP:GQ:PGT:PID:PL:PS	0|1:104,64:171:99:0|1:85907_C_G:2374,0,4174:85907	0|1:119,56:180:99:0|1:85907_C_G:1993,0,4828:85907	0|1:87,70:160:99:0|1:85907_C_G:2677,0,3442:85907	0|1:85,77:167:99:0|1:85907_C_G:2977,0,3337:85907	0|1:82,70:156:99:0|1:85907_C_G:2692,0,3232:85907	0|1:81,64:149:99:0|1:85907_C_G:2444,0,3209:85907	0/0:38,0:38:99:.:.:0,99,1485:.	0/0:37,0:37:99:.:.:0,101,1487:.	0/0:33,0:33:99:.:.:0,99,1378:.	0/0:35,0:35:99:.:.:0,99,1412:.
HG994961.1	85914	.	A	C	21668.2	PASS	AC=8;AF=0.333;AN=24;BaseQRankSum=-3.900e-01;DP=1501;ExcessHet=10.6475;FS=0.000;InbreedingCoeff=-0.5000;MLEAC=8;MLEAF=0.333;MQ=56.23;MQRankSum=-9.375e+00;QD=16.38;ReadPosRankSum=0.718;SOR=0.673	GT:AD:DP:GQ:PGT:PID:PL:PS	0|1:105,61:169:99:0|1:85907_C_G:2245,0,4225:85907	0|1:119,55:179:99:0|1:85907_C_G:1951,0,4808:85907	0|1:86,70:160:99:0|1:85907_C_G:2677,0,3400:85907	0|1:87,75:168:99:0|1:85907_C_G:2887,0,3424:85907	0|1:83,69:156:99:0|1:85907_C_G:2644,0,3274:85907	0|1:80,62:146:99:0|1:85907_C_G:2363,0,3173:85907	0/0:38,0:38:99:.:.:0,99,1485:.	0/0:37,0:37:99:.:.:0,101,1487:.	0/0:33,0:33:99:.:.:0,99,1378:.	0/0:35,0:35:99:.:.:0,99,1412:.
HG994961.1	85922	.	C	G	20970.2	PASS	AC=8;AF=0.333;AN=24;BaseQRankSum=-5.950e-01;DP=1492;ExcessHet=10.6475;FS=0.000;InbreedingCoeff=-0.5000;MLEAC=8;MLEAF=0.333;MQ=55.96;MQRankSum=-9.428e+00;QD=16.38;ReadPosRankSum=0.181;SOR=0.702	GT:AD:DP:GQ:PGT:PID:PL:PS	0|1:98,59:161:99:0|1:85907_C_G:2176,0,3930:85907	0|1:114,56:178:99:0|1:85907_C_G:1967,0,4589:85907	0|1:87,66:159:99:0|1:85907_C_G:2507,0,3416:85907	0|1:86,72:165:99:0|1:85907_C_G:2761,0,3381:85907	0|1:76,69:151:99:0|1:85907_C_G:2645,0,2980:85907	0|1:79,61:146:99:0|1:85907_C_G:2297,0,3127:85907	0/0:38,0:38:99:.:.:0,99,1485:.	0/0:37,0:37:99:.:.:0,101,1487:.	0/0:33,0:33:99:.:.:0,99,1378:.	0/0:35,0:35:99:.:.:0,99,1412:.
HG994961.1	85958	.	T	C	15532.2	PASS	AC=8;AF=0.333;AN=24;BaseQRankSum=-9.800e-01;DP=1477;ExcessHet=10.6475;FS=2.445;InbreedingCoeff=-0.5000;MLEAC=8;MLEAF=0.333;MQ=55.69;MQRankSum=-8.142e+00;QD=13.05;ReadPosRankSum=-1.356e+00;SOR=0.908	GT:AD:DP:GQ:PL	0/1:92,51:150:99:1534,0,3225	0/1:97,51:159:99:1490,0,3460	0/1:77,60:148:99:1833,0,2656	0/1:85,63:163:99:2018,0,3015	0/1:67,67:147:99:2023,0,2117	0/1:74,47:133:99:1431,0,2422	0/0:38,0:38:99:0,99,1485	0/0:37,0:37:99:0,101,1487	0/0:33,0:33:99:0,99,1378	0/0:35,0:35:99:0,99,1412
HG994961.1	85995	.	C	G	17823.2	PASS	AC=8;AF=0.333;AN=24;BaseQRankSum=0.313;DP=1522;ExcessHet=10.6475;FS=4.948;InbreedingCoeff=-0.5000;MLEAC=8;MLEAF=0.333;MQ=55.29;MQRankSum=-7.769e+00;QD=14.91;ReadPosRankSum=0.143;SOR=1.023	GT:AD:DP:GQ:PGT:PID:PL:PS	0|1:96,51:161:99:0|1:85995_C_G:1849,0,3851:85995	0|1:106,48:174:99:0|1:85995_C_G:1649,0,4244:85995	0|1:67,57:150:99:0|1:85995_C_G:2186,0,2618:85995	0|1:86,65:184:99:0|1:85995_C_G:2439,0,3409:85995	0|1:71,58:144:99:0|1:85995_C_G:2198,0,2794:85995	0|1:74,46:132:99:0|1:85995_C_G:1682,0,2958:85995	0/0:38,0:38:99:.:.:0,99,1485:.	0/0:37,0:37:99:.:.:0,101,1487:.	0/0:33,0:33:99:.:.:0,99,1378:.	0/0:35,0:35:99:.:.:0,99,1412:.
HG994961.1	86001	.	G	A	18187.2	PASS	AC=8;AF=0.333;AN=24;BaseQRankSum=0.401;DP=1542;ExcessHet=10.6475;FS=5.911;InbreedingCoeff=-0.5000;MLEAC=8;MLEAF=0.333;MQ=55.35;MQRankSum=-8.000e+00;QD=14.94;ReadPosRankSum=0.603;SOR=1.068	GT:AD:DP:GQ:PGT:PID:PL:PS	0|1:101,52:169:99:0|1:85995_C_G:1876,0,4081:85995	0|1:103,47:171:99:0|1:85995_C_G:1620,0,4174:85995	0|1:68,60:154:99:0|1:85995_C_G:2315,0,2668:85995	0|1:89,64:186:99:0|1:85995_C_G:2413,0,3538:85995	0|1:70,59:145:99:0|1:85995_C_G:2246,0,2762:85995	0|1:78,45:135:99:0|1:85995_C_G:1655,0,3133:85995	0/0:38,0:38:99:.:.:0,99,1485:.	0/0:37,0:37:99:.:.:0,101,1487:.	0/0:33,0:33:99:.:.:0,99,1378:.	0/0:35,0:35:99:.:.:0,99,1412:.
HG994961.1	86007	.	T	G	17563.2	PASS	AC=8;AF=0.333;AN=24;BaseQRankSum=1.36;DP=1558;ExcessHet=10.6475;FS=4.915;InbreedingCoeff=-0.5000;MLEAC=8;MLEAF=0.333;MQ=55.22;MQRankSum=-7.806e+00;QD=14.62;ReadPosRankSum=1.03;SOR=0.940	GT:AD:DP:GQ:PGT:PID:PL:PS	0|1:102,53:176:99:0|1:85995_C_G:1918,0,4123:85995	0|1:99,44:165:99:0|1:85995_C_G:1550,0,4025:85995	0|1:71,57:157:99:0|1:85995_C_G:2180,0,2810:85995	0|1:93,59:191:99:0|1:85995_C_G:2197,0,3727:85995	0|1:70,59:149:99:0|1:85995_C_G:2267,0,2762:85995	0|1:78,47:140:99:0|1:85995_C_G:1739,0,3134:85995	0/0:38,0:38:99:.:.:0,99,1485:.	0/0:37,0:37:99:.:.:0,101,1487:.	0/0:33,0:33:99:.:.:0,99,1378:.	0/0:35,0:35:99:.:.:0,99,1412:.
HG994961.1	86008	.	A	G	17272.2	PASS	AC=8;AF=0.333;AN=24;BaseQRankSum=0.908;DP=1551;ExcessHet=10.6475;FS=4.976;InbreedingCoeff=-0.5000;MLEAC=8;MLEAF=0.333;MQ=55.21;MQRankSum=-7.673e+00;QD=14.48;ReadPosRankSum=1.10;SOR=0.957	GT:AD:DP:GQ:PGT:PID:PL:PS	0|1:102,53:176:99:0|1:85995_C_G:1918,0,4123:85995	0|1:99,43:164:99:0|1:85995_C_G:1508,0,4028:85995	0|1:70,57:156:99:0|1:85995_C_G:2183,0,2768:85995	0|1:92,58:189:99:0|1:85995_C_G:2158,0,3688:85995	0|1:71,59:150:99:0|1:85995_C_G:2264,0,2804:85995	0|1:77,47:139:99:0|1:85995_C_G:1742,0,3092:85995	0/0:38,0:38:99:.:.:0,99,1485:.	0/0:37,0:37:99:.:.:0,101,1487:.	0/0:33,0:33:99:.:.:0,99,1378:.	0/0:35,0:35:99:.:.:0,99,1412:.
HG994961.1	86028	.	G	A	15808.2	PASS	AC=8;AF=0.333;AN=24;BaseQRankSum=0.448;DP=1519;ExcessHet=10.6475;FS=5.934;InbreedingCoeff=-0.5000;MLEAC=8;MLEAF=0.333;MQ=55.42;MQRankSum=-7.135e+00;QD=13.76;ReadPosRankSum=1.91;SOR=1.087	GT:AD:DP:GQ:PGT:PID:PL:PS	0|1:100,56:178:99:0|1:85995_C_G:2047,0,3995:85995	0|1:100,43:169:99:0|1:85995_C_G:1505,0,4070:85995	0|1:69,56:154:99:0|1:85995_C_G:2144,0,2729:85995	0|1:92,49:182:99:0|1:85995_C_G:1781,0,3716:85995	0|1:70,59:149:99:0|1:85995_C_G:2267,0,2758:85995	0|1:82,46:144:99:0|1:85995_C_G:1664,0,3278:85995	0/0:38,0:38:99:.:.:0,99,1485:.	0/0:37,0:37:99:.:.:0,101,1487:.	0/0:33,0:33:99:.:.:0,99,1378:.	0/0:35,0:35:99:.:.:0,99,1412:.
HG994961.1	86033	.	C	G	15157.2	PASS	AC=8;AF=0.333;AN=24;BaseQRankSum=0.190;DP=1484;ExcessHet=10.6475;FS=4.959;InbreedingCoeff=-0.5000;MLEAC=8;MLEAF=0.333;MQ=55.52;MQRankSum=-6.894e+00;QD=13.66;ReadPosRankSum=1.82;SOR=1.048	GT:AD:DP:GQ:PGT:PID:PL:PS	0|1:95,55:172:99:0|1:85995_C_G:2020,0,3778:85995	0|1:98,42:166:99:0|1:85995_C_G:1469,0,3985:85995	0|1:70,53:152:99:0|1:85995_C_G:2015,0,2753:85995	0|1:88,45:174:99:0|1:85995_C_G:1625,0,3560:85995	0|1:66,56:142:99:0|1:85995_C_G:2153,0,2600:85995	0|1:82,43:141:99:0|1:85995_C_G:1535,0,3284:85995	0/0:38,0:38:99:.:.:0,99,1485:.	0/0:37,0:37:99:.:.:0,101,1487:.	0/0:33,0:33:99:.:.:0,99,1378:.	0/0:35,0:35:99:.:.:0,99,1412:.
HG994961.1	86063	.	C	G	11546.2	PASS	AC=8;AF=0.333;AN=24;BaseQRankSum=0.706;DP=1380;ExcessHet=10.6475;FS=4.056;InbreedingCoeff=-0.5000;MLEAC=8;MLEAF=0.333;MQ=55.88;MQRankSum=-6.379e+00;QD=11.69;ReadPosRankSum=1.39;SOR=0.972	GT:AD:DP:GQ:PGT:PID:PL:PS	0|1:88,50:160:99:0|1:86063_C_G:1786,0,3520:86063	0|1:83,33:142:99:0|1:86063_C_G:1069,0,3366:86063	0|1:69,47:145:99:0|1:86063_C_G:1736,0,2724:86063	0|1:83,32:155:99:0|1:86063_C_G:1084,0,3359:86063	0|1:60,42:122:99:0|1:86063_C_G:1530,0,2324:86063	0|1:79,37:133:99:0|1:86063_C_G:1289,0,3109:86063	0/0:38,0:38:99:.:.:0,99,1485:.	0/0:37,0:37:99:.:.:0,101,1487:.	0/0:33,0:33:99:.:.:0,99,1378:.	0/0:35,0:35:99:.:.:0,99,1412:.
HG994961.1	86079	.	C	G	6365.92	PASS	AC=5;AF=0.208;AN=24;BaseQRankSum=1.23;DP=1212;ExcessHet=5.2558;FS=5.046;InbreedingCoeff=-0.2632;MLEAC=5;MLEAF=0.208;MQ=55.84;MQRankSum=-6.509e+00;QD=10.72;ReadPosRankSum=1.28;SOR=1.021	GT:AD:DP:GQ:PGT:PID:PL:PS	0|1:88,45:153:99:0|1:86063_C_G:1621,0,3553:86063	0|1:85,28:136:99:0|1:86063_C_G:920,0,3485:86063	0|1:71,45:141:99:0|1:86063_C_G:1669,0,2827:86063	0|1:89,30:157:99:0|1:86063_C_G:989,0,3644:86063	0/0:96,0:96:99:.:.:0,120,1800:.	0|1:79,34:128:99:0|1:86063_C_G:1190,0,3212:86063	0/0:38,0:38:99:.:.:0,99,1485:.	0/0:37,0:37:99:.:.:0,101,1487:.	0/0:33,0:33:99:.:.:0,99,1378:.	0/0:35,0:35:99:.:.:0,99,1412:.
HG994961.1	86087	.	G	A	9475.18	PASS	AC=8;AF=0.333;AN=24;BaseQRankSum=0.650;DP=1270;ExcessHet=10.6475;FS=5.042;InbreedingCoeff=-0.5000;MLEAC=8;MLEAF=0.333;MQ=56.43;MQRankSum=-6.536e+00;QD=10.07;ReadPosRankSum=0.770;SOR=1.029	GT:AD:DP:GQ:PGT:PID:PL:PS	0|1:85,40:144:99:0|1:86063_C_G:1424,0,3449:86063	0|1:92,28:141:99:0|1:86063_C_G:899,0,3779:86063	0|1:71,40:135:99:0|1:86063_C_G:1466,0,2861:86063	0|1:85,27:145:99:0|1:86063_C_G:878,0,3488:86063	0|1:64,37:115:99:0|1:86063_C_G:1358,0,2573:86063	0|1:75,34:124:99:0|1:86063_C_G:1202,0,3047:86063	0/0:38,0:38:99:.:.:0,99,1485:.	0/0:37,0:37:99:.:.:0,101,1487:.	0/0:33,0:33:99:.:.:0,99,1378:.	0/0:35,0:35:99:.:.:0,99,1412:.
HG994961.1	86100	.	C	G	7493.18	PASS	AC=8;AF=0.333;AN=24;BaseQRankSum=1.93;DP=1189;ExcessHet=10.6475;FS=4.237;InbreedingCoeff=-0.5000;MLEAC=8;MLEAF=0.333;MQ=56.77;MQRankSum=-6.895e+00;QD=8.48;ReadPosRankSum=-6.000e-02;SOR=1.008	GT:AD:DP:GQ:PGT:PID:PL:PS	0|1:82,36:137:99:0|1:86063_C_G:1265,0,3335:86063	0|1:91,23:134:99:0|1:86063_C_G:692,0,3752:86063	0|1:75,35:132:99:0|1:86063_C_G:1244,0,3044:86063	0|1:84,24:138:99:0|1:86063_C_G:755,0,3455:86063	0|1:62,31:105:99:0|1:86063_C_G:1115,0,2510:86063	0|1:74,27:110:99:0|1:86063_C_G:911,0,3026:86063	0/0:38,0:38:99:.:.:0,99,1485:.	0/0:37,0:37:99:.:.:0,101,1487:.	0/0:33,0:33:99:.:.:0,99,1378:.	0/0:35,0:35:99:.:.:0,99,1412:.
HG994961.1	86106	.	G	C	6383.18	PASS	AC=8;AF=0.333;AN=24;BaseQRankSum=1.88;DP=1159;ExcessHet=10.6475;FS=3.379;InbreedingCoeff=-0.5000;MLEAC=8;MLEAF=0.333;MQ=56.83;MQRankSum=-7.000e+00;QD=7.39;ReadPosRankSum=-9.060e-01;SOR=0.958	GT:AD:DP:GQ:PGT:PID:PL:PS	0|1:79,33:129:99:0|1:86063_C_G:1148,0,3194:86063	0|1:90,22:132:99:0|1:86063_C_G:653,0,3713:86063	0|1:78,34:133:99:0|1:86063_C_G:1193,0,3163:86063	0|1:85,20:135:99:0|1:86063_C_G:584,0,3502:86063	0|1:64,27:102:99:0|1:86063_C_G:941,0,2600:86063	0|1:73,25:107:99:0|1:86063_C_G:830,0,2987:86063	0/0:38,0:38:99:.:.:0,99,1485:.	0/0:37,0:37:99:.:.:0,101,1487:.	0/0:33,0:33:99:.:.:0,99,1378:.	0/0:35,0:35:99:.:.:0,99,1412:.
HG994961.1	86120	.	C	A	4972.18	PASS	AC=8;AF=0.333;AN=24;BaseQRankSum=2.24;DP=1095;ExcessHet=10.6475;FS=5.562;InbreedingCoeff=-0.5000;MLEAC=8;MLEAF=0.333;MQ=57.24;MQRankSum=-6.707e+00;QD=6.03;ReadPosRankSum=-1.206e+00;SOR=1.135	GT:AD:DP:GQ:PGT:PID:PL:PS	0|1:80,27:120:99:0|1:86063_C_G:893,0,3228:86063	0|1:93,16:125:99:0|1:86063_C_G:392,0,3756:86063	0|1:79,31:126:99:0|1:86063_C_G:1064,0,3195:86063	0|1:85,16:125:99:0|1:86063_C_G:418,0,3462:86063	0|1:63,23:95:99:0|1:86063_C_G:776,0,2499:86063	0|1:68,21:97:99:0|1:86063_C_G:677,0,2756:86063	0/0:38,0:38:99:.:.:0,99,1485:.	0/0:37,0:37:99:.:.:0,101,1487:.	0/0:33,0:33:99:.:.:0,99,1378:.	0/0:35,0:35:99:.:.:0,99,1412:.
HG994961.1	86517	.	A	C	10672.9	PASS	AC=6;AF=0.250;AN=24;DP=770;ExcessHet=0.0036;FS=0.000;InbreedingCoeff=1.0000;MLEAC=6;MLEAF=0.250;MQ=60.00;QD=27.54;SOR=0.783	GT:AD:DP:GQ:PL	0/0:78,0:78:99:0,120,1800	0/0:68,0:68:99:0,120,1800	0/0:49,0:49:99:0,109,1800	0/0:70,0:70:99:0,120,1800	1/1:0,90:90:99:3548,271,0	0/0:74,0:74:99:0,100,1800	0/0:38,0:38:99:0,99,1485	0/0:37,0:37:99:0,101,1487	0/0:33,0:33:99:0,99,1378	0/0:35,0:35:99:0,99,1412
HG994961.1	86765	.	C	G	10288.9	PASS	AC=6;AF=0.250;AN=24;DP=755;ExcessHet=0.0036;FS=0.000;InbreedingCoeff=1.0000;MLEAC=6;MLEAF=0.250;MQ=60.00;QD=34.14;SOR=0.917	GT:AD:DP:GQ:PL	0/0:78,0:78:99:0,120,1800	0/0:68,0:68:99:0,120,1800	0/0:49,0:49:99:0,109,1800	0/0:70,0:70:99:0,120,1800	1/1:0,91:92:99:3620,274,0	0/0:74,0:74:99:0,100,1800	0/0:38,0:38:99:0,99,1485	0/0:37,0:37:99:0,101,1487	0/0:33,0:33:99:0,99,1378	0/0:35,0:35:99:0,99,1412
HG994961.1	87062	.	A	G	30027.9	PASS	AC=16;AF=0.667;AN=24;DP=823;ExcessHet=0.0015;FS=0.000;InbreedingCoeff=1.0000;MLEAC=16;MLEAF=0.667;MQ=57.02;QD=25.40;SOR=0.886	GT:AD:DP:GQ:PGT:PID:PL:PS	1|1:0,108:108:99:1|1:87062_A_G:4773,325,0:87062	1|1:0,83:83:99:1|1:87062_A_G:3711,250,0:87062	1|1:0,48:48:99:1|1:87062_A_G:2147,144,0:87062	1|1:0,93:93:99:1|1:87062_A_G:4120,280,0:87062	1|1:0,72:72:99:1|1:87062_A_G:3214,217,0:87062	1|1:0,99:99:99:1|1:87062_A_G:4421,298,0:87062	0/0:38,0:38:99:.:.:0,99,1485:.	0/0:37,0:37:99:.:.:0,101,1487:.	0/0:33,0:33:99:.:.:0,99,1378:.	0/0:35,0:35:99:.:.:0,99,1412:.
HG994961.1	87069	.	C	T	29540.9	PASS	AC=16;AF=0.667;AN=24;DP=812;ExcessHet=0.0015;FS=0.000;InbreedingCoeff=1.0000;MLEAC=16;MLEAF=0.667;MQ=56.47;QD=27.98;SOR=0.901	GT:AD:DP:GQ:PGT:PID:PL:PS	1|1:0,105:105:99:1|1:87062_A_G:4671,316,0:87062	1|1:0,82:82:99:1|1:87062_A_G:3680,247,0:87062	1|1:0,47:47:99:1|1:87062_A_G:2095,141,0:87062	1|1:0,91:91:99:1|1:87062_A_G:4058,274,0:87062	1|1:0,71:71:99:1|1:87062_A_G:3151,214,0:87062	1|1:0,97:97:99:1|1:87062_A_G:4345,292,0:87062	0/0:38,0:38:99:.:.:0,99,1485:.	0/0:37,0:37:99:.:.:0,101,1487:.	0/0:33,0:33:99:.:.:0,99,1378:.	0/0:35,0:35:99:.:.:0,99,1412:.
HG994961.1	87091	.	G	T	25634.9	PASS	AC=16;AF=0.667;AN=24;DP=731;ExcessHet=0.0015;FS=0.000;InbreedingCoeff=1.0000;MLEAC=16;MLEAF=0.667;MQ=54.24;QD=24.64;SOR=1.105	GT:AD:DP:GQ:PGT:PID:PL:PS	1|1:0,89:89:99:1|1:87091_G_T:3968,268,0:87091	1|1:0,67:67:99:1|1:87091_G_T:2999,202,0:87091	1|1:0,50:50:99:1|1:87091_G_T:2209,150,0:87091	1|1:0,81:81:99:1|1:87091_G_T:3601,244,0:87091	1|1:0,58:58:99:1|1:87091_G_T:2508,175,0:87091	1|1:0,80:80:99:1|1:87091_G_T:3551,241,0:87091	0/0:38,0:38:99:.:.:0,99,1485:.	0/0:37,0:37:99:.:.:0,101,1487:.	0/0:33,0:33:99:.:.:0,99,1378:.	0/0:35,0:35:99:.:.:0,99,1412:.
HG994961.1	87101	.	T	C	24965.9	PASS	AC=16;AF=0.667;AN=24;DP=713;ExcessHet=0.0015;FS=0.000;InbreedingCoeff=1.0000;MLEAC=16;MLEAF=0.667;MQ=53.26;QD=33.00;SOR=1.162	GT:AD:DP:GQ:PGT:PID:PL:PS	1|1:0,83:83:99:1|1:87091_G_T:3722,250,0:87091	1|1:0,65:65:99:1|1:87091_G_T:2864,196,0:87091	1|1:0,52:52:99:1|1:87091_G_T:2259,156,0:87091	1|1:0,82:82:99:1|1:87091_G_T:3626,247,0:87091	1|1:0,52:52:99:1|1:87091_G_T:2296,156,0:87091	1|1:0,77:77:99:1|1:87091_G_T:3428,232,0:87091	0/0:38,0:38:99:.:.:0,99,1485:.	0/0:37,0:37:99:.:.:0,101,1487:.	0/0:33,0:33:99:.:.:0,99,1378:.	0/0:35,0:35:99:.:.:0,99,1412:.
HG994961.1	88234	.	A	G	13685	PASS	AC=10;AF=0.417;AN=24;BaseQRankSum=-4.490e-01;DP=642;ExcessHet=0.0009;FS=18.167;InbreedingCoeff=1.0000;MLEAC=10;MLEAF=0.417;MQ=53.78;MQRankSum=1.29;QD=31.66;ReadPosRankSum=1.10;SOR=1.269	GT:AD:DP:GQ:PL	1/1:1,89:90:99:3474,226,0	1/1:0,63:63:99:2385,189,0	1/1:1,55:56:99:2050,128,0	1/1:2,78:81:99:3005,150,0	0/0:34,0:34:99:0,99,1485	1/1:0,78:80:99:2809,234,0	0/0:34,0:34:99:0,99,1485	0/0:37,0:37:99:0,101,1487	0/0:44,0:44:99:0,117,1755	0/0:36,0:36:99:0,99,1485
HG994961.1	88505	.	T	C	12920.9	PASS	AC=11;AF=0.458;AN=24;BaseQRankSum=-1.080e-01;DP=775;ExcessHet=1.3725;FS=7.801;InbreedingCoeff=0.1608;MLEAC=11;MLEAF=0.458;MQ=41.01;MQRankSum=-3.490e-01;QD=22.16;ReadPosRankSum=-5.140e-01;SOR=1.403	GT:AD:DP:GQ:PL	0/1:54,29:83:99:944,0,1938	0/1:36,30:66:99:1038,0,1279	0/1:45,25:70:99:743,0,1599	0/1:49,28:77:99:803,0,1709	1/1:0,59:59:99:2236,177,0	0/1:41,26:67:99:824,0,1448	0/0:41,0:41:99:0,108,1580	0/0:37,0:37:99:0,101,1487	0/0:40,0:40:99:0,102,1615	0/0:41,0:41:99:0,107,1556
HG994961.1	88685	.	G	A	24494.9	PASS	AC=11;AF=0.458;AN=24;BaseQRankSum=0.171;DP=1328;ExcessHet=1.3725;FS=5.145;InbreedingCoeff=0.1608;MLEAC=11;MLEAF=0.458;MQ=57.41;MQRankSum=-2.446e+00;QD=21.72;ReadPosRankSum=1.44;SOR=0.869	GT:AD:DP:GQ:PL	0/1:97,63:160:99:2053,0,3425	0/1:92,61:153:99:1887,0,3109	0/1:66,42:109:99:1334,0,2286	0/1:87,63:150:99:2013,0,3055	1/1:0,120:120:99:4586,360,0	0/1:96,66:162:99:2054,0,3111	0/0:39,0:39:99:0,102,1530	0/0:37,0:37:99:0,101,1487	0/0:50,0:50:99:0,120,1800	0/0:41,0:41:99:0,107,1556
HG994961.1	88707	.	T	C	7285.92	PASS	AC=5;AF=0.208;AN=24;BaseQRankSum=0.143;DP=1077;ExcessHet=5.2558;FS=9.845;InbreedingCoeff=-0.2632;MLEAC=5;MLEAF=0.208;MQ=55.74;MQRankSum=-1.944e+00;QD=10.70;ReadPosRankSum=0.425;SOR=1.175	GT:AD:DP:GQ:PL	0/1:95,52:147:99:1661,0,3289	0/1:85,55:140:99:1585,0,2898	0/1:62,33:95:99:965,0,2060	0/1:94,52:146:99:1595,0,3159	0/0:67,0:67:99:0,120,1800	0/1:100,53:153:99:1503,0,3245	0/0:39,0:39:99:0,102,1530	0/0:37,0:37:99:0,101,1487	0/0:50,0:50:99:0,120,1800	0/0:41,0:41:99:0,107,1556
HG994961.1	89223	.	T	A	6387.04	PASS	AC=4;AF=0.167;AN=24;DP=759;ExcessHet=0.0135;FS=0.000;InbreedingCoeff=1.0000;MLEAC=4;MLEAF=0.167;MQ=60.00;QD=33.81;SOR=0.740	GT:AD:DP:GQ:PL	0/0:74,0:74:99:0,120,1800	0/0:59,0:59:99:0,120,1800	0/0:58,0:58:99:0,120,1800	0/0:79,0:79:99:0,120,1800	1/1:0,88:89:99:3218,263,0	0/0:54,0:54:99:0,120,1800	0/0:39,0:39:99:0,102,1530	0/0:37,0:37:99:0,101,1487	0/0:50,0:50:99:0,120,1800	0/0:41,0:41:99:0,107,1556
HG994961.1	90186	.	T	C	6146.04	PASS	AC=4;AF=0.167;AN=24;DP=734;ExcessHet=0.0135;FS=0.000;InbreedingCoeff=1.0000;MLEAC=4;MLEAF=0.167;MQ=60.00;QD=28.07;SOR=1.017	GT:AD:DP:GQ:PL	0/0:74,0:74:99:0,120,1800	0/0:59,0:59:99:0,120,1800	0/0:58,0:58:99:0,120,1800	0/0:79,0:79:99:0,120,1800	1/1:0,71:71:99:2829,214,0	0/0:54,0:54:99:0,120,1800	0/0:39,0:39:99:0,102,1530	0/0:37,0:37:99:0,101,1487	0/0:50,0:50:99:0,120,1800	0/0:41,0:41:99:0,107,1556
HG994961.1	90932	.	T	C	17535	PASS	AC=10;AF=0.417;AN=24;BaseQRankSum=-4.910e-01;DP=826;ExcessHet=0.0009;FS=0.000;InbreedingCoeff=1.0000;MLEAC=10;MLEAF=0.417;MQ=60.00;MQRankSum=0.00;QD=28.82;ReadPosRankSum=0.175;SOR=0.230	GT:AD:DP:GQ:PL	1/1:0,111:111:99:4357,333,0	1/1:0,97:97:99:3471,290,0	1/1:0,62:62:99:2438,186,0	1/1:0,100:100:99:4013,300,0	0/0:43,0:43:99:0,103,1640	1/1:1,88:89:99:3294,225,0	0/0:39,0:39:99:0,102,1530	0/0:37,0:37:99:0,101,1487	0/0:50,0:50:99:0,120,1800	0/0:41,0:41:99:0,107,1556
HG994961.1	91478	.	C	G	3237.96	PASS	AC=2;AF=0.083;AN=24;DP=713;ExcessHet=0.0955;FS=0.000;InbreedingCoeff=1.0000;MLEAC=2;MLEAF=0.083;MQ=60.00;QD=27.21;SOR=0.740	GT:AD:DP:GQ:PL	0/0:78,0:78:99:0,120,1800	0/0:70,0:70:99:0,120,1800	0/0:55,0:55:99:0,120,1800	0/0:81,0:81:99:0,120,1800	0/0:43,0:43:99:0,103,1640	0/0:64,0:64:99:0,120,1800	0/0:39,0:39:99:0,102,1530	0/0:37,0:37:99:0,101,1487	0/0:50,0:50:99:0,120,1800	0/0:41,0:41:99:0,107,1556
HG994961.1	91800	.	A	T	9478.9	PASS	AC=6;AF=0.250;AN=24;DP=771;ExcessHet=0.0036;FS=0.000;InbreedingCoeff=1.0000;MLEAC=6;MLEAF=0.250;MQ=60.00;QD=30.45;SOR=0.709	GT:AD:DP:GQ:PL	0/0:78,0:78:99:0,120,1800	0/0:70,0:70:99:0,120,1800	0/0:55,0:55:99:0,120,1800	0/0:81,0:81:99:0,120,1800	1/1:0,77:77:99:3029,232,0	0/0:64,0:64:99:0,120,1800	0/0:39,0:39:99:0,102,1530	0/0:37,0:37:99:0,101,1487	0/0:50,0:50:99:0,120,1800	0/0:41,0:41:99:0,107,1556
HG994961.1	92290	.	G	A	19146	PASS	AC=10;AF=0.417;AN=24;DP=892;ExcessHet=0.0009;FS=0.000;InbreedingCoeff=1.0000;MLEAC=10;MLEAF=0.417;MQ=60.00;QD=29.99;SOR=0.778	GT:AD:DP:GQ:PL	1/1:0,112:112:99:4436,336,0	1/1:0,80:80:99:3254,241,0	1/1:0,96:96:99:3743,289,0	1/1:0,102:102:99:4029,306,0	0/0:66,0:66:99:0,120,1800	1/1:0,100:100:99:3722,301,0	0/0:39,0:39:99:0,102,1530	0/0:37,0:37:99:0,101,1487	0/0:50,0:50:99:0,120,1800	0/0:41,0:41:99:0,107,1556
HG994961.1	92443	.	C	T	29411.9	PASS	AC=16;AF=0.667;AN=24;DP=938;ExcessHet=0.0015;FS=0.000;InbreedingCoeff=1.0000;MLEAC=16;MLEAF=0.667;MQ=60.00;QD=27.15;SOR=0.736	GT:AD:DP:GQ:PL	1/1:0,116:116:99:4584,349,0	1/1:0,85:85:99:3395,256,0	1/1:0,95:96:99:3794,285,0	1/1:0,103:103:99:4063,309,0	1/1:0,75:75:99:2927,226,0	1/1:0,99:99:99:3652,297,0	0/0:39,0:39:99:0,102,1530	0/0:37,0:37:99:0,101,1487	0/0:50,0:50:99:0,120,1800	0/0:41,0:41:99:0,107,1556
HG994961.1	93215	.	A	G	8867.9	PASS	AC=6;AF=0.250;AN=24;BaseQRankSum=-3.920e-01;DP=757;ExcessHet=0.0036;FS=0.000;InbreedingCoeff=1.0000;MLEAC=6;MLEAF=0.250;MQ=60.00;MQRankSum=0.00;QD=29.04;ReadPosRankSum=-7.860e-01;SOR=0.718	GT:AD:DP:GQ:PL	0/0:75,0:75:99:0,120,1800	0/0:65,0:65:99:0,120,1800	0/0:60,0:60:99:0,120,1800	0/0:75,0:75:99:0,120,1800	1/1:0,74:74:99:2706,221,0	0/0:66,0:66:99:0,120,1800	0/0:39,0:39:99:0,102,1530	0/0:37,0:37:99:0,101,1487	0/0:50,0:50:99:0,120,1800	0/0:41,0:41:99:0,107,1556
HG994961.1	95141	.	A	G	7159.04	PASS	AC=4;AF=0.167;AN=24;DP=772;ExcessHet=0.0135;FS=0.000;InbreedingCoeff=1.0000;MLEAC=4;MLEAF=0.167;MQ=60.00;QD=34.43;SOR=0.853	GT:AD:DP:GQ:PL	0/0:75,0:75:99:0,120,1800	0/0:65,0:65:99:0,120,1800	0/0:60,0:60:99:0,120,1800	0/0:75,0:75:99:0,120,1800	1/1:0,90:90:99:3399,270,0	0/0:66,0:66:99:0,120,1800	0/0:39,0:39:99:0,102,1530	0/0:37,0:37:99:0,101,1487	0/0:50,0:50:99:0,120,1800	0/0:41,0:41:99:0,107,1556
HG994961.1	95481	.	A	C	27798.9	PASS	AC=16;AF=0.667;AN=24;BaseQRankSum=2.58;DP=904;ExcessHet=0.0015;FS=0.000;InbreedingCoeff=1.0000;MLEAC=16;MLEAF=0.667;MQ=60.00;MQRankSum=0.00;QD=31.35;ReadPosRankSum=0.926;SOR=0.274	GT:AD:DP:GQ:PL	1/1:0,113:113:99:4502,339,0	1/1:0,95:95:99:3628,285,0	1/1:0,82:82:99:3208,246,0	1/1:1,100:101:99:3871,293,0	1/1:0,81:82:99:3085,244,0	1/1:0,78:78:99:2935,234,0	0/0:39,0:39:99:0,102,1530	0/0:37,0:37:99:0,101,1487	0/0:50,0:50:99:0,120,1800	0/0:41,0:41:99:0,107,1556
HG994961.1	95545	.	C	T	3980.96	PASS	AC=2;AF=0.083;AN=24;DP=755;ExcessHet=0.0955;FS=0.000;InbreedingCoeff=1.0000;MLEAC=2;MLEAF=0.083;MQ=60.00;QD=28.30;SOR=0.731	GT:AD:DP:GQ:PL	0/0:80,0:80:99:0,120,1800	0/0:67,0:67:99:0,119,1800	0/0:63,0:63:99:0,120,1800	0/0:77,0:77:99:0,120,1800	0/0:71,0:71:99:0,100,1800	0/0:65,0:65:99:0,120,1800	0/0:39,0:39:99:0,102,1530	0/0:37,0:37:99:0,101,1487	0/0:50,0:50:99:0,120,1800	0/0:41,0:41:99:0,107,1556
HG994961.1	96965	.	C	T	4058.96	PASS	AC=2;AF=0.083;AN=24;DP=756;ExcessHet=0.0955;FS=0.000;InbreedingCoeff=1.0000;MLEAC=2;MLEAF=0.083;MQ=60.00;QD=30.52;SOR=0.693	GT:AD:DP:GQ:PL	0/0:81,0:81:99:0,120,1800	0/0:64,0:64:99:0,120,1800	0/0:60,0:60:99:0,120,1800	0/0:73,0:73:99:0,120,1800	0/0:57,0:57:99:0,113,1800	0/0:61,0:61:99:0,120,1800	0/0:39,0:39:99:0,102,1530	0/0:37,0:37:99:0,101,1487	0/0:58,0:58:99:0,111,1793	0/0:62,0:62:99:0,101,1800
HG994961.1	97088	.	G	T	9673.9	PASS	AC=6;AF=0.250;AN=24;BaseQRankSum=3.16;DP=799;ExcessHet=0.0036;FS=0.000;InbreedingCoeff=1.0000;MLEAC=6;MLEAF=0.250;MQ=60.00;MQRankSum=0.00;QD=28.43;ReadPosRankSum=1.91;SOR=0.473	GT:AD:DP:GQ:PL	0/0:81,0:81:99:0,120,1800	0/0:64,0:64:99:0,120,1800	0/0:60,0:60:99:0,120,1800	0/0:73,0:73:99:0,120,1800	1/1:0,81:81:99:3007,242,0	0/0:61,0:61:99:0,120,1800	0/0:39,0:39:99:0,102,1530	0/0:37,0:37:99:0,101,1487	0/0:58,0:58:99:0,111,1793	0/0:62,0:62:99:0,101,1800
HG994961.1	98170	.	T	G	9236.9	PASS	AC=6;AF=0.250;AN=24;DP=784;ExcessHet=0.0036;FS=0.000;InbreedingCoeff=1.0000;MLEAC=6;MLEAF=0.250;MQ=60.00;QD=30.83;SOR=1.468	GT:AD:DP:GQ:PL	0/0:81,0:81:99:0,120,1800	0/0:64,0:64:99:0,120,1800	0/0:60,0:60:99:0,120,1800	0/0:73,0:73:99:0,120,1800	1/1:0,87:87:99:3314,261,0	0/0:61,0:61:99:0,120,1800	0/0:39,0:39:99:0,102,1530	0/0:37,0:37:99:0,101,1487	0/0:58,0:58:99:0,111,1793	0/0:62,0:62:99:0,101,1800
HG994961.1	98332	.	T	C	10868.9	PASS	AC=6;AF=0.250;AN=24;BaseQRankSum=-4.660e-01;DP=822;ExcessHet=0.0036;FS=3.695;InbreedingCoeff=1.0000;MLEAC=6;MLEAF=0.250;MQ=60.00;MQRankSum=0.00;QD=27.64;ReadPosRankSum=-8.820e-01;SOR=0.729	GT:AD:DP:GQ:PL	0/0:81,0:81:99:0,120,1800	0/0:64,0:64:99:0,120,1800	0/0:60,0:60:99:0,120,1800	0/0:73,0:73:99:0,120,1800	1/1:0,87:87:99:3497,262,0	0/0:61,0:61:99:0,120,1800	0/0:39,0:39:99:0,102,1530	0/0:37,0:37:99:0,101,1487	0/0:58,0:58:99:0,111,1793	0/0:62,0:62:99:0,101,1800
HG994961.1	98752	.	A	G	9486.9	PASS	AC=6;AF=0.250;AN=24;DP=788;ExcessHet=0.0036;FS=0.000;InbreedingCoeff=1.0000;MLEAC=6;MLEAF=0.250;MQ=60.00;QD=27.23;SOR=0.786	GT:AD:DP:GQ:PL	0/0:81,0:81:99:0,120,1800	0/0:64,0:64:99:0,120,1800	0/0:60,0:60:99:0,120,1800	0/0:73,0:73:99:0,120,1800	1/1:0,75:75:99:2866,226,0	0/0:61,0:61:99:0,120,1800	0/0:39,0:39:99:0,102,1530	0/0:37,0:37:99:0,101,1487	0/0:58,0:58:99:0,111,1793	0/0:62,0:62:99:0,101,1800
HG994961.1	99331	.	G	C	9445.9	PASS	AC=6;AF=0.250;AN=24;DP=784;ExcessHet=0.0036;FS=0.000;InbreedingCoeff=1.0000;MLEAC=6;MLEAF=0.250;MQ=60.00;QD=31.92;SOR=0.796	GT:AD:DP:GQ:PL	0/0:81,0:81:99:0,120,1800	0/0:64,0:64:99:0,120,1800	0/0:60,0:60:99:0,120,1800	0/0:73,0:73:99:0,120,1800	1/1:0,76:76:99:3022,228,0	0/0:61,0:61:99:0,120,1800	0/0:39,0:39:99:0,102,1530	0/0:37,0:37:99:0,101,1487	0/0:58,0:58:99:0,111,1793	0/0:62,0:62:99:0,101,1800
HG994961.1	99622	.	G	C	6344.04	PASS	AC=4;AF=0.167;AN=24;DP=807;ExcessHet=0.0135;FS=0.000;InbreedingCoeff=1.0000;MLEAC=4;MLEAF=0.167;MQ=60.00;QD=31.19;SOR=0.776	GT:AD:DP:GQ:PL	0/0:81,0:81:99:0,120,1800	0/0:64,0:64:99:0,120,1800	0/0:60,0:60:99:0,120,1800	0/0:73,0:73:99:0,120,1800	1/1:0,86:86:99:3179,259,0	0/0:61,0:61:99:0,120,1800	0/0:39,0:39:99:0,102,1530	0/0:37,0:37:99:0,101,1487	0/0:58,0:58:99:0,111,1793	0/0:62,0:62:99:0,101,1800
HG994961.1	100198	.	T	C	4086.96	PASS	AC=2;AF=0.083;AN=24;BaseQRankSum=-3.770e-01;DP=736;ExcessHet=0.0955;FS=3.218;InbreedingCoeff=1.0000;MLEAC=2;MLEAF=0.083;MQ=60.00;MQRankSum=0.00;QD=33.56;ReadPosRankSum=0.389;SOR=0.405	GT:AD:DP:GQ:PL	0/0:81,0:81:99:0,120,1800	0/0:64,0:64:99:0,120,1800	0/0:60,0:60:99:0,120,1800	0/0:73,0:73:99:0,120,1800	0/0:53,0:53:99:0,120,1800	0/0:61,0:61:99:0,120,1800	0/0:39,0:39:99:0,102,1530	0/0:37,0:37:99:0,101,1487	0/0:58,0:58:99:0,111,1793	0/0:62,0:62:99:0,101,1800
HG994961.1	100536	.	A	C	20062	PASS	AC=10;AF=0.417;AN=24;DP=896;ExcessHet=0.0009;FS=0.000;InbreedingCoeff=1.0000;MLEAC=10;MLEAF=0.417;MQ=60.00;QD=33.57;SOR=0.812	GT:AD:DP:GQ:PL	1/1:0,109:109:99:4389,328,0	1/1:0,84:84:99:3268,253,0	1/1:0,98:98:99:3814,295,0	1/1:0,111:111:99:4493,334,0	0/0:53,0:53:99:0,120,1800	1/1:0,111:111:99:4136,333,0	0/0:39,0:39:99:0,102,1530	0/0:37,0:37:99:0,101,1487	0/0:58,0:58:99:0,111,1793	0/0:62,0:62:99:0,101,1800
HG994961.1	102282	.	G	A	3869.96	PASS	AC=2;AF=0.083;AN=24;DP=636;ExcessHet=0.0955;FS=0.000;InbreedingCoeff=1.0000;MLEAC=2;MLEAF=0.083;MQ=60.00;QD=33.42;SOR=0.795	GT:AD:DP:GQ:PL	0/0:57,0:57:99:0,120,1800	0/0:49,0:49:99:0,106,1800	0/0:42,0:42:99:0,102,1530	0/0:46,0:46:99:0,100,1800	0/0:53,0:53:99:0,120,1800	0/0:51,0:51:99:0,105,1800	0/0:39,0:39:99:0,102,1530	0/0:37,0:37:99:0,101,1487	0/0:58,0:58:99:0,111,1793	0/0:62,0:62:99:0,101,1800
HG994961.1	102557	.	C	G	3742.02	PASS	AC=10;AF=0.417;AN=24;DP=430;ExcessHet=0.0009;FS=0.000;InbreedingCoeff=0.9999;MLEAC=10;MLEAF=0.417;MQ=50.37;QD=27.76;SOR=1.582	GT:AD:DP:GQ:PGT:PID:PL:PS	1|1:0,19:19:57:1|1:102543_G_GCCCAAAACTCCATAACTC:855,57,0:102543	1|1:0,11:11:33:1|1:102543_G_GCCCAAAACTCCATAACTC:495,33,0:102543	1|1:0,14:14:42:1|1:102543_G_GCCCAAAACTCCATAACTC:630,42,0:102543	1|1:0,19:19:57:1|1:102543_G_GCCCAAAACTCCATAACTC:855,57,0:102543	0/0:53,0:53:99:.:.:0,120,1800:.	1|1:0,21:21:63:1|1:102546_T_TCCTCCC:945,63,0:102546	0/0:39,0:39:99:.:.:0,102,1530:.	0/0:37,0:37:99:.:.:0,101,1487:.	0/0:58,0:58:99:.:.:0,111,1793:.	0/0:62,0:62:99:.:.:0,101,1800:.
HG994961.1	102559	.	G	T	3922.02	PASS	AC=10;AF=0.417;AN=24;DP=434;ExcessHet=0.0009;FS=0.000;InbreedingCoeff=0.9999;MLEAC=10;MLEAF=0.417;MQ=50.52;QD=30.63;SOR=1.775	GT:AD:DP:GQ:PGT:PID:PL:PS	1|1:0,20:20:60:1|1:102543_G_GCCCAAAACTCCATAACTC:900,60,0:102543	1|1:0,12:12:36:1|1:102543_G_GCCCAAAACTCCATAACTC:540,36,0:102543	1|1:0,14:14:42:1|1:102543_G_GCCCAAAACTCCATAACTC:630,42,0:102543	1|1:0,20:20:60:1|1:102543_G_GCCCAAAACTCCATAACTC:900,60,0:102543	0/0:53,0:53:99:.:.:0,120,1800:.	1|1:0,22:22:66:1|1:102546_T_TCCTCCC:990,66,0:102546	0/0:39,0:39:99:.:.:0,102,1530:.	0/0:37,0:37:99:.:.:0,101,1487:.	0/0:58,0:58:99:.:.:0,111,1793:.	0/0:62,0:62:99:.:.:0,101,1800:.
HG994961.1	102562	.	G	A	4867.02	PASS	AC=10;AF=0.417;AN=24;DP=455;ExcessHet=0.0009;FS=0.000;InbreedingCoeff=1.0000;MLEAC=10;MLEAF=0.417;MQ=52.36;QD=32.16;SOR=2.750	GT:AD:DP:GQ:PGT:PID:PL:PS	1|1:0,24:24:72:1|1:102543_G_GCCCAAAACTCCATAACTC:1080,72,0:102543	1|1:0,18:18:54:1|1:102543_G_GCCCAAAACTCCATAACTC:810,54,0:102543	1|1:0,16:16:48:1|1:102543_G_GCCCAAAACTCCATAACTC:720,48,0:102543	1|1:0,27:27:81:1|1:102543_G_GCCCAAAACTCCATAACTC:1215,81,0:102543	0/0:53,0:53:99:.:.:0,120,1800:.	1|1:0,24:24:72:1|1:102546_T_TCCTCCC:1080,72,0:102546	0/0:39,0:39:99:.:.:0,102,1530:.	0/0:37,0:37:99:.:.:0,101,1487:.	0/0:58,0:58:99:.:.:0,111,1793:.	0/0:62,0:62:99:.:.:0,101,1800:.
HG994961.1	102827	.	T	A	14081.4	PASS	AC=16;AF=0.667;AN=24;BaseQRankSum=-2.743e+00;DP=642;ExcessHet=0.0015;FS=1.042;InbreedingCoeff=0.6835;MLEAC=18;MLEAF=0.750;MQ=60.00;MQRankSum=0.00;QD=31.73;ReadPosRankSum=-8.560e-01;SOR=0.570	GT:AD:DP:GQ:PGT:PID:PL:PS	1/1:0,55:60:99:.:.:1968,162,0:.	1/1:0,51:52:99:.:.:1894,152,0:.	1/1:0,46:47:99:.:.:1817,138,0:.	1/1:0,66:67:99:.:.:2407,196,0:.	1/1:0,42:42:99:.:.:1574,125,0:.	1|1:0,38:40:99:1|1:102810_C_A:1448,114,0:102810	0/0:81,0:81:0:.:.:0,0,2024:.	0/0:46,5:52:44:.:.:0,44,1717:.	0/0:63,0:63:0:.:.:0,0,1883:.	0/0:50,0:50:0:.:.:0,0,1499:.
HG994961.1	105061	.	T	A	18047	PASS	AC=10;AF=0.417;AN=24;BaseQRankSum=2.85;DP=793;ExcessHet=0.0009;FS=0.000;InbreedingCoeff=1.0000;MLEAC=10;MLEAF=0.417;MQ=60.00;MQRankSum=0.00;QD=31.55;ReadPosRankSum=-1.137e+00;SOR=0.443	GT:AD:DP:GQ:PL	1/1:1,127:128:99:5005,366,0	1/1:0,85:85:99:3289,255,0	1/1:0,87:87:99:3361,261,0	1/1:0,81:81:99:3293,243,0	0/0:41,0:41:99:0,105,1590	1/1:0,81:81:99:3137,244,0	0/0:58,0:58:99:0,120,1800	0/0:55,0:55:99:0,99,1800	0/0:37,0:37:99:0,101,1252	0/0:34,0:34:99:0,99,1314
HG994961.1	105393	.	T	C	9297.9	PASS	AC=6;AF=0.250;AN=24;DP=772;ExcessHet=0.0036;FS=0.000;InbreedingCoeff=1.0000;MLEAC=6;MLEAF=0.250;MQ=60.00;QD=30.45;SOR=0.838	GT:AD:DP:GQ:PL	0/0:83,0:83:99:0,120,1800	0/0:68,0:68:99:0,120,1800	0/0:62,0:62:99:0,120,1800	0/0:73,0:73:99:0,120,1800	1/1:0,58:58:99:2283,174,0	0/0:63,0:63:99:0,120,1800	0/0:58,0:58:99:0,120,1800	0/0:55,0:55:99:0,99,1800	0/0:37,0:37:99:0,101,1252	0/0:34,0:34:99:0,99,1314
HG994961.1	105680	.	G	A	5703.04	PASS	AC=4;AF=0.167;AN=24;DP=794;ExcessHet=0.0135;FS=0.000;InbreedingCoeff=1.0000;MLEAC=4;MLEAF=0.167;MQ=60.00;QD=29.30;SOR=0.800	GT:AD:DP:GQ:PL	0/0:83,0:83:99:0,120,1800	0/0:68,0:68:99:0,120,1800	0/0:62,0:62:99:0,120,1800	0/0:73,0:73:99:0,120,1800	1/1:0,78:78:99:3004,235,0	0/0:63,0:63:99:0,120,1800	0/0:58,0:58:99:0,120,1800	0/0:55,0:55:99:0,99,1800	0/0:37,0:37:99:0,101,1252	0/0:34,0:34:99:0,99,1314
HG994961.1	106375	.	G	A	10772.9	PASS	AC=6;AF=0.250;AN=24;DP=830;ExcessHet=0.0036;FS=0.000;InbreedingCoeff=1.0000;MLEAC=6;MLEAF=0.250;MQ=60.00;QD=30.48;SOR=0.983	GT:AD:DP:GQ:PL	0/0:83,0:83:99:0,120,1800	0/0:68,0:68:99:0,120,1800	0/0:62,0:62:99:0,120,1800	0/0:73,0:73:99:0,120,1800	1/1:0,85:85:99:3232,256,0	0/0:63,0:63:99:0,120,1800	0/0:58,0:58:99:0,120,1800	0/0:55,0:55:99:0,99,1800	0/0:37,0:37:99:0,101,1252	0/0:34,0:34:99:0,99,1314
HG994961.1	107606	.	T	C	16638	PASS	AC=10;AF=0.417;AN=24;DP=808;ExcessHet=0.0009;FS=0.000;InbreedingCoeff=1.0000;MLEAC=10;MLEAF=0.417;MQ=60.00;QD=29.74;SOR=1.043	GT:AD:DP:GQ:PL	1/1:0,92:92:99:3783,277,0	1/1:0,76:76:99:2909,228,0	1/1:0,73:73:99:2933,219,0	1/1:0,97:98:99:3869,291,0	0/0:59,0:59:99:0,108,1800	1/1:0,83:83:99:3182,249,0	0/0:58,0:58:99:0,120,1800	0/0:55,0:55:99:0,99,1800	0/0:37,0:37:99:0,101,1252	0/0:34,0:34:99:0,99,1314
HG994961.1	107677	.	A	C	23358.9	PASS	AC=16;AF=0.667;AN=24;BaseQRankSum=2.46;DP=845;ExcessHet=0.0015;FS=0.000;InbreedingCoeff=1.0000;MLEAC=16;MLEAF=0.667;MQ=60.00;MQRankSum=0.00;QD=32.31;ReadPosRankSum=1.00;SOR=0.812	GT:AD:DP:GQ:PL	1/1:1,94:95:99:3541,273,0	1/1:0,70:70:99:2600,209,0	1/1:0,85:85:99:3135,254,0	1/1:0,90:91:99:3476,270,0	1/1:0,79:79:99:2905,236,0	1/1:0,93:93:99:3259,278,0	0/0:58,0:58:99:0,120,1800	0/0:55,0:55:99:0,99,1800	0/0:37,0:37:99:0,101,1252	0/0:34,0:34:99:0,99,1314
HG994961.1	108374	.	C	G	28653.9	PASS	AC=16;AF=0.667;AN=24;DP=937;ExcessHet=0.0015;FS=0.000;InbreedingCoeff=1.0000;MLEAC=16;MLEAF=0.667;MQ=60.00;QD=30.20;SOR=0.752	GT:AD:DP:GQ:PL	1/1:0,105:105:99:4207,315,0	1/1:0,91:91:99:3628,274,0	1/1:0,80:80:99:3193,241,0	1/1:0,101:101:99:3934,303,0	1/1:0,88:88:99:3380,264,0	1/1:0,93:93:99:3564,278,0	0/0:58,0:58:99:0,120,1800	0/0:55,0:55:99:0,99,1800	0/0:37,0:37:99:0,101,1252	0/0:34,0:34:99:0,99,1314
HG994961.1	108438	.	A	G	28259.9	PASS	AC=16;AF=0.667;AN=24;DP=934;ExcessHet=0.0015;FS=0.000;InbreedingCoeff=1.0000;MLEAC=16;MLEAF=0.667;MQ=60.00;QD=29.87;SOR=0.809	GT:AD:DP:GQ:PL	1/1:0,95:95:99:3762,285,0	1/1:0,84:84:99:3145,253,0	1/1:0,85:85:99:3278,255,0	1/1:0,99:99:99:3960,298,0	1/1:0,96:96:99:3670,288,0	1/1:0,101:101:99:3688,303,0	0/0:58,0:58:99:0,120,1800	0/0:55,0:55:99:0,99,1800	0/0:37,0:37:99:0,101,1252	0/0:34,0:34:99:0,99,1314
HG994961.1	108645	.	G	A	3349.96	PASS	AC=2;AF=0.083;AN=24;DP=763;ExcessHet=0.0955;FS=0.000;InbreedingCoeff=1.0000;MLEAC=2;MLEAF=0.083;MQ=60.00;QD=31.30;SOR=0.917	GT:AD:DP:GQ:PL	0/0:91,0:91:99:0,120,1800	0/0:71,0:71:99:0,120,1800	0/0:66,0:66:99:0,120,1800	0/0:65,0:65:99:0,120,1800	0/0:69,0:69:99:0,120,1800	0/0:63,0:63:99:0,120,1800	0/0:58,0:58:99:0,120,1800	0/0:55,0:55:99:0,99,1800	0/0:37,0:37:99:0,101,1252	0/0:34,0:34:99:0,99,1314
HG994961.1	110030	.	T	C	17386	PASS	AC=10;AF=0.417;AN=24;DP=846;ExcessHet=0.0009;FS=0.000;InbreedingCoeff=1.0000;MLEAC=10;MLEAF=0.417;MQ=60.00;QD=29.27;SOR=0.748	GT:AD:DP:GQ:PL	1/1:0,104:104:99:4199,313,0	1/1:0,79:79:99:3090,238,0	1/1:0,81:81:99:3141,243,0	1/1:0,94:94:99:3711,283,0	0/0:69,0:69:99:0,120,1800	1/1:0,86:86:99:3283,259,0	0/0:58,0:58:99:0,120,1800	0/0:55,0:55:99:0,99,1800	0/0:37,0:37:99:0,101,1252	0/0:34,0:34:99:0,99,1314
HG994961.1	110643	.	G	A	4023.96	PASS	AC=2;AF=0.083;AN=24;BaseQRankSum=-4.770e-01;DP=796;ExcessHet=0.0955;FS=3.214;InbreedingCoeff=1.0000;MLEAC=2;MLEAF=0.083;MQ=60.00;MQRankSum=0.00;QD=28.24;ReadPosRankSum=-3.820e-01;SOR=0.402	GT:AD:DP:GQ:PL	0/0:95,0:95:99:0,120,1800	0/0:65,0:65:99:0,120,1800	0/0:65,0:65:99:0,120,1800	0/0:82,0:82:99:0,120,1800	0/0:69,0:69:99:0,120,1800	0/0:72,0:72:99:0,120,1800	0/0:58,0:58:99:0,120,1800	0/0:43,0:43:99:0,103,1800	0/0:37,0:37:99:0,101,1252	0/0:34,0:34:99:0,99,1314
HG994961.1	110934	.	T	C	28084.9	PASS	AC=16;AF=0.667;AN=24;DP=930;ExcessHet=0.0015;FS=0.000;InbreedingCoeff=1.0000;MLEAC=16;MLEAF=0.667;MQ=60.00;QD=33.98;SOR=0.735	GT:AD:DP:GQ:PL	1/1:0,100:100:99:4006,300,0	1/1:0,81:81:99:3225,243,0	1/1:0,93:93:99:3598,280,0	1/1:0,116:117:99:4457,347,0	1/1:0,75:75:99:2915,225,0	1/1:0,85:85:99:3278,256,0	0/0:58,0:58:99:0,120,1800	0/0:43,0:43:99:0,103,1800	0/0:37,0:37:99:0,101,1252	0/0:34,0:34:99:0,99,1314
HG994961.1	112194	.	G	A	6322.04	PASS	AC=4;AF=0.167;AN=24;DP=806;ExcessHet=0.0135;FS=0.000;InbreedingCoeff=1.0000;MLEAC=4;MLEAF=0.167;MQ=60.00;QD=32.17;SOR=0.905	GT:AD:DP:GQ:PL	0/0:97,0:97:99:0,120,1800	0/0:71,0:71:99:0,120,1800	0/0:79,0:79:99:0,120,1800	0/0:79,0:79:99:0,120,1800	1/1:0,78:80:99:3053,235,0	0/0:61,0:61:99:0,120,1800	0/0:58,0:58:99:0,120,1800	0/0:43,0:43:99:0,103,1800	0/0:37,0:37:99:0,101,1252	0/0:34,0:34:99:0,99,1314
HG994961.1	112290	.	C	A	18325	PASS	AC=10;AF=0.417;AN=24;DP=862;ExcessHet=0.0009;FS=0.000;InbreedingCoeff=1.0000;MLEAC=10;MLEAF=0.417;MQ=60.00;QD=33.74;SOR=0.693	GT:AD:DP:GQ:PL	1/1:0,107:107:99:4251,321,0	1/1:0,97:97:99:3668,291,0	1/1:0,107:107:99:4154,322,0	1/1:0,85:86:99:3325,254,0	0/0:63,0:63:99:0,120,1800	1/1:0,77:77:99:2965,231,0	0/0:58,0:58:99:0,120,1800	0/0:43,0:43:99:0,103,1800	0/0:37,0:37:99:0,101,1252	0/0:34,0:34:99:0,99,1314
HG994961.1	113379	.	A	G	10460.9	PASS	AC=6;AF=0.250;AN=24;DP=802;ExcessHet=0.0036;FS=0.000;InbreedingCoeff=1.0000;MLEAC=6;MLEAF=0.250;MQ=60.00;QD=29.25;SOR=0.769	GT:AD:DP:GQ:PL	0/0:87,0:87:99:0,120,1800	0/0:68,0:68:99:0,120,1800	0/0:61,0:61:99:0,120,1800	0/0:71,0:71:99:0,120,1800	1/1:0,83:84:99:3124,250,0	0/0:65,0:65:99:0,120,1800	0/0:58,0:58:99:0,120,1800	0/0:43,0:43:99:0,103,1800	0/0:37,0:37:99:0,101,1252	0/0:34,0:34:99:0,99,1314
HG994961.1	114438	.	G	C	7096.04	PASS	AC=4;AF=0.167;AN=24;DP=774;ExcessHet=0.0135;FS=0.000;InbreedingCoeff=1.0000;MLEAC=4;MLEAF=0.167;MQ=60.00;QD=28.22;SOR=0.941	GT:AD:DP:GQ:PGT:PID:PL:PS	0/0:87,0:87:99:.:.:0,120,1800:.	0/0:68,0:68:99:.:.:0,120,1800:.	0/0:61,0:61:99:.:.:0,120,1800:.	0/0:71,0:71:99:.:.:0,120,1800:.	1|1:0,82:82:99:1|1:114438_G_C:3648,247,0:114438	0/0:65,0:65:99:.:.:0,120,1800:.	0/0:58,0:58:99:.:.:0,120,1800:.	0/0:43,0:43:99:.:.:0,103,1800:.	0/0:37,0:37:99:.:.:0,101,1252:.	0/0:34,0:34:99:.:.:0,99,1314:.
HG994961.1	114443	.	T	C	7064.04	PASS	AC=4;AF=0.167;AN=24;DP=772;ExcessHet=0.0135;FS=0.000;InbreedingCoeff=1.0000;MLEAC=4;MLEAF=0.167;MQ=60.00;QD=30.25;SOR=0.958	GT:AD:DP:GQ:PGT:PID:PL:PS	0/0:87,0:87:99:.:.:0,120,1800:.	0/0:68,0:68:99:.:.:0,120,1800:.	0/0:61,0:61:99:.:.:0,120,1800:.	0/0:71,0:71:99:.:.:0,120,1800:.	1|1:0,81:81:99:1|1:114438_G_C:3620,244,0:114438	0/0:65,0:65:99:.:.:0,120,1800:.	0/0:58,0:58:99:.:.:0,120,1800:.	0/0:43,0:43:99:.:.:0,103,1800:.	0/0:37,0:37:99:.:.:0,101,1252:.	0/0:34,0:34:99:.:.:0,99,1314:.
HG994961.1	115177	.	G	A	9057.9	PASS	AC=6;AF=0.250;AN=24;DP=768;ExcessHet=0.0036;FS=0.000;InbreedingCoeff=1.0000;MLEAC=6;MLEAF=0.250;MQ=60.00;QD=28.90;SOR=0.797	GT:AD:DP:GQ:PL	0/0:87,0:87:99:0,120,1800	0/0:68,0:68:99:0,120,1800	0/0:61,0:61:99:0,120,1800	0/0:71,0:71:99:0,120,1800	1/1:0,68:68:99:2589,204,0	0/0:65,0:65:99:0,120,1800	0/0:58,0:58:99:0,120,1800	0/0:43,0:43:99:0,103,1800	0/0:37,0:37:99:0,101,1252	0/0:34,0:34:99:0,99,1314
HG994961.1	115257	.	C	A	18281	PASS	AC=10;AF=0.417;AN=24;DP=831;ExcessHet=0.0009;FS=0.000;InbreedingCoeff=1.0000;MLEAC=10;MLEAF=0.417;MQ=60.00;QD=34.67;SOR=0.799	GT:AD:DP:GQ:PL	1/1:0,127:127:99:5028,381,0	1/1:0,92:92:99:3341,275,0	1/1:0,73:73:99:2894,219,0	1/1:0,108:108:99:4238,324,0	0/0:54,0:54:99:0,120,1800	1/1:0,76:76:99:2818,228,0	0/0:58,0:58:99:0,120,1800	0/0:43,0:43:99:0,103,1800	0/0:37,0:37:99:0,101,1252	0/0:34,0:34:99:0,99,1314
HG994961.1	116080	.	T	C	3221.96	PASS	AC=2;AF=0.083;AN=24;DP=660;ExcessHet=0.0955;FS=0.000;InbreedingCoeff=1.0000;MLEAC=2;MLEAF=0.083;MQ=60.00;QD=32.28;SOR=0.693	GT:AD:DP:GQ:PL	0/0:58,0:58:99:0,108,1620	0/0:59,0:59:99:0,99,1485	0/0:48,0:48:99:0,99,1485	0/0:73,0:73:99:0,120,1800	0/0:54,0:54:99:0,120,1800	0/0:50,0:50:99:0,102,1530	0/0:58,0:58:99:0,120,1800	0/0:43,0:43:99:0,103,1800	0/0:37,0:37:99:0,101,1252	0/0:34,0:34:99:0,99,1314
HG994961.1	116233	.	A	G	3438.96	PASS	AC=2;AF=0.083;AN=24;DP=663;ExcessHet=0.0955;FS=0.000;InbreedingCoeff=1.0000;MLEAC=2;MLEAF=0.083;MQ=60.00;QD=36.29;SOR=1.030	GT:AD:DP:GQ:PL	0/0:58,0:58:99:0,108,1620	0/0:59,0:59:99:0,99,1485	0/0:48,0:48:99:0,99,1485	0/0:73,0:73:99:0,120,1800	0/0:54,0:54:99:0,120,1800	0/0:50,0:50:99:0,102,1530	0/0:58,0:58:99:0,120,1800	0/0:43,0:43:99:0,103,1800	0/0:37,0:37:99:0,101,1252	0/0:34,0:34:99:0,99,1314
HG994961.1	117906	.	A	G	4537.96	PASS	AC=2;AF=0.083;AN=24;DP=704;ExcessHet=0.0955;FS=0.000;InbreedingCoeff=1.0000;MLEAC=2;MLEAF=0.083;MQ=60.00;QD=30.30;SOR=0.892	GT:AD:DP:GQ:PL	0/0:58,0:58:99:0,108,1620	0/0:59,0:59:99:0,99,1485	0/0:48,0:48:99:0,99,1485	0/0:73,0:73:99:0,120,1800	0/0:54,0:54:99:0,120,1800	0/0:50,0:50:99:0,102,1530	0/0:58,0:58:99:0,120,1800	0/0:43,0:43:99:0,103,1800	0/0:37,0:37:99:0,101,1252	0/0:34,0:34:99:0,99,1314
HG994961.1	118622	.	C	T	8203.04	PASS	AC=4;AF=0.167;AN=24;DP=666;ExcessHet=0.0135;FS=0.000;InbreedingCoeff=1.0000;MLEAC=4;MLEAF=0.167;MQ=60.00;QD=25.52;SOR=0.737	GT:AD:DP:GQ:PGT:PID:PL:PS	0/0:50,0:50:99:.:.:0,120,1800:.	0/0:53,0:53:99:.:.:0,120,1800:.	0/0:38,0:38:99:.:.:0,112,1575:.	0/0:47,0:47:99:.:.:0,120,1800:.	1|1:0,88:88:99:1|1:118622_C_T:3960,265,0:118622	0/0:40,0:40:99:.:.:0,110,1644:.	0/0:58,0:58:99:.:.:0,120,1800:.	0/0:43,0:43:99:.:.:0,103,1800:.	0/0:37,0:37:99:.:.:0,101,1252:.	0/0:34,0:34:99:.:.:0,99,1314:.
HG994961.1	118623	.	C	T	8203.04	PASS	AC=4;AF=0.167;AN=24;DP=664;ExcessHet=0.0135;FS=0.000;InbreedingCoeff=1.0000;MLEAC=4;MLEAF=0.167;MQ=60.00;QD=31.32;SOR=0.737	GT:AD:DP:GQ:PGT:PID:PL:PS	0/0:50,0:50:99:.:.:0,120,1800:.	0/0:53,0:53:99:.:.:0,120,1800:.	0/0:38,0:38:99:.:.:0,112,1575:.	0/0:47,0:47:99:.:.:0,120,1800:.	1|1:0,88:88:99:1|1:118622_C_T:3960,265,0:118622	0/0:40,0:40:99:.:.:0,110,1644:.	0/0:58,0:58:99:.:.:0,120,1800:.	0/0:43,0:43:99:.:.:0,103,1800:.	0/0:37,0:37:99:.:.:0,101,1252:.	0/0:34,0:34:99:.:.:0,99,1314:.
HG994961.1	119068	.	A	G	6142.04	PASS	AC=4;AF=0.167;AN=24;DP=644;ExcessHet=0.0135;FS=0.000;InbreedingCoeff=1.0000;MLEAC=4;MLEAF=0.167;MQ=60.00;QD=35.16;SOR=0.821	GT:AD:DP:GQ:PL	0/0:50,0:50:99:0,120,1800	0/0:53,0:53:99:0,120,1800	0/0:38,0:38:99:0,112,1575	0/0:47,0:47:99:0,120,1800	1/1:0,77:77:99:3051,232,0	0/0:40,0:40:99:0,110,1644	0/0:58,0:58:99:0,120,1800	0/0:43,0:43:99:0,103,1800	0/0:37,0:37:99:0,101,1252	0/0:34,0:34:99:0,99,1314
HG994961.1	119160	.	T	C	30770.9	PASS	AC=16;AF=0.667;AN=24;DP=989;ExcessHet=0.0015;FS=0.000;InbreedingCoeff=1.0000;MLEAC=16;MLEAF=0.667;MQ=60.00;QD=29.69;SOR=0.790	GT:AD:DP:GQ:PL	1/1:0,118:118:99:4709,355,0	1/1:0,87:87:99:3362,261,0	1/1:0,111:111:99:4368,333,0	1/1:0,111:111:99:4332,332,0	1/1:0,67:67:99:2493,201,0	1/1:0,105:105:99:3905,315,0	0/0:58,0:58:99:0,120,1800	0/0:43,0:43:99:0,103,1800	0/0:37,0:37:99:0,101,1252	0/0:34,0:34:99:0,99,1314
HG994961.1	120061	.	C	A	7200.04	PASS	AC=4;AF=0.167;AN=24;DP=851;ExcessHet=0.0135;FS=0.000;InbreedingCoeff=1.0000;MLEAC=4;MLEAF=0.167;MQ=60.00;QD=29.23;SOR=0.933	GT:AD:DP:GQ:PL	0/0:84,0:84:99:0,120,1800	0/0:77,0:77:99:0,120,1800	0/0:78,0:78:99:0,120,1800	0/0:86,0:86:99:0,120,1800	1/1:0,89:89:99:3431,268,0	0/0:67,0:67:99:0,120,1800	0/0:58,0:58:99:0,120,1800	0/0:43,0:43:99:0,103,1800	0/0:37,0:37:99:0,101,1252	0/0:34,0:34:99:0,99,1314
HG994961.1	120742	.	G	A	19139	PASS	AC=10;AF=0.417;AN=24;DP=821;ExcessHet=0.0009;FS=0.000;InbreedingCoeff=1.0000;MLEAC=10;MLEAF=0.417;MQ=60.00;QD=28.85;SOR=0.996	GT:AD:DP:GQ:PL	1/1:0,112:112:99:4520,337,0	1/1:0,87:87:99:3321,262,0	1/1:0,87:88:99:3450,262,0	1/1:0,102:102:99:4072,306,0	0/0:35,0:35:99:0,99,1485	1/1:0,98:98:99:3814,295,0	0/0:58,0:58:99:0,120,1800	0/0:43,0:43:99:0,103,1800	0/0:37,0:37:99:0,101,1252	0/0:34,0:34:99:0,99,1314
HG994961.1	122868	.	A	G	16968	PASS	AC=10;AF=0.417;AN=24;DP=745;ExcessHet=0.0009;FS=0.000;InbreedingCoeff=1.0000;MLEAC=10;MLEAF=0.417;MQ=60.00;QD=30.59;SOR=0.716	GT:AD:DP:GQ:PL	1/1:0,104:104:99:4243,313,0	1/1:0,89:89:99:3330,267,0	1/1:0,80:80:99:3159,241,0	1/1:0,89:89:99:3475,268,0	0/0:35,0:35:99:0,99,1485	1/1:0,73:73:99:2799,220,0	0/0:40,0:40:99:0,100,1496	0/0:43,0:43:99:0,103,1800	0/0:37,0:37:99:0,101,1252	0/0:34,0:34:99:0,99,1314
HG994961.1	124943	.	G	A	18428.9	PASS	AC=16;AF=0.667;AN=24;DP=684;ExcessHet=0.0015;FS=0.000;InbreedingCoeff=1.0000;MLEAC=16;MLEAF=0.667;MQ=60.00;QD=27.90;SOR=1.888	GT:AD:DP:GQ:PL	1/1:0,63:63:99:2441,189,0	1/1:0,73:73:99:2616,219,0	1/1:0,78:78:99:2990,234,0	1/1:0,47:47:99:1788,141,0	1/1:0,57:57:99:2083,171,0	1/1:0,66:66:99:2419,198,0	0/0:48,0:48:99:0,119,1800	0/0:59,0:59:99:0,117,1800	0/0:35,0:35:99:0,99,1454	0/0:38,0:38:99:0,109,1425
HG994961.1	126584	.	G	A	7044.04	PASS	AC=4;AF=0.167;AN=24;DP=730;ExcessHet=0.0135;FS=0.000;InbreedingCoeff=1.0000;MLEAC=4;MLEAF=0.167;MQ=60.00;QD=32.67;SOR=0.831	GT:AD:DP:GQ:PL	0/0:66,0:66:99:0,120,1800	0/0:70,0:70:99:0,120,1800	0/0:58,0:58:99:0,120,1800	0/0:46,0:46:99:0,116,1689	1/1:0,96:96:99:3682,289,0	0/0:65,0:65:99:0,120,1800	0/0:51,0:51:99:0,102,1800	0/0:59,0:59:99:0,117,1800	0/0:35,0:35:99:0,99,1454	0/0:38,0:38:99:0,109,1425
HG994961.1	127052	.	A	C	27826.9	PASS	AC=16;AF=0.667;AN=24;BaseQRankSum=3.28;DP=992;ExcessHet=0.0015;FS=0.000;InbreedingCoeff=1.0000;MLEAC=16;MLEAF=0.667;MQ=60.00;MQRankSum=0.00;QD=27.99;ReadPosRankSum=1.02;SOR=0.549	GT:AD:DP:GQ:PL	1/1:3,109:112:99:3040,247,0	1/1:2,101:103:99:2906,251,0	1/1:0,103:103:99:3970,310,0	1/1:0,91:91:99:3685,273,0	1/1:0,89:89:99:3396,267,0	1/1:0,113:113:99:4164,339,0	0/0:51,0:51:99:0,102,1800	0/0:59,0:59:99:0,117,1800	0/0:35,0:35:99:0,99,1454	0/0:38,0:38:99:0,109,1425
HG994961.1	127586	.	G	A	6968.04	PASS	AC=4;AF=0.167;AN=24;DP=825;ExcessHet=0.0135;FS=0.000;InbreedingCoeff=1.0000;MLEAC=4;MLEAF=0.167;MQ=60.00;QD=27.62;SOR=0.850	GT:AD:DP:GQ:PL	0/0:89,0:89:99:0,120,1800	0/0:75,0:75:99:0,120,1800	0/0:60,0:60:99:0,120,1800	0/0:75,0:75:99:0,120,1800	1/1:0,100:100:99:3694,300,0	0/0:71,0:71:99:0,120,1800	0/0:51,0:51:99:0,102,1800	0/0:59,0:59:99:0,117,1800	0/0:35,0:35:99:0,99,1454	0/0:38,0:38:99:0,109,1425
HG994961.1	128992	.	A	G	29255.9	PASS	AC=16;AF=0.667;AN=24;DP=961;ExcessHet=0.0015;FS=0.000;InbreedingCoeff=1.0000;MLEAC=16;MLEAF=0.667;MQ=60.00;QD=28.59;SOR=0.820	GT:AD:DP:GQ:PL	1/1:0,110:110:99:4386,331,0	1/1:0,102:102:99:3885,307,0	1/1:0,98:98:99:3797,294,0	1/1:0,97:98:99:3852,291,0	1/1:0,79:80:99:3112,238,0	1/1:0,72:72:99:2764,216,0	0/0:51,0:51:99:0,102,1800	0/0:59,0:59:99:0,117,1800	0/0:35,0:35:99:0,99,1454	0/0:38,0:38:99:0,109,1425
HG994961.1	129334	.	C	A	5121.04	PASS	AC=4;AF=0.167;AN=24;DP=779;ExcessHet=0.0135;FS=0.000;InbreedingCoeff=1.0000;MLEAC=4;MLEAF=0.167;MQ=60.00;QD=25.72;SOR=0.957	GT:AD:DP:GQ:PL	0/0:89,0:89:99:0,120,1800	0/0:74,0:74:99:0,120,1800	0/0:68,0:68:99:0,120,1800	0/0:79,0:79:99:0,120,1800	1/1:0,60:60:99:2282,180,0	0/0:71,0:71:99:0,120,1800	0/0:51,0:51:99:0,102,1800	0/0:59,0:59:99:0,117,1800	0/0:35,0:35:99:0,99,1454	0/0:38,0:38:99:0,109,1425
HG994961.1	129699	.	G	A	4175.96	PASS	AC=2;AF=0.083;AN=24;DP=804;ExcessHet=0.0955;FS=0.000;InbreedingCoeff=1.0000;MLEAC=2;MLEAF=0.083;MQ=60.00;QD=31.95;SOR=1.069	GT:AD:DP:GQ:PL	0/0:89,0:89:99:0,120,1800	0/0:74,0:74:99:0,120,1800	0/0:68,0:68:99:0,120,1800	0/0:79,0:79:99:0,120,1800	0/0:53,0:53:99:0,120,1800	0/0:71,0:71:99:0,120,1800	0/0:51,0:51:99:0,102,1800	0/0:59,0:59:99:0,117,1800	0/0:35,0:35:99:0,99,1454	0/0:38,0:38:99:0,109,1425
HG994961.1	129745	.	A	C	28068.9	PASS	AC=16;AF=0.667;AN=24;BaseQRankSum=2.21;DP=938;ExcessHet=0.0015;FS=0.000;InbreedingCoeff=1.0000;MLEAC=16;MLEAF=0.667;MQ=60.00;MQRankSum=0.00;QD=32.48;ReadPosRankSum=0.578;SOR=0.259	GT:AD:DP:GQ:PL	1/1:0,110:110:99:4361,330,0	1/1:0,93:93:99:3527,280,0	1/1:1,80:81:99:2967,233,0	1/1:0,95:97:99:3884,286,0	1/1:0,77:77:99:2885,232,0	1/1:0,78:78:99:3063,234,0	0/0:51,0:51:99:0,102,1800	0/0:59,0:59:99:0,117,1800	0/0:35,0:35:99:0,99,1454	0/0:38,0:38:99:0,109,1425
HG994961.1	130709	.	A	G	28505.9	PASS	AC=16;AF=0.667;AN=24;BaseQRankSum=-5.030e-01;DP=953;ExcessHet=0.0015;FS=0.000;InbreedingCoeff=1.0000;MLEAC=16;MLEAF=0.667;MQ=60.00;MQRankSum=0.00;QD=23.34;ReadPosRankSum=-1.570e-01;SOR=0.371	GT:AD:DP:GQ:PL	1/1:0,110:110:99:4149,327,0	1/1:0,95:95:99:3750,286,0	1/1:0,72:72:99:2793,215,0	1/1:0,99:99:99:3765,295,0	1/1:0,92:92:99:3305,276,0	1/1:0,80:80:99:3203,241,0	0/0:51,0:51:99:0,102,1800	0/0:59,0:59:99:0,117,1800	0/0:35,0:35:99:0,99,1454	0/0:38,0:38:99:0,109,1425
HG994961.1	130763	.	C	T	29269.9	PASS	AC=16;AF=0.667;AN=24;DP=957;ExcessHet=0.0015;FS=0.000;InbreedingCoeff=1.0000;MLEAC=16;MLEAF=0.667;MQ=60.00;QD=28.37;SOR=0.899	GT:AD:DP:GQ:PL	1/1:0,98:99:99:3995,295,0	1/1:0,87:87:99:3459,261,0	1/1:0,82:82:99:3222,246,0	1/1:0,94:94:99:3732,283,0	1/1:0,108:108:99:4105,325,0	1/1:0,88:88:99:3241,265,0	0/0:51,0:51:99:0,102,1800	0/0:59,0:59:99:0,117,1800	0/0:35,0:35:99:0,99,1454	0/0:38,0:38:99:0,109,1425
HG994961.1	131003	.	A	C	29455.9	PASS	AC=16;AF=0.667;AN=24;BaseQRankSum=3.14;DP=972;ExcessHet=0.0015;FS=0.000;InbreedingCoeff=1.0000;MLEAC=16;MLEAF=0.667;MQ=60.00;MQRankSum=0.00;QD=29.82;ReadPosRankSum=-1.535e+00;SOR=0.256	GT:AD:DP:GQ:PL	1/1:1,104:105:99:4107,304,0	1/1:0,86:87:99:3201,258,0	1/1:0,92:92:99:3513,276,0	1/1:0,94:94:99:3509,281,0	1/1:0,86:86:99:3334,259,0	1/1:0,89:89:99:3406,268,0	0/0:51,0:51:99:0,102,1800	0/0:59,0:59:99:0,117,1800	0/0:35,0:35:99:0,99,1454	0/0:38,0:38:99:0,109,1425
HG994961.1	131416	.	G	C	10897.9	PASS	AC=6;AF=0.250;AN=24;DP=856;ExcessHet=0.0036;FS=0.000;InbreedingCoeff=1.0000;MLEAC=6;MLEAF=0.250;MQ=60.00;QD=29.80;SOR=1.024	GT:AD:DP:GQ:PL	0/0:91,0:91:99:0,120,1800	0/0:70,0:70:99:0,120,1800	0/0:71,0:71:99:0,120,1800	0/0:73,0:73:99:0,120,1800	1/1:0,88:88:99:3404,264,0	0/0:77,0:77:99:0,120,1800	0/0:51,0:51:99:0,102,1800	0/0:59,0:59:99:0,117,1800	0/0:35,0:35:99:0,99,1454	0/0:38,0:38:99:0,109,1425
HG994961.1	131583	.	C	T	4052.96	PASS	AC=2;AF=0.083;AN=24;DP=822;ExcessHet=0.0955;FS=0.000;InbreedingCoeff=1.0000;MLEAC=2;MLEAF=0.083;MQ=60.00;QD=28.34;SOR=0.712	GT:AD:DP:GQ:PL	0/0:91,0:91:99:0,120,1800	0/0:70,0:70:99:0,120,1800	0/0:71,0:71:99:0,120,1800	0/0:73,0:73:99:0,120,1800	0/0:71,0:71:99:0,120,1800	0/0:77,0:77:99:0,120,1800	0/0:51,0:51:99:0,102,1800	0/0:59,0:59:99:0,117,1800	0/0:35,0:35:99:0,99,1454	0/0:38,0:38:99:0,109,1425
HG994961.1	132328	.	T	A	18015	PASS	AC=10;AF=0.417;AN=24;DP=894;ExcessHet=0.0009;FS=0.000;InbreedingCoeff=1.0000;MLEAC=10;MLEAF=0.417;MQ=60.00;QD=35.40;SOR=0.805	GT:AD:DP:GQ:PL	1/1:0,124:124:99:4830,370,0	1/1:0,78:78:99:3003,235,0	1/1:0,72:72:99:2765,217,0	1/1:0,93:93:99:3633,278,0	0/0:71,0:71:99:0,120,1800	1/1:0,102:102:99:3822,306,0	0/0:51,0:51:99:0,102,1800	0/0:59,0:59:99:0,117,1800	0/0:35,0:35:99:0,99,1454	0/0:38,0:38:99:0,109,1425
HG994961.1	132781	.	C	T	11531.9	PASS	AC=6;AF=0.250;AN=24;BaseQRankSum=-3.960e-01;DP=895;ExcessHet=0.0036;FS=3.304;InbreedingCoeff=1.0000;MLEAC=6;MLEAF=0.250;MQ=60.00;MQRankSum=0.00;QD=29.26;ReadPosRankSum=0.462;SOR=0.448	GT:AD:DP:GQ:PL	0/0:98,0:98:99:0,120,1800	0/0:72,0:72:99:0,120,1800	0/0:67,0:67:99:0,120,1800	0/0:81,0:81:99:0,120,1800	1/1:0,90:90:99:3425,270,0	0/0:78,0:78:99:0,120,1800	0/0:51,0:51:99:0,102,1800	0/0:59,0:59:99:0,117,1800	0/0:35,0:35:99:0,99,1454	0/0:38,0:38:99:0,109,1425
HG994961.1	133137	.	G	A	29219.9	PASS	AC=16;AF=0.667;AN=24;DP=975;ExcessHet=0.0015;FS=0.000;InbreedingCoeff=1.0000;MLEAC=16;MLEAF=0.667;MQ=60.00;QD=30.83;SOR=0.785	GT:AD:DP:GQ:PL	1/1:0,123:123:99:4782,368,0	1/1:0,100:100:99:3824,301,0	1/1:0,104:104:99:3993,312,0	1/1:0,102:102:99:4054,306,0	1/1:0,62:63:99:2313,186,0	1/1:0,83:83:99:3041,249,0	0/0:51,0:51:99:0,102,1800	0/0:59,0:59:99:0,117,1800	0/0:35,0:35:99:0,99,1454	0/0:38,0:38:99:0,109,1425
HG994961.1	133891	.	A	G	18899	PASS	AC=10;AF=0.417;AN=24;BaseQRankSum=-4.050e-01;DP=904;ExcessHet=0.0009;FS=0.000;InbreedingCoeff=1.0000;MLEAC=10;MLEAF=0.417;MQ=60.00;MQRankSum=0.00;QD=27.55;ReadPosRankSum=-4.580e-01;SOR=0.301	GT:AD:DP:GQ:PL	1/1:0,116:116:99:4565,348,0	1/1:1,86:87:99:3319,220,0	1/1:0,106:106:99:3925,318,0	1/1:0,110:110:99:4138,329,0	0/0:60,0:60:99:0,120,1800	1/1:0,76:76:99:2990,229,0	0/0:51,0:51:99:0,102,1800	0/0:59,0:59:99:0,117,1800	0/0:35,0:35:99:0,99,1454	0/0:38,0:38:99:0,109,1425
HG994961.1	134140	.	C	T	6249.04	PASS	AC=4;AF=0.167;AN=24;DP=799;ExcessHet=0.0135;FS=0.000;InbreedingCoeff=1.0000;MLEAC=4;MLEAF=0.167;MQ=60.00;QD=27.56;SOR=0.705	GT:AD:DP:GQ:PL	0/0:79,0:79:99:0,120,1800	0/0:72,0:72:99:0,120,1800	0/0:72,0:72:99:0,120,1800	0/0:82,0:82:99:0,120,1800	1/1:0,74:74:99:2855,221,0	0/0:69,0:69:99:0,120,1800	0/0:51,0:51:99:0,102,1800	0/0:59,0:59:99:0,117,1800	0/0:35,0:35:99:0,99,1454	0/0:38,0:38:99:0,109,1425
HG994961.1	135297	.	C	T	17950	PASS	AC=10;AF=0.417;AN=24;DP=864;ExcessHet=0.0009;FS=0.000;InbreedingCoeff=1.0000;MLEAC=10;MLEAF=0.417;MQ=60.00;QD=33.52;SOR=0.860	GT:AD:DP:GQ:PL	1/1:0,96:96:99:3766,288,0	1/1:0,87:87:99:3316,261,0	1/1:0,101:101:99:4047,304,0	1/1:0,80:80:99:3117,239,0	0/0:62,0:62:99:0,120,1800	1/1:0,100:100:99:3742,301,0	0/0:51,0:51:99:0,102,1800	0/0:59,0:59:99:0,117,1800	0/0:35,0:35:99:0,99,1454	0/0:38,0:38:99:0,109,1425
HG994961.1	135748	.	G	C	17073	PASS	AC=10;AF=0.417;AN=24;DP=830;ExcessHet=0.0009;FS=0.000;InbreedingCoeff=1.0000;MLEAC=10;MLEAF=0.417;MQ=60.00;QD=27.36;SOR=1.003	GT:AD:DP:GQ:PL	1/1:0,114:114:99:4577,342,0	1/1:0,77:78:99:3056,232,0	1/1:0,72:72:99:2835,216,0	1/1:0,90:90:99:3596,270,0	0/0:62,0:62:99:0,120,1800	1/1:0,79:79:99:3047,237,0	0/0:51,0:51:99:0,102,1800	0/0:59,0:59:99:0,117,1800	0/0:35,0:35:99:0,99,1454	0/0:38,0:38:99:0,109,1425
HG994961.1	136009	.	C	T	6291.04	PASS	AC=4;AF=0.167;AN=24;DP=716;ExcessHet=0.0135;FS=0.000;InbreedingCoeff=1.0000;MLEAC=4;MLEAF=0.167;MQ=60.00;QD=30.63;SOR=0.757	GT:AD:DP:GQ:PL	0/0:67,0:67:99:0,120,1800	0/0:57,0:57:99:0,120,1800	0/0:59,0:59:99:0,120,1800	0/0:60,0:60:99:0,120,1800	1/1:0,72:72:99:2801,217,0	0/0:55,0:55:99:0,120,1800	0/0:51,0:51:99:0,102,1800	0/0:59,0:59:99:0,117,1800	0/0:35,0:35:99:0,99,1454	0/0:38,0:38:99:0,109,1425
HG994961.1	137064	.	C	T	2838.96	PASS	AC=2;AF=0.083;AN=24;DP=678;ExcessHet=0.0955;FS=0.000;InbreedingCoeff=1.0000;MLEAC=2;MLEAF=0.083;MQ=60.00;QD=31.62;SOR=0.719	GT:AD:DP:GQ:PL	0/0:67,0:67:99:0,120,1800	0/0:57,0:57:99:0,120,1800	0/0:59,0:59:99:0,120,1800	0/0:60,0:60:99:0,120,1800	0/0:60,0:60:99:0,120,1800	0/0:55,0:55:99:0,120,1800	0/0:51,0:51:99:0,102,1800	0/0:59,0:59:99:0,117,1800	0/0:35,0:35:99:0,99,1454	0/0:38,0:38:99:0,109,1425
HG994961.1	137847	.	T	C	11426.9	PASS	AC=6;AF=0.250;AN=24;DP=781;ExcessHet=0.0036;FS=0.000;InbreedingCoeff=1.0000;MLEAC=6;MLEAF=0.250;MQ=60.00;QD=28.71;SOR=0.720	GT:AD:DP:GQ:PL	0/0:67,0:67:99:0,120,1800	0/0:57,0:57:99:0,120,1800	0/0:59,0:59:99:0,120,1800	0/0:60,0:60:99:0,120,1800	1/1:0,92:92:99:3599,277,0	0/0:55,0:55:99:0,120,1800	0/0:51,0:51:99:0,102,1800	0/0:53,0:53:99:0,99,1800	0/0:35,0:35:99:0,99,1454	0/0:38,0:38:99:0,109,1425
HG994961.1	138316	.	C	T	10169.9	PASS	AC=6;AF=0.250;AN=24;BaseQRankSum=-4.380e-01;DP=751;ExcessHet=0.0036;FS=0.000;InbreedingCoeff=1.0000;MLEAC=6;MLEAF=0.250;MQ=60.00;MQRankSum=0.00;QD=32.79;ReadPosRankSum=1.49;SOR=0.276	GT:AD:DP:GQ:PL	0/0:67,0:67:99:0,120,1800	0/0:57,0:57:99:0,120,1800	0/0:59,0:59:99:0,120,1800	0/0:60,0:60:99:0,120,1800	1/1:0,75:75:99:2923,226,0	0/0:55,0:55:99:0,120,1800	0/0:51,0:51:99:0,102,1800	0/0:53,0:53:99:0,99,1800	0/0:35,0:35:99:0,99,1454	0/0:38,0:38:99:0,109,1425
HG994961.1	138680	.	A	G	26845.9	PASS	AC=16;AF=0.667;AN=24;DP=880;ExcessHet=0.0015;FS=0.000;InbreedingCoeff=1.0000;MLEAC=16;MLEAF=0.667;MQ=60.00;QD=32.28;SOR=0.818	GT:AD:DP:GQ:PL	1/1:0,102:102:99:4114,306,0	1/1:0,73:73:99:2916,219,0	1/1:0,79:81:99:3100,238,0	1/1:0,90:90:99:3570,270,0	1/1:0,77:77:99:2900,232,0	1/1:0,73:73:99:2789,219,0	0/0:51,0:51:99:0,102,1800	0/0:53,0:53:99:0,99,1800	0/0:35,0:35:99:0,99,1454	0/0:38,0:38:99:0,109,1425
HG994961.1	138833	.	G	A	18028	PASS	AC=10;AF=0.417;AN=24;BaseQRankSum=-3.700e-01;DP=883;ExcessHet=0.0009;FS=0.000;InbreedingCoeff=1.0000;MLEAC=10;MLEAF=0.417;MQ=60.00;MQRankSum=0.00;QD=29.49;ReadPosRankSum=0.248;SOR=0.287	GT:AD:DP:GQ:PL	1/1:0,116:116:99:4446,348,0	1/1:1,76:77:99:2914,189,0	1/1:0,103:103:99:3955,310,0	1/1:0,86:86:99:3274,256,0	0/0:67,0:67:99:0,115,1800	1/1:0,93:93:99:3477,280,0	0/0:51,0:51:99:0,102,1800	0/0:53,0:53:99:0,99,1800	0/0:35,0:35:99:0,99,1454	0/0:38,0:38:99:0,109,1425
HG994961.1	139645	.	G	A	6509.04	PASS	AC=4;AF=0.167;AN=24;DP=763;ExcessHet=0.0135;FS=0.000;InbreedingCoeff=1.0000;MLEAC=4;MLEAF=0.167;MQ=60.00;QD=28.72;SOR=0.741	GT:AD:DP:GQ:PL	0/0:86,0:86:99:0,120,1800	0/0:65,0:65:99:0,120,1800	0/0:72,0:72:99:0,120,1800	0/0:61,0:61:99:0,120,1800	1/1:0,77:77:99:2886,231,0	0/0:55,0:55:99:0,120,1800	0/0:51,0:51:99:0,102,1800	0/0:53,0:53:99:0,99,1800	0/0:35,0:35:99:0,99,1454	0/0:38,0:38:99:0,109,1425
HG994961.1	140439	.	G	A	17283	PASS	AC=10;AF=0.417;AN=24;DP=829;ExcessHet=0.0009;FS=0.000;InbreedingCoeff=1.0000;MLEAC=10;MLEAF=0.417;MQ=60.00;QD=21.26;SOR=0.802	GT:AD:DP:GQ:PL	1/1:0,97:97:99:3853,291,0	1/1:0,81:81:99:3268,244,0	1/1:0,91:91:99:3497,273,0	1/1:0,89:89:99:3572,267,0	0/0:57,0:57:99:0,120,1800	1/1:0,83:83:99:3131,248,0	0/0:51,0:51:99:0,102,1800	0/0:53,0:53:99:0,99,1800	0/0:35,0:35:99:0,99,1454	0/0:38,0:38:99:0,109,1425
HG994961.1	140639	.	A	G	3485.96	PASS	AC=2;AF=0.083;AN=24;DP=792;ExcessHet=0.0955;FS=0.000;InbreedingCoeff=1.0000;MLEAC=2;MLEAF=0.083;MQ=60.00;QD=25.19;SOR=0.906	GT:AD:DP:GQ:PL	0/0:91,0:91:99:0,120,1800	0/0:72,0:72:99:0,120,1800	0/0:84,0:84:99:0,120,1800	0/0:76,0:76:99:0,120,1800	0/0:57,0:57:99:0,120,1800	0/0:77,0:77:99:0,120,1800	0/0:51,0:51:99:0,102,1800	0/0:53,0:53:99:0,99,1800	0/0:35,0:35:99:0,99,1454	0/0:38,0:38:99:0,109,1425
HG994961.1	140963	.	C	A	19102	PASS	AC=10;AF=0.417;AN=24;DP=861;ExcessHet=0.0009;FS=0.000;InbreedingCoeff=1.0000;MLEAC=10;MLEAF=0.417;MQ=60.00;QD=32.55;SOR=0.718	GT:AD:DP:GQ:PL	1/1:0,121:121:99:4861,364,0	1/1:0,101:101:99:3927,303,0	1/1:0,89:89:99:3390,267,0	1/1:0,80:80:99:3138,240,0	0/0:57,0:57:99:0,120,1800	1/1:0,101:101:99:3824,304,0	0/0:51,0:51:99:0,102,1800	0/0:53,0:53:99:0,99,1800	0/0:35,0:35:99:0,99,1454	0/0:38,0:38:99:0,109,1425
HG994961.1	141339	.	G	A	6609.04	PASS	AC=4;AF=0.167;AN=24;DP=819;ExcessHet=0.0135;FS=0.000;InbreedingCoeff=1.0000;MLEAC=4;MLEAF=0.167;MQ=60.00;QD=30.16;SOR=0.950	GT:AD:DP:GQ:PL	0/0:99,0:99:99:0,113,1800	0/0:85,0:85:99:0,120,1800	0/0:68,0:68:99:0,120,1800	0/0:78,0:78:99:0,120,1800	1/1:0,95:95:99:3400,284,0	0/0:63,0:63:99:0,101,1800	0/0:51,0:51:99:0,102,1800	0/0:53,0:53:99:0,99,1800	0/0:35,0:35:99:0,99,1454	0/0:38,0:38:99:0,109,1425
HG994961.1	142692	.	G	C	9748.9	PASS	AC=6;AF=0.250;AN=24;DP=803;ExcessHet=0.0036;FS=0.000;InbreedingCoeff=1.0000;MLEAC=6;MLEAF=0.250;MQ=60.00;QD=28.50;SOR=0.709	GT:AD:DP:GQ:PL	0/0:81,0:81:99:0,120,1800	0/0:64,0:64:99:0,120,1800	0/0:72,0:72:99:0,120,1800	0/0:80,0:80:99:0,120,1800	1/1:0,68:68:99:2627,204,0	0/0:67,0:67:99:0,118,1800	0/0:51,0:51:99:0,102,1800	0/0:53,0:53:99:0,99,1800	0/0:35,0:35:99:0,99,1454	0/0:38,0:38:99:0,109,1425
HG994961.1	143153	.	T	C	29955.9	PASS	AC=16;AF=0.667;AN=24;DP=967;ExcessHet=0.0015;FS=0.000;InbreedingCoeff=1.0000;MLEAC=16;MLEAF=0.667;MQ=60.00;QD=34.17;SOR=0.792	GT:AD:DP:GQ:PL	1/1:0,103:103:99:4075,308,0	1/1:0,87:87:99:3377,261,0	1/1:0,98:98:99:3690,294,0	1/1:0,117:117:99:4779,352,0	1/1:0,80:80:99:3136,241,0	1/1:0,78:78:99:3189,235,0	0/0:51,0:51:99:0,102,1800	0/0:53,0:53:99:0,99,1800	0/0:35,0:35:99:0,99,1454	0/0:38,0:38:99:0,109,1425
HG994961.1	143221	.	G	C	30055.9	PASS	AC=16;AF=0.667;AN=24;DP=972;ExcessHet=0.0015;FS=0.000;InbreedingCoeff=1.0000;MLEAC=16;MLEAF=0.667;MQ=60.00;QD=30.69;SOR=0.743	GT:AD:DP:GQ:PL	1/1:0,107:108:99:4251,321,0	1/1:0,78:78:99:3074,235,0	1/1:0,96:96:99:3777,288,0	1/1:0,109:109:99:4353,328,0	1/1:0,82:82:99:3162,247,0	1/1:0,83:83:99:3204,249,0	0/0:51,0:51:99:0,102,1800	0/0:53,0:53:99:0,99,1800	0/0:35,0:35:99:0,99,1454	0/0:38,0:38:99:0,109,1425
HG994961.1	146163	.	G	A	17919	PASS	AC=10;AF=0.417;AN=24;DP=848;ExcessHet=0.0009;FS=0.000;InbreedingCoeff=1.0000;MLEAC=10;MLEAF=0.417;MQ=60.00;QD=29.35;SOR=0.728	GT:AD:DP:GQ:PL	1/1:0,116:116:99:4667,349,0	1/1:0,80:80:99:2924,240,0	1/1:0,74:74:99:2964,223,0	1/1:0,105:105:99:4142,315,0	0/0:55,0:55:99:0,120,1800	1/1:0,85:85:99:3260,255,0	0/0:51,0:51:99:0,102,1800	0/0:53,0:53:99:0,99,1800	0/0:35,0:35:99:0,99,1454	0/0:38,0:38:99:0,109,1425
HG994961.1	146255	.	T	C	9729.9	PASS	AC=6;AF=0.250;AN=24;DP=747;ExcessHet=0.0036;FS=0.000;InbreedingCoeff=1.0000;MLEAC=6;MLEAF=0.250;MQ=60.00;QD=31.58;SOR=0.749	GT:AD:DP:GQ:PL	0/0:70,0:70:99:0,120,1800	0/0:51,0:51:99:0,112,1722	0/0:60,0:60:99:0,120,1800	0/0:71,0:71:99:0,120,1800	1/1:0,71:71:99:2695,213,0	0/0:58,0:58:99:0,120,1800	0/0:51,0:51:99:0,102,1800	0/0:53,0:53:99:0,99,1800	0/0:35,0:35:99:0,99,1454	0/0:38,0:38:99:0,109,1425
HG994961.1	146430	.	T	C	4014.96	PASS	AC=2;AF=0.083;AN=24;DP=727;ExcessHet=0.0955;FS=0.000;InbreedingCoeff=1.0000;MLEAC=2;MLEAF=0.083;MQ=60.00;QD=28.74;SOR=0.811	GT:AD:DP:GQ:PL	0/0:70,0:70:99:0,120,1800	0/0:51,0:51:99:0,112,1722	0/0:60,0:60:99:0,120,1800	0/0:71,0:71:99:0,120,1800	0/0:65,0:65:99:0,120,1800	0/0:58,0:58:99:0,120,1800	0/0:51,0:51:99:0,102,1800	0/0:53,0:53:99:0,99,1800	0/0:35,0:35:99:0,99,1454	0/0:38,0:38:99:0,109,1425
HG994961.1	146451	.	A	G	4227.96	PASS	AC=2;AF=0.083;AN=24;DP=729;ExcessHet=0.0955;FS=0.000;InbreedingCoeff=1.0000;MLEAC=2;MLEAF=0.083;MQ=60.00;QD=26.46;SOR=0.693	GT:AD:DP:GQ:PL	0/0:70,0:70:99:0,120,1800	0/0:51,0:51:99:0,112,1722	0/0:60,0:60:99:0,120,1800	0/0:71,0:71:99:0,120,1800	0/0:65,0:65:99:0,120,1800	0/0:58,0:58:99:0,120,1800	0/0:51,0:51:99:0,102,1800	0/0:53,0:53:99:0,99,1800	0/0:35,0:35:99:0,99,1454	0/0:38,0:38:99:0,109,1425
HG994961.1	148875	.	A	T	10556.9	PASS	AC=6;AF=0.250;AN=24;DP=770;ExcessHet=0.0036;FS=0.000;InbreedingCoeff=1.0000;MLEAC=6;MLEAF=0.250;MQ=60.00;QD=35.35;SOR=0.768	GT:AD:DP:GQ:PL	0/0:70,0:70:99:0,120,1800	0/0:51,0:51:99:0,112,1722	0/0:60,0:60:99:0,120,1800	0/0:71,0:71:99:0,120,1800	1/1:0,89:89:99:3537,267,0	0/0:58,0:58:99:0,120,1800	0/0:51,0:51:99:0,102,1800	0/0:51,0:51:99:0,118,1800	0/0:35,0:35:99:0,99,1454	0/0:38,0:38:99:0,109,1425
HG994961.1	150313	.	T	C	28532.9	PASS	AC=16;AF=0.667;AN=24;DP=926;ExcessHet=0.0015;FS=0.000;InbreedingCoeff=1.0000;MLEAC=16;MLEAF=0.667;MQ=60.00;QD=27.61;SOR=0.701	GT:AD:DP:GQ:PL	1/1:0,102:102:99:4072,307,0	1/1:0,83:83:99:3243,250,0	1/1:0,91:91:99:3511,274,0	1/1:0,97:97:99:3894,291,0	1/1:0,78:78:99:3004,234,0	1/1:0,99:99:99:3789,297,0	0/0:51,0:51:99:0,102,1800	0/0:51,0:51:99:0,118,1800	0/0:35,0:35:99:0,99,1454	0/0:38,0:38:99:0,109,1425
HG994961.1	150432	.	C	T	18399	PASS	AC=10;AF=0.417;AN=24;BaseQRankSum=-4.400e-01;DP=881;ExcessHet=0.0009;FS=0.000;InbreedingCoeff=1.0000;MLEAC=10;MLEAF=0.417;MQ=60.00;MQRankSum=0.00;QD=25.41;ReadPosRankSum=-1.521e+00;SOR=0.237	GT:AD:DP:GQ:PL	1/1:0,98:98:99:3860,293,0	1/1:1,81:82:99:3071,204,0	1/1:0,80:80:99:2974,239,0	1/1:0,102:102:99:4023,306,0	0/0:51,0:51:99:0,120,1800	1/1:0,117:117:99:4509,351,0	0/0:51,0:51:99:0,102,1800	0/0:51,0:51:99:0,118,1800	0/0:35,0:35:99:0,99,1454	0/0:38,0:38:99:0,109,1425
HG994961.1	151813	.	G	C	30700.9	PASS	AC=16;AF=0.667;AN=24;DP=1003;ExcessHet=0.0015;FS=0.000;InbreedingCoeff=1.0000;MLEAC=16;MLEAF=0.667;MQ=60.00;QD=33.40;SOR=0.805	GT:AD:DP:GQ:PL	1/1:0,116:116:99:4636,349,0	1/1:0,97:97:99:3526,290,0	1/1:0,77:77:99:3012,232,0	1/1:0,110:110:99:4392,331,0	1/1:0,117:117:99:4207,351,0	1/1:0,82:82:99:2952,246,0	0/0:51,0:51:99:0,102,1800	0/0:51,0:51:99:0,118,1800	0/0:35,0:35:99:0,99,1454	0/0:38,0:38:99:0,109,1425
HG994961.1	151837	.	C	T	4582.96	PASS	AC=2;AF=0.083;AN=24;DP=758;ExcessHet=0.0955;FS=0.000;InbreedingCoeff=1.0000;MLEAC=2;MLEAF=0.083;MQ=60.00;QD=30.20;SOR=0.899	GT:AD:DP:GQ:PL	0/0:76,0:76:99:0,120,1800	0/0:70,0:70:99:0,120,1800	0/0:60,0:60:99:0,120,1800	0/0:82,0:82:99:0,120,1800	0/0:50,0:50:99:0,108,1800	0/0:62,0:62:99:0,120,1800	0/0:51,0:51:99:0,102,1800	0/0:51,0:51:99:0,118,1800	0/0:35,0:35:99:0,99,1454	0/0:38,0:38:99:0,109,1425
HG994961.1	152014	.	C	T	4243.96	PASS	AC=2;AF=0.083;AN=24;DP=758;ExcessHet=0.0955;FS=0.000;InbreedingCoeff=1.0000;MLEAC=2;MLEAF=0.083;MQ=60.00;QD=31.98;SOR=0.846	GT:AD:DP:GQ:PL	0/0:76,0:76:99:0,120,1800	0/0:70,0:70:99:0,120,1800	0/0:60,0:60:99:0,120,1800	0/0:82,0:82:99:0,120,1800	0/0:50,0:50:99:0,108,1800	0/0:62,0:62:99:0,120,1800	0/0:51,0:51:99:0,102,1800	0/0:51,0:51:99:0,118,1800	0/0:35,0:35:99:0,99,1454	0/0:38,0:38:99:0,109,1425
HG994961.1	152616	.	T	C	3897.96	PASS	AC=2;AF=0.083;AN=24;DP=750;ExcessHet=0.0955;FS=0.000;InbreedingCoeff=1.0000;MLEAC=2;MLEAF=0.083;MQ=60.00;QD=28.65;SOR=0.900	GT:AD:DP:GQ:PL	0/0:76,0:76:99:0,120,1800	0/0:70,0:70:99:0,120,1800	0/0:60,0:60:99:0,120,1800	0/0:82,0:82:99:0,120,1800	0/0:50,0:50:99:0,108,1800	0/0:62,0:62:99:0,120,1800	0/0:51,0:51:99:0,102,1800	0/0:51,0:51:99:0,118,1800	0/0:35,0:35:99:0,99,1454	0/0:38,0:38:99:0,109,1425
HG994961.1	154065	.	C	T	29699.9	PASS	AC=16;AF=0.667;AN=24;DP=969;ExcessHet=0.0015;FS=0.000;InbreedingCoeff=1.0000;MLEAC=16;MLEAF=0.667;MQ=60.00;QD=25.65;SOR=0.709	GT:AD:DP:GQ:PL	1/1:0,115:115:99:4544,345,0	1/1:0,88:88:99:3563,265,0	1/1:0,97:97:99:3681,291,0	1/1:0,111:111:99:4293,332,0	1/1:0,76:76:99:2900,229,0	1/1:0,90:90:99:3518,271,0	0/0:51,0:51:99:0,102,1800	0/0:51,0:51:99:0,118,1800	0/0:35,0:35:99:0,99,1454	0/0:38,0:38:99:0,109,1425
HG994961.1	155682	.	A	G	3564.96	PASS	AC=2;AF=0.083;AN=24;DP=738;ExcessHet=0.0955;FS=0.000;InbreedingCoeff=1.0000;MLEAC=2;MLEAF=0.083;MQ=60.00;QD=24.13;SOR=1.167	GT:AD:DP:GQ:PL	0/0:76,0:76:99:0,120,1800	0/0:68,0:68:99:0,120,1800	0/0:62,0:62:99:0,120,1800	0/0:71,0:71:99:0,120,1800	0/0:57,0:57:99:0,120,1800	0/0:68,0:68:99:0,120,1800	0/0:51,0:51:99:0,102,1800	0/0:51,0:51:99:0,118,1800	0/0:35,0:35:99:0,99,1454	0/0:38,0:38:99:0,109,1425
HG994961.1	157941	.	T	C	28126.9	PASS	AC=16;AF=0.667;AN=24;DP=920;ExcessHet=0.0015;FS=0.000;InbreedingCoeff=1.0000;MLEAC=16;MLEAF=0.667;MQ=60.00;QD=28.35;SOR=0.730	GT:AD:DP:GQ:PL	1/1:0,110:110:99:4478,331,0	1/1:0,75:75:99:2870,226,0	1/1:0,90:90:99:3502,271,0	1/1:0,88:88:99:3550,264,0	1/1:0,70:70:99:2687,210,0	1/1:0,93:93:99:3493,279,0	0/0:51,0:51:99:0,102,1800	0/0:51,0:51:99:0,118,1800	0/0:35,0:35:99:0,99,1454	0/0:38,0:38:99:0,109,1425
HG994961.1	158134	.	A	G	30312.9	PASS	AC=16;AF=0.667;AN=24;DP=982;ExcessHet=0.0015;FS=0.000;InbreedingCoeff=1.0000;MLEAC=16;MLEAF=0.667;MQ=60.00;QD=31.38;SOR=0.803	GT:AD:DP:GQ:PL	1/1:0,111:111:99:4371,334,0	1/1:0,90:90:99:3374,271,0	1/1:0,106:106:99:4141,318,0	1/1:0,103:103:99:4120,309,0	1/1:0,88:88:99:3336,264,0	1/1:0,82:82:99:3132,247,0	0/0:51,0:51:99:0,102,1800	0/0:51,0:51:99:0,118,1800	0/0:35,0:35:99:0,99,1454	0/0:38,0:38:99:0,109,1425
HG994961.1	158193	.	T	C	8389.04	PASS	AC=4;AF=0.167;AN=24;DP=928;ExcessHet=0.0135;FS=0.000;InbreedingCoeff=1.0000;MLEAC=4;MLEAF=0.167;MQ=60.00;QD=30.52;SOR=0.739	GT:AD:DP:GQ:PL	0/0:93,0:93:99:0,120,1800	0/0:82,0:82:99:0,120,1800	0/0:100,0:100:99:0,120,1800	0/0:98,0:98:99:0,120,1800	1/1:0,100:100:99:3960,301,0	0/0:59,0:59:99:0,120,1800	0/0:51,0:51:99:0,102,1800	0/0:51,0:51:99:0,118,1800	0/0:35,0:35:99:0,99,1454	0/0:38,0:38:99:0,109,1425
HG994961.1	159022	.	A	G	5731.04	PASS	AC=4;AF=0.167;AN=24;DP=700;ExcessHet=0.0135;FS=0.000;InbreedingCoeff=1.0000;MLEAC=4;MLEAF=0.167;MQ=60.00;QD=29.74;SOR=0.873	GT:AD:DP:GQ:PL	0/0:79,0:79:99:0,120,1800	0/0:63,0:63:99:0,120,1800	0/0:51,0:51:99:0,120,1800	0/0:70,0:70:99:0,120,1800	1/1:0,79:80:99:2969,238,0	0/0:51,0:51:99:0,120,1800	0/0:51,0:51:99:0,102,1800	0/0:51,0:51:99:0,118,1800	0/0:35,0:35:99:0,99,1454	0/0:38,0:38:99:0,109,1425
HG994961.1	161590	.	C	T	5750.04	PASS	AC=4;AF=0.167;AN=24;DP=706;ExcessHet=0.0135;FS=0.000;InbreedingCoeff=1.0000;MLEAC=4;MLEAF=0.167;MQ=60.00;QD=26.04;SOR=0.878	GT:AD:DP:GQ:PL	0/0:79,0:79:99:0,120,1800	0/0:63,0:63:99:0,120,1800	0/0:51,0:51:99:0,120,1800	0/0:70,0:70:99:0,120,1800	1/1:0,63:63:99:2412,189,0	0/0:51,0:51:99:0,120,1800	0/0:51,0:51:99:0,102,1800	0/0:51,0:51:99:0,118,1800	0/0:35,0:35:99:0,99,1454	0/0:38,0:38:99:0,109,1425
HG994961.1	162804	.	G	T	20488.9	PASS	AC=16;AF=0.667;AN=24;BaseQRankSum=3.00;DP=761;ExcessHet=0.0015;FS=3.121;InbreedingCoeff=1.0000;MLEAC=16;MLEAF=0.667;MQ=60.00;MQRankSum=0.00;QD=31.12;ReadPosRankSum=1.80;SOR=0.174	GT:AD:DP:GQ:PL	1/1:2,77:79:99:2868,217,0	1/1:0,81:81:99:2827,240,0	1/1:0,54:54:99:1917,161,0	1/1:1,75:77:99:2784,216,0	1/1:0,65:65:99:2344,193,0	1/1:0,85:85:99:3092,254,0	0/0:51,0:51:99:0,102,1800	0/0:51,0:51:99:0,118,1800	0/0:35,0:35:99:0,99,1454	0/0:38,0:38:99:0,109,1425
HG994961.1	163110	.	T	C	10119.9	PASS	AC=6;AF=0.250;AN=24;DP=832;ExcessHet=0.0036;FS=0.000;InbreedingCoeff=1.0000;MLEAC=6;MLEAF=0.250;MQ=60.00;QD=31.69;SOR=0.850	GT:AD:DP:GQ:PL	0/0:81,0:81:99:0,120,1800	0/0:78,0:78:99:0,120,1800	0/0:52,0:52:99:0,118,1800	0/0:77,0:77:99:0,120,1800	1/1:0,75:75:99:2847,226,0	0/0:86,0:86:99:0,120,1800	0/0:51,0:51:99:0,102,1800	0/0:51,0:51:99:0,118,1800	0/0:35,0:35:99:0,99,1454	0/0:38,0:38:99:0,109,1425
HG994961.1	163143	.	G	C	11374.9	PASS	AC=6;AF=0.250;AN=24;DP=822;ExcessHet=0.0036;FS=0.000;InbreedingCoeff=1.0000;MLEAC=6;MLEAF=0.250;MQ=59.71;QD=31.88;SOR=0.833	GT:AD:DP:GQ:PGT:PID:PL:PS	0/0:81,0:81:99:.:.:0,120,1800:.	0/0:78,0:78:99:.:.:0,120,1800:.	0/0:52,0:52:99:.:.:0,118,1800:.	0/0:77,0:77:99:.:.:0,120,1800:.	1|1:0,75:75:99:1|1:163143_G_C:3340,226,0:163143	0/0:86,0:86:99:.:.:0,120,1800:.	0/0:51,0:51:99:.:.:0,102,1800:.	0/0:51,0:51:99:.:.:0,118,1800:.	0/0:35,0:35:99:.:.:0,99,1454:.	0/0:38,0:38:99:.:.:0,109,1425:.
HG994961.1	163148	.	G	T	7312.04	PASS	AC=4;AF=0.167;AN=24;DP=819;ExcessHet=0.0135;FS=0.000;InbreedingCoeff=1.0000;MLEAC=4;MLEAF=0.167;MQ=59.06;QD=28.72;SOR=0.846	GT:AD:DP:GQ:PGT:PID:PL:PS	0/0:81,0:81:99:.:.:0,120,1800:.	0/0:78,0:78:99:.:.:0,120,1800:.	0/0:52,0:52:99:.:.:0,118,1800:.	0/0:77,0:77:99:.:.:0,120,1800:.	1|1:0,76:76:99:1|1:163143_G_C:3349,229,0:163143	0/0:86,0:86:99:.:.:0,120,1800:.	0/0:51,0:51:99:.:.:0,102,1800:.	0/0:51,0:51:99:.:.:0,118,1800:.	0/0:35,0:35:99:.:.:0,99,1454:.	0/0:38,0:38:99:.:.:0,109,1425:.
HG994961.1	163726	.	T	C	69878.9	PASS	AC=11;AF=0.458;AN=24;BaseQRankSum=0.739;DP=2620;ExcessHet=1.3725;FS=0.679;InbreedingCoeff=0.1608;MLEAC=11;MLEAF=0.458;MQ=60.00;MQRankSum=0.00;QD=29.41;ReadPosRankSum=0.339;SOR=0.612	GT:AD:DP:GQ:PL	0/1:115,291:408:99:10300,0,3372	0/1:99,229:328:99:7852,0,2814	0/1:69,249:318:99:8802,0,1664	0/1:65,290:355:99:10328,0,1423	1/1:0,198:199:99:7605,595,0	0/1:94,236:330:99:7954,0,2547	0/0:51,0:51:99:0,102,1800	0/0:51,0:51:99:0,118,1800	0/0:35,0:35:99:0,99,1454	0/0:38,0:38:99:0,109,1425
HG994961.1	163838	.	C	T	4160.98	PASS	AC=2;AF=0.083;AN=24;BaseQRankSum=0.017;DP=2472;ExcessHet=3.2034;FS=1.183;InbreedingCoeff=-0.0909;MLEAC=2;MLEAF=0.083;MQ=60.00;MQRankSum=0.00;QD=9.03;ReadPosRankSum=0.377;SOR=0.769	GT:AD:DP:GQ:PL	0/0:379,0:379:99:0,120,1800	0/0:289,0:289:99:0,120,1800	0/0:319,0:319:99:0,120,1800	0/0:342,0:342:99:0,120,1800	0/1:142,69:211:99:1937,0,4672	0/0:312,0:312:99:0,120,1800	0/0:51,0:51:99:0,102,1800	0/0:51,0:51:99:0,118,1800	0/0:35,0:35:99:0,99,1454	0/0:38,0:38:99:0,109,1425
HG994961.1	163881	.	T	C	90345.9	PASS	AC=16;AF=0.667;AN=24;BaseQRankSum=-5.030e-01;DP=2555;ExcessHet=0.0015;FS=0.000;InbreedingCoeff=1.0000;MLEAC=16;MLEAF=0.667;MQ=60.00;MQRankSum=0.00;QD=23.22;ReadPosRankSum=-1.650e+00;SOR=0.399	GT:AD:DP:GQ:PL	1/1:0,389:389:99:15753,1169,0	1/1:0,290:290:99:11097,872,0	1/1:0,340:340:99:13136,1021,0	1/1:0,342:342:99:13665,1027,0	1/1:1,209:210:99:7922,589,0	1/1:0,338:338:99:12776,1016,0	0/0:51,0:51:99:0,102,1800	0/0:51,0:51:99:0,118,1800	0/0:35,0:35:99:0,99,1454	0/0:38,0:38:99:0,109,1425
HG994961.1	165204	.	T	C	29636.9	PASS	AC=16;AF=0.667;AN=24;BaseQRankSum=-2.890e-01;DP=969;ExcessHet=0.0015;FS=0.000;InbreedingCoeff=1.0000;MLEAC=16;MLEAF=0.667;MQ=60.00;MQRankSum=0.00;QD=32.89;ReadPosRankSum=-7.000e-01;SOR=0.240	GT:AD:DP:GQ:PL	1/1:0,103:103:99:4110,309,0	1/1:0,86:86:99:3380,258,0	1/1:0,90:90:99:3534,271,0	1/1:0,110:111:99:4289,330,0	1/1:0,86:86:99:3253,258,0	1/1:1,93:94:99:3678,241,0	0/0:51,0:51:99:0,102,1800	0/0:51,0:51:99:0,118,1800	0/0:35,0:35:99:0,99,1454	0/0:38,0:38:99:0,109,1425
HG994961.1	165253	.	A	G	11150.9	PASS	AC=6;AF=0.250;AN=24;DP=724;ExcessHet=0.0036;FS=0.000;InbreedingCoeff=1.0000;MLEAC=6;MLEAF=0.250;MQ=60.00;QD=32.83;SOR=0.721	GT:AD:DP:GQ:PL	0/0:62,0:62:99:0,120,1800	0/0:48,0:48:99:0,116,1667	0/0:48,0:48:99:0,118,1762	0/0:48,0:48:99:0,109,1655	1/1:0,87:87:99:3337,262,0	0/0:44,0:44:99:0,101,1436	0/0:51,0:51:99:0,102,1800	0/0:51,0:51:99:0,118,1800	0/0:35,0:35:99:0,99,1454	0/0:38,0:38:99:0,109,1425
HG994961.1	165823	.	C	T	9963.9	PASS	AC=6;AF=0.250;AN=24;BaseQRankSum=-4.050e-01;DP=693;ExcessHet=0.0036;FS=3.319;InbreedingCoeff=1.0000;MLEAC=6;MLEAF=0.250;MQ=60.00;MQRankSum=0.00;QD=28.96;ReadPosRankSum=0.772;SOR=0.461	GT:AD:DP:GQ:PL	0/0:62,0:62:99:0,120,1800	0/0:48,0:48:99:0,116,1667	0/0:48,0:48:99:0,118,1762	0/0:48,0:48:99:0,109,1655	1/1:0,79:79:99:2981,238,0	0/0:44,0:44:99:0,101,1436	0/0:51,0:51:99:0,102,1800	0/0:51,0:51:99:0,118,1800	0/0:35,0:35:99:0,99,1454	0/0:38,0:38:99:0,109,1425
HG994961.1	168437	.	T	C	9485.9	PASS	AC=6;AF=0.250;AN=24;DP=679;ExcessHet=0.0036;FS=0.000;InbreedingCoeff=1.0000;MLEAC=6;MLEAF=0.250;MQ=60.00;QD=26.83;SOR=0.894	GT:AD:DP:GQ:PL	0/0:62,0:62:99:0,120,1800	0/0:48,0:48:99:0,116,1667	0/0:48,0:48:99:0,118,1762	0/0:48,0:48:99:0,109,1655	1/1:0,89:89:99:3334,268,0	0/0:44,0:44:99:0,101,1436	0/0:51,0:51:99:0,102,1800	0/0:51,0:51:99:0,118,1800	0/0:35,0:35:99:0,99,1454	0/0:38,0:38:99:0,109,1425
HG994961.1	169546	.	A	G	3199.96	PASS	AC=2;AF=0.083;AN=24;BaseQRankSum=2.35;DP=665;ExcessHet=0.0955;FS=13.867;InbreedingCoeff=1.0000;MLEAC=2;MLEAF=0.083;MQ=58.09;MQRankSum=1.21;QD=30.19;ReadPosRankSum=-1.296e+00;SOR=0.033	GT:AD:DP:GQ:PL	0/0:69,0:69:99:0,120,1800	0/0:58,0:58:99:0,101,1756	0/0:54,0:54:99:0,120,1800	0/0:78,0:78:99:0,112,1800	0/0:33,0:33:99:0,99,1294	0/0:48,0:48:99:0,120,1800	0/0:46,0:46:99:0,104,1800	0/0:58,0:58:99:0,100,1800	0/0:35,0:35:99:0,99,1454	0/0:39,0:39:99:0,99,1427
HG994961.1	169795	.	G	T	5643.04	PASS	AC=4;AF=0.167;AN=24;DP=730;ExcessHet=0.0135;FS=0.000;InbreedingCoeff=1.0000;MLEAC=4;MLEAF=0.167;MQ=60.00;QD=27.28;SOR=1.012	GT:AD:DP:GQ:PL	0/0:69,0:69:99:0,120,1800	0/0:58,0:58:99:0,101,1756	0/0:54,0:54:99:0,120,1800	0/0:78,0:78:99:0,112,1800	1/1:0,73:73:99:2732,219,0	0/0:48,0:48:99:0,120,1800	0/0:46,0:46:99:0,104,1800	0/0:58,0:58:99:0,100,1800	0/0:35,0:35:99:0,99,1454	0/0:39,0:39:99:0,99,1427
HG994961.1	169840	.	G	T	29874.9	PASS	AC=16;AF=0.667;AN=24;BaseQRankSum=-4.470e-01;DP=959;ExcessHet=0.0015;FS=0.000;InbreedingCoeff=1.0000;MLEAC=16;MLEAF=0.667;MQ=60.00;MQRankSum=0.00;QD=34.02;ReadPosRankSum=1.62;SOR=0.375	GT:AD:DP:GQ:PL	1/1:0,118:119:99:4734,354,0	1/1:1,91:92:99:3496,235,0	1/1:0,97:97:99:3913,292,0	1/1:0,103:103:99:4025,308,0	1/1:0,76:76:99:2913,228,0	1/1:0,99:99:99:3820,297,0	0/0:46,0:46:99:0,104,1800	0/0:58,0:58:99:0,100,1800	0/0:35,0:35:99:0,99,1454	0/0:39,0:39:99:0,99,1427
HG994961.1	170261	.	A	G	9913.9	PASS	AC=6;AF=0.250;AN=24;DP=823;ExcessHet=0.0036;FS=0.000;InbreedingCoeff=1.0000;MLEAC=6;MLEAF=0.250;MQ=60.00;QD=33.80;SOR=0.830	GT:AD:DP:GQ:PL	0/0:92,0:92:99:0,120,1800	0/0:65,0:65:99:0,120,1800	0/0:62,0:62:99:0,120,1800	0/0:78,0:78:99:0,120,1800	1/1:0,85:85:99:3220,255,0	0/0:70,0:70:99:0,103,1800	0/0:46,0:46:99:0,104,1800	0/0:58,0:58:99:0,100,1800	0/0:35,0:35:99:0,99,1454	0/0:39,0:39:99:0,99,1427
HG994961.1	173511	.	A	G	19141	PASS	AC=10;AF=0.417;AN=24;BaseQRankSum=-5.160e-01;DP=847;ExcessHet=0.0009;FS=0.000;InbreedingCoeff=1.0000;MLEAC=10;MLEAF=0.417;MQ=60.00;MQRankSum=0.00;QD=26.49;ReadPosRankSum=0.279;SOR=0.316	GT:AD:DP:GQ:PL	1/1:0,105:105:99:4253,315,0	1/1:1,86:87:99:3209,219,0	1/1:0,95:95:99:3763,286,0	1/1:0,113:113:99:4591,340,0	0/0:44,0:44:99:0,107,1682	1/1:0,89:89:99:3363,268,0	0/0:46,0:46:99:0,104,1800	0/0:43,0:43:99:0,102,1530	0/0:40,0:40:99:0,111,1651	0/0:58,0:58:99:0,117,1800
HG994961.1	174766	.	G	T	3924.96	PASS	AC=2;AF=0.083;AN=24;DP=739;ExcessHet=0.0955;FS=0.000;InbreedingCoeff=1.0000;MLEAC=2;MLEAF=0.083;MQ=60.00;QD=28.45;SOR=0.957	GT:AD:DP:GQ:PL	0/0:79,0:79:99:0,120,1800	0/0:64,0:64:99:0,120,1800	0/0:66,0:66:99:0,120,1800	0/0:80,0:80:99:0,120,1800	0/0:44,0:44:99:0,107,1682	0/0:65,0:65:99:0,120,1800	0/0:46,0:46:99:0,104,1800	0/0:43,0:43:99:0,102,1530	0/0:40,0:40:99:0,111,1651	0/0:58,0:58:99:0,117,1800
HG994961.1	174913	.	C	T	9678.9	PASS	AC=6;AF=0.250;AN=24;DP=803;ExcessHet=0.0036;FS=0.000;InbreedingCoeff=1.0000;MLEAC=6;MLEAF=0.250;MQ=60.00;QD=32.06;SOR=0.774	GT:AD:DP:GQ:PL	0/0:79,0:79:99:0,120,1800	0/0:64,0:64:99:0,120,1800	0/0:66,0:66:99:0,120,1800	0/0:80,0:80:99:0,120,1800	1/1:0,76:76:99:2942,228,0	0/0:65,0:65:99:0,120,1800	0/0:46,0:46:99:0,104,1800	0/0:43,0:43:99:0,102,1530	0/0:40,0:40:99:0,111,1651	0/0:58,0:58:99:0,117,1800
HG994961.1	174938	.	C	T	9538.9	PASS	AC=6;AF=0.250;AN=24;DP=794;ExcessHet=0.0036;FS=0.000;InbreedingCoeff=1.0000;MLEAC=6;MLEAF=0.250;MQ=60.00;QD=27.01;SOR=0.831	GT:AD:DP:GQ:PL	0/0:79,0:79:99:0,120,1800	0/0:64,0:64:99:0,120,1800	0/0:66,0:66:99:0,120,1800	0/0:80,0:80:99:0,120,1800	1/1:0,74:74:99:2861,223,0	0/0:65,0:65:99:0,120,1800	0/0:46,0:46:99:0,104,1800	0/0:43,0:43:99:0,102,1530	0/0:40,0:40:99:0,111,1651	0/0:58,0:58:99:0,117,1800
HG994961.1	174966	.	T	C	19049	PASS	AC=10;AF=0.417;AN=24;DP=903;ExcessHet=0.0009;FS=0.000;InbreedingCoeff=1.0000;MLEAC=10;MLEAF=0.417;MQ=60.00;QD=31.24;SOR=0.714	GT:AD:DP:GQ:PL	1/1:0,114:114:99:4564,342,0	1/1:0,86:86:99:3413,258,0	1/1:0,107:107:99:4267,322,0	1/1:0,93:93:99:3606,279,0	0/0:66,0:66:99:0,120,1800	1/1:0,87:87:99:3237,262,0	0/0:46,0:46:99:0,104,1800	0/0:43,0:43:99:0,102,1530	0/0:40,0:40:99:0,111,1651	0/0:58,0:58:99:0,117,1800
HG994961.1	175169	.	A	T	10141.9	PASS	AC=6;AF=0.250;AN=24;BaseQRankSum=3.27;DP=816;ExcessHet=0.0036;FS=3.059;InbreedingCoeff=1.0000;MLEAC=6;MLEAF=0.250;MQ=60.00;MQRankSum=0.00;QD=34.55;ReadPosRankSum=0.759;SOR=0.270	GT:AD:DP:GQ:PL	0/0:86,0:86:99:0,120,1800	0/0:69,0:69:99:0,120,1800	0/0:50,0:50:99:0,120,1800	0/0:79,0:79:99:0,120,1800	1/1:0,86:86:99:3099,258,0	0/0:68,0:68:99:0,120,1800	0/0:46,0:46:99:0,104,1800	0/0:43,0:43:99:0,102,1530	0/0:40,0:40:99:0,111,1651	0/0:58,0:58:99:0,117,1800
HG994961.1	175541	.	A	T	3682.96	PASS	AC=2;AF=0.083;AN=24;DP=769;ExcessHet=0.0955;FS=0.000;InbreedingCoeff=1.0000;MLEAC=2;MLEAF=0.083;MQ=60.00;QD=28.41;SOR=0.795	GT:AD:DP:GQ:PL	0/0:86,0:86:99:0,120,1800	0/0:69,0:69:99:0,120,1800	0/0:50,0:50:99:0,120,1800	0/0:79,0:79:99:0,120,1800	0/0:63,0:63:99:0,120,1800	0/0:68,0:68:99:0,120,1800	0/0:46,0:46:99:0,104,1800	0/0:43,0:43:99:0,102,1530	0/0:40,0:40:99:0,111,1651	0/0:58,0:58:99:0,117,1800
HG994961.1	175865	.	A	G	3638.96	PASS	AC=2;AF=0.083;AN=24;DP=769;ExcessHet=0.0955;FS=0.000;InbreedingCoeff=1.0000;MLEAC=2;MLEAF=0.083;MQ=60.00;QD=28.96;SOR=1.044	GT:AD:DP:GQ:PL	0/0:86,0:86:99:0,120,1800	0/0:69,0:69:99:0,120,1800	0/0:50,0:50:99:0,120,1800	0/0:79,0:79:99:0,120,1800	0/0:63,0:63:99:0,120,1800	0/0:68,0:68:99:0,120,1800	0/0:46,0:46:99:0,104,1800	0/0:43,0:43:99:0,102,1530	0/0:40,0:40:99:0,111,1651	0/0:58,0:58:99:0,117,1800
HG994961.1	176105	.	C	G	9091.9	PASS	AC=6;AF=0.250;AN=24;DP=777;ExcessHet=0.0036;FS=0.000;InbreedingCoeff=1.0000;MLEAC=6;MLEAF=0.250;MQ=60.00;QD=33.52;SOR=0.746	GT:AD:DP:GQ:PL	0/0:86,0:86:99:0,120,1800	0/0:69,0:69:99:0,120,1800	0/0:50,0:50:99:0,120,1800	0/0:79,0:79:99:0,120,1800	1/1:0,63:63:99:2491,190,0	0/0:68,0:68:99:0,120,1800	0/0:46,0:46:99:0,104,1800	0/0:43,0:43:99:0,102,1530	0/0:40,0:40:99:0,111,1651	0/0:58,0:58:99:0,117,1800
HG994961.1	176336	.	T	C	3854.96	PASS	AC=2;AF=0.083;AN=24;DP=774;ExcessHet=0.0955;FS=0.000;InbreedingCoeff=1.0000;MLEAC=2;MLEAF=0.083;MQ=60.00;QD=26.53;SOR=0.925	GT:AD:DP:GQ:PL	0/0:86,0:86:99:0,120,1800	0/0:69,0:69:99:0,120,1800	0/0:50,0:50:99:0,120,1800	0/0:79,0:79:99:0,120,1800	0/0:56,0:56:99:0,120,1800	0/0:68,0:68:99:0,120,1800	0/0:46,0:46:99:0,104,1800	0/0:43,0:43:99:0,102,1530	0/0:40,0:40:99:0,111,1651	0/0:58,0:58:99:0,117,1800
HG994961.1	176559	.	A	C	12434.9	PASS	AC=6;AF=0.250;AN=24;DP=821;ExcessHet=0.0036;FS=0.000;InbreedingCoeff=1.0000;MLEAC=6;MLEAF=0.250;MQ=60.00;QD=31.52;SOR=0.759	GT:AD:DP:GQ:PGT:PID:PL:PS	0/0:86,0:86:99:.:.:0,120,1800:.	0/0:69,0:69:99:.:.:0,120,1800:.	0/0:50,0:50:99:.:.:0,120,1800:.	0/0:79,0:79:99:.:.:0,120,1800:.	1|1:0,85:85:99:1|1:176559_A_C:3797,256,0:176559	0/0:68,0:68:99:.:.:0,120,1800:.	0/0:46,0:46:99:.:.:0,104,1800:.	0/0:43,0:43:99:.:.:0,102,1530:.	0/0:40,0:40:99:.:.:0,111,1651:.	0/0:58,0:58:99:.:.:0,117,1800:.
HG994961.1	176560	.	T	A	12434.9	PASS	AC=6;AF=0.250;AN=24;DP=821;ExcessHet=0.0036;FS=0.000;InbreedingCoeff=1.0000;MLEAC=6;MLEAF=0.250;MQ=60.00;QD=29.00;SOR=0.759	GT:AD:DP:GQ:PGT:PID:PL:PS	0/0:86,0:86:99:.:.:0,120,1800:.	0/0:69,0:69:99:.:.:0,120,1800:.	0/0:50,0:50:99:.:.:0,120,1800:.	0/0:79,0:79:99:.:.:0,120,1800:.	1|1:0,85:85:99:1|1:176559_A_C:3797,256,0:176559	0/0:68,0:68:99:.:.:0,120,1800:.	0/0:46,0:46:99:.:.:0,104,1800:.	0/0:43,0:43:99:.:.:0,102,1530:.	0/0:40,0:40:99:.:.:0,111,1651:.	0/0:58,0:58:99:.:.:0,117,1800:.
HG994961.1	176786	.	G	A	10327.9	PASS	AC=6;AF=0.250;AN=24;DP=808;ExcessHet=0.0036;FS=0.000;InbreedingCoeff=1.0000;MLEAC=6;MLEAF=0.250;MQ=60.00;QD=30.65;SOR=1.005	GT:AD:DP:GQ:PL	0/0:86,0:86:99:0,120,1800	0/0:69,0:69:99:0,120,1800	0/0:50,0:50:99:0,120,1800	0/0:79,0:79:99:0,120,1800	1/1:0,77:77:99:2965,232,0	0/0:68,0:68:99:0,120,1800	0/0:46,0:46:99:0,104,1800	0/0:43,0:43:99:0,102,1530	0/0:40,0:40:99:0,111,1651	0/0:58,0:58:99:0,117,1800
HG994961.1	177111	.	T	G	29914.9	PASS	AC=16;AF=0.667;AN=24;DP=980;ExcessHet=0.0015;FS=0.000;InbreedingCoeff=1.0000;MLEAC=16;MLEAF=0.667;MQ=60.00;QD=29.24;SOR=0.749	GT:AD:DP:GQ:PL	1/1:0,118:119:99:4741,355,0	1/1:0,104:104:99:3924,312,0	1/1:0,74:74:99:3010,223,0	1/1:0,106:106:99:4205,318,0	1/1:0,86:86:99:3301,259,0	1/1:0,79:79:99:3137,238,0	0/0:46,0:46:99:0,104,1800	0/0:43,0:43:99:0,102,1530	0/0:40,0:40:99:0,111,1651	0/0:58,0:58:99:0,117,1800
HG994961.1	177141	.	A	G	18684	PASS	AC=10;AF=0.417;AN=24;DP=874;ExcessHet=0.0009;FS=0.000;InbreedingCoeff=1.0000;MLEAC=10;MLEAF=0.417;MQ=60.00;QD=33.62;SOR=0.741	GT:AD:DP:GQ:PL	1/1:0,109:109:99:4429,327,0	1/1:0,97:97:99:3728,291,0	1/1:0,83:83:99:3370,249,0	1/1:0,103:103:99:4124,309,0	0/0:64,0:64:99:0,120,1800	1/1:0,79:79:99:3071,238,0	0/0:46,0:46:99:0,104,1800	0/0:43,0:43:99:0,102,1530	0/0:40,0:40:99:0,111,1651	0/0:58,0:58:99:0,117,1800
HG994961.1	177378	.	T	C	8552.9	PASS	AC=6;AF=0.250;AN=24;DP=792;ExcessHet=0.0036;FS=0.000;InbreedingCoeff=1.0000;MLEAC=6;MLEAF=0.250;MQ=60.00;QD=29.76;SOR=0.759	GT:AD:DP:GQ:PL	0/0:83,0:83:99:0,120,1800	0/0:81,0:81:99:0,120,1800	0/0:64,0:64:99:0,120,1800	0/0:81,0:81:99:0,120,1800	1/1:0,63:63:99:2426,189,0	0/0:69,0:69:99:0,120,1800	0/0:46,0:46:99:0,104,1800	0/0:43,0:43:99:0,102,1530	0/0:40,0:40:99:0,111,1651	0/0:58,0:58:99:0,117,1800
HG994961.1	177390	.	A	G	8727.9	PASS	AC=6;AF=0.250;AN=24;DP=797;ExcessHet=0.0036;FS=0.000;InbreedingCoeff=1.0000;MLEAC=6;MLEAF=0.250;MQ=60.00;QD=32.91;SOR=0.766	GT:AD:DP:GQ:PL	0/0:83,0:83:99:0,120,1800	0/0:81,0:81:99:0,120,1800	0/0:64,0:64:99:0,120,1800	0/0:81,0:81:99:0,120,1800	1/1:0,65:65:99:2497,195,0	0/0:69,0:69:99:0,120,1800	0/0:46,0:46:99:0,104,1800	0/0:43,0:43:99:0,102,1530	0/0:40,0:40:99:0,111,1651	0/0:58,0:58:99:0,117,1800
HG994961.1	177549	.	G	C	16468	PASS	AC=10;AF=0.417;AN=24;DP=823;ExcessHet=0.0009;FS=0.000;InbreedingCoeff=1.0000;MLEAC=10;MLEAF=0.417;MQ=60.00;QD=28.12;SOR=0.707	GT:AD:DP:GQ:PL	1/1:0,103:103:99:4105,309,0	1/1:0,87:87:99:3268,262,0	1/1:0,72:72:99:2895,216,0	1/1:0,84:84:99:3277,252,0	0/0:61,0:61:99:0,120,1800	1/1:0,79:79:99:2961,237,0	0/0:46,0:46:99:0,104,1800	0/0:43,0:43:99:0,102,1530	0/0:40,0:40:99:0,111,1651	0/0:58,0:58:99:0,117,1800
HG994961.1	177646	.	T	G	9629.9	PASS	AC=6;AF=0.250;AN=24;DP=782;ExcessHet=0.0036;FS=0.000;InbreedingCoeff=1.0000;MLEAC=6;MLEAF=0.250;MQ=60.00;QD=30.34;SOR=0.765	GT:AD:DP:GQ:PL	0/0:78,0:78:99:0,120,1800	0/0:63,0:63:99:0,120,1800	0/0:58,0:58:99:0,120,1800	0/0:73,0:73:99:0,120,1800	1/1:0,72:72:99:2726,216,0	0/0:57,0:57:99:0,120,1800	0/0:46,0:46:99:0,104,1800	0/0:43,0:43:99:0,102,1530	0/0:40,0:40:99:0,111,1651	0/0:58,0:58:99:0,117,1800
HG994961.1	177764	.	G	A	10939.9	PASS	AC=6;AF=0.250;AN=24;DP=767;ExcessHet=0.0036;FS=0.000;InbreedingCoeff=1.0000;MLEAC=6;MLEAF=0.250;MQ=60.00;QD=23.99;SOR=0.701	GT:AD:DP:GQ:PGT:PID:PL:PS	0/0:78,0:78:99:.:.:0,120,1800:.	0/0:63,0:63:99:.:.:0,120,1800:.	0/0:58,0:58:99:.:.:0,120,1800:.	0/0:73,0:73:99:.:.:0,120,1800:.	1|1:0,69:69:99:1|1:177764_G_A:3085,208,0:177764	0/0:57,0:57:99:.:.:0,120,1800:.	0/0:46,0:46:99:.:.:0,104,1800:.	0/0:43,0:43:99:.:.:0,102,1530:.	0/0:40,0:40:99:.:.:0,111,1651:.	0/0:58,0:58:99:.:.:0,117,1800:.
HG994961.1	177766	.	G	T	10939.9	PASS	AC=6;AF=0.250;AN=24;DP=764;ExcessHet=0.0036;FS=0.000;InbreedingCoeff=1.0000;MLEAC=6;MLEAF=0.250;MQ=60.00;QD=30.24;SOR=0.701	GT:AD:DP:GQ:PGT:PID:PL:PS	0/0:78,0:78:99:.:.:0,120,1800:.	0/0:63,0:63:99:.:.:0,120,1800:.	0/0:58,0:58:99:.:.:0,120,1800:.	0/0:73,0:73:99:.:.:0,120,1800:.	1|1:0,69:69:99:1|1:177764_G_A:3085,208,0:177764	0/0:57,0:57:99:.:.:0,120,1800:.	0/0:46,0:46:99:.:.:0,104,1800:.	0/0:43,0:43:99:.:.:0,102,1530:.	0/0:40,0:40:99:.:.:0,111,1651:.	0/0:58,0:58:99:.:.:0,117,1800:.
HG994961.1	179197	.	C	T	17252	PASS	AC=10;AF=0.417;AN=24;DP=807;ExcessHet=0.0009;FS=0.000;InbreedingCoeff=1.0000;MLEAC=10;MLEAF=0.417;MQ=60.00;QD=27.31;SOR=0.712	GT:AD:DP:GQ:PL	1/1:0,87:87:99:3456,261,0	1/1:0,98:98:99:3935,295,0	1/1:0,76:76:99:3040,229,0	1/1:0,101:101:99:3956,303,0	0/0:46,0:46:99:0,109,1800	1/1:0,72:72:99:2903,216,0	0/0:46,0:46:99:0,104,1800	0/0:43,0:43:99:0,102,1530	0/0:40,0:40:99:0,111,1651	0/0:58,0:58:99:0,117,1800
HG994961.1	180121	.	A	G	6114.04	PASS	AC=4;AF=0.167;AN=24;DP=778;ExcessHet=0.0135;FS=0.000;InbreedingCoeff=1.0000;MLEAC=4;MLEAF=0.167;MQ=58.77;QD=30.02;SOR=0.925	GT:AD:DP:GQ:PL	0/0:84,0:84:99:0,120,1800	0/0:65,0:65:99:0,120,1800	0/0:67,0:67:99:0,120,1800	0/0:74,0:74:99:0,120,1800	1/1:0,82:82:99:3095,246,0	0/0:57,0:57:99:0,120,1800	0/0:46,0:46:99:0,104,1800	0/0:43,0:43:99:0,102,1530	0/0:40,0:40:99:0,111,1651	0/0:58,0:58:99:0,117,1800
HG994961.1	180883	.	A	G	3837.96	PASS	AC=2;AF=0.083;AN=24;DP=751;ExcessHet=0.0955;FS=0.000;InbreedingCoeff=1.0000;MLEAC=2;MLEAF=0.083;MQ=60.00;QD=27.51;SOR=0.754	GT:AD:DP:GQ:PL	0/0:84,0:84:99:0,120,1800	0/0:65,0:65:99:0,120,1800	0/0:67,0:67:99:0,120,1800	0/0:74,0:74:99:0,120,1800	0/0:54,0:54:99:0,120,1800	0/0:57,0:57:99:0,120,1800	0/0:46,0:46:99:0,104,1800	0/0:43,0:43:99:0,102,1530	0/0:40,0:40:99:0,111,1651	0/0:58,0:58:99:0,117,1800
HG994961.1	181547	.	T	C	27729.9	PASS	AC=16;AF=0.667;AN=24;BaseQRankSum=-3.300e-01;DP=920;ExcessHet=0.0015;FS=0.000;InbreedingCoeff=1.0000;MLEAC=16;MLEAF=0.667;MQ=60.00;MQRankSum=0.00;QD=25.42;ReadPosRankSum=0.784;SOR=0.237	GT:AD:DP:GQ:PL	1/1:0,111:111:99:4449,334,0	1/1:1,83:84:99:3265,211,0	1/1:0,99:99:99:3838,298,0	1/1:0,99:100:99:3934,298,0	1/1:0,53:53:99:2153,159,0	1/1:0,93:93:99:3555,279,0	0/0:46,0:46:99:0,104,1800	0/0:43,0:43:99:0,102,1530	0/0:40,0:40:99:0,111,1651	0/0:58,0:58:99:0,117,1800
HG994961.1	181757	.	C	T	8540.9	PASS	AC=6;AF=0.250;AN=24;DP=751;ExcessHet=0.0036;FS=0.000;InbreedingCoeff=1.0000;MLEAC=6;MLEAF=0.250;MQ=60.00;QD=25.11;SOR=0.787	GT:AD:DP:GQ:PL	0/0:83,0:83:99:0,120,1800	0/0:59,0:59:99:0,120,1800	0/0:62,0:62:99:0,120,1800	0/0:67,0:67:99:0,120,1800	1/1:0,59:59:99:2255,177,0	0/0:66,0:66:99:0,120,1800	0/0:46,0:46:99:0,104,1800	0/0:43,0:43:99:0,102,1530	0/0:40,0:40:99:0,111,1651	0/0:58,0:58:99:0,117,1800
HG994961.1	182366	.	G	A	10011.9	PASS	AC=6;AF=0.250;AN=24;BaseQRankSum=-5.700e-01;DP=805;ExcessHet=0.0036;FS=3.171;InbreedingCoeff=1.0000;MLEAC=6;MLEAF=0.250;MQ=60.00;MQRankSum=0.00;QD=27.95;ReadPosRankSum=1.11;SOR=0.352	GT:AD:DP:GQ:PL	0/0:83,0:83:99:0,120,1800	0/0:59,0:59:99:0,120,1800	0/0:62,0:62:99:0,120,1800	0/0:67,0:67:99:0,120,1800	1/1:1,85:86:99:3096,215,0	0/0:66,0:66:99:0,120,1800	0/0:46,0:46:99:0,104,1800	0/0:43,0:43:99:0,102,1530	0/0:40,0:40:99:0,111,1651	0/0:58,0:58:99:0,117,1800
HG994961.1	182732	.	G	T	14903	PASS	AC=10;AF=0.417;AN=24;DP=773;ExcessHet=0.0009;FS=0.000;InbreedingCoeff=1.0000;MLEAC=10;MLEAF=0.417;MQ=60.00;QD=25.27;SOR=0.832	GT:AD:DP:GQ:PL	1/1:0,93:93:99:3635,279,0	1/1:0,72:72:99:2953,217,0	1/1:0,82:82:99:3087,247,0	1/1:0,69:70:99:2778,208,0	0/0:50,0:50:99:0,109,1800	1/1:0,66:66:99:2488,198,0	0/0:46,0:46:99:0,104,1800	0/0:43,0:43:99:0,102,1530	0/0:40,0:40:99:0,111,1651	0/0:58,0:58:99:0,117,1800
HG994961.1	183428	.	C	A	4022.96	PASS	AC=2;AF=0.083;AN=24;DP=827;ExcessHet=0.0955;FS=0.000;InbreedingCoeff=1.0000;MLEAC=2;MLEAF=0.083;MQ=60.00;QD=34.85;SOR=1.022	GT:AD:DP:GQ:PL	0/0:105,0:105:99:0,120,1800	0/0:81,0:81:99:0,120,1800	0/0:77,0:77:99:0,120,1800	0/0:87,0:87:99:0,120,1800	0/0:50,0:50:99:0,106,1800	0/0:70,0:70:99:0,120,1800	0/0:46,0:46:99:0,104,1800	0/0:43,0:43:99:0,102,1530	0/0:40,0:40:99:0,111,1651	0/0:58,0:58:99:0,117,1800
HG994961.1	183524	.	G	C	18962	PASS	AC=10;AF=0.417;AN=24;BaseQRankSum=-2.410e-01;DP=860;ExcessHet=0.0009;FS=0.000;InbreedingCoeff=1.0000;MLEAC=10;MLEAF=0.417;MQ=60.00;MQRankSum=0.00;QD=27.57;ReadPosRankSum=1.09;SOR=0.230	GT:AD:DP:GQ:PL	1/1:0,117:117:99:4689,351,0	1/1:0,86:86:99:3461,259,0	1/1:1,77:78:99:3054,193,0	1/1:0,105:105:99:4254,315,0	0/0:50,0:50:99:0,106,1800	1/1:0,94:94:99:3542,282,0	0/0:46,0:46:99:0,104,1800	0/0:43,0:43:99:0,102,1530	0/0:40,0:40:99:0,111,1651	0/0:58,0:58:99:0,117,1800
HG994961.1	186325	.	T	C	6655.04	PASS	AC=4;AF=0.167;AN=24;DP=775;ExcessHet=0.0135;FS=0.000;InbreedingCoeff=1.0000;MLEAC=4;MLEAF=0.167;MQ=60.00;QD=29.16;SOR=1.205	GT:AD:DP:GQ:PL	0/0:87,0:87:99:0,120,1800	0/0:60,0:60:99:0,120,1800	0/0:54,0:54:99:0,120,1800	0/0:73,0:73:99:0,120,1800	1/1:0,71:71:99:2745,213,0	0/0:63,0:63:99:0,120,1800	0/0:46,0:46:99:0,104,1800	0/0:43,0:43:99:0,102,1530	0/0:40,0:40:99:0,111,1651	0/0:58,0:58:99:0,117,1800
HG994961.1	187318	.	T	G	25369.9	PASS	AC=16;AF=0.667;AN=24;DP=841;ExcessHet=0.0015;FS=0.000;InbreedingCoeff=1.0000;MLEAC=16;MLEAF=0.667;MQ=60.00;QD=31.67;SOR=0.702	GT:AD:DP:GQ:PL	1/1:0,107:110:99:4356,322,0	1/1:0,71:71:99:2897,214,0	1/1:0,75:75:99:2994,226,0	1/1:0,90:90:99:3569,270,0	1/1:0,52:52:99:2061,156,0	1/1:0,76:76:99:2958,229,0	0/0:46,0:46:99:0,104,1800	0/0:43,0:43:99:0,102,1530	0/0:40,0:40:99:0,111,1651	0/0:58,0:58:99:0,117,1800
HG994961.1	188780	.	A	G	28859.9	PASS	AC=16;AF=0.667;AN=24;BaseQRankSum=-5.960e-01;DP=972;ExcessHet=0.0015;FS=0.000;InbreedingCoeff=1.0000;MLEAC=16;MLEAF=0.667;MQ=60.00;MQRankSum=0.00;QD=26.46;ReadPosRankSum=-5.650e-01;SOR=0.228	GT:AD:DP:GQ:PL	1/1:0,104:104:99:4140,312,0	1/1:1,88:89:99:3187,225,0	1/1:0,84:84:99:3260,252,0	1/1:0,105:105:99:4206,315,0	1/1:0,78:78:99:3007,235,0	1/1:0,99:99:99:3630,297,0	0/0:46,0:46:99:0,104,1800	0/0:43,0:43:99:0,102,1530	0/0:40,0:40:99:0,111,1651	0/0:58,0:58:99:0,117,1800
HG994961.1	189498	.	A	T	9617.9	PASS	AC=6;AF=0.250;AN=24;DP=682;ExcessHet=0.0036;FS=0.000;InbreedingCoeff=1.0000;MLEAC=6;MLEAF=0.250;MQ=60.00;QD=27.76;SOR=0.709	GT:AD:DP:GQ:PL	0/0:66,0:66:99:0,120,1800	0/0:35,0:35:99:0,99,1414	0/0:38,0:38:99:0,108,1620	0/0:54,0:54:99:0,120,1800	1/1:0,79:79:99:3138,238,0	0/0:42,0:42:99:0,99,1620	0/0:46,0:46:99:0,104,1800	0/0:43,0:43:99:0,102,1530	0/0:40,0:40:99:0,111,1651	0/0:58,0:58:99:0,117,1800
HG994961.1	190650	.	G	A	4765.96	PASS	AC=2;AF=0.083;AN=24;DP=659;ExcessHet=0.0955;FS=0.000;InbreedingCoeff=1.0000;MLEAC=2;MLEAF=0.083;MQ=60.00;QD=30.88;SOR=0.693	GT:AD:DP:GQ:PL	0/0:66,0:66:99:0,120,1800	0/0:35,0:35:99:0,99,1414	0/0:38,0:38:99:0,108,1620	0/0:54,0:54:99:0,120,1800	0/0:52,0:52:99:0,120,1800	0/0:42,0:42:99:0,99,1620	0/0:46,0:46:99:0,104,1800	0/0:43,0:43:99:0,102,1530	0/0:40,0:40:99:0,111,1651	0/0:58,0:58:99:0,117,1800
HG994961.1	191822	.	A	G	5325.04	PASS	AC=4;AF=0.167;AN=24;DP=636;ExcessHet=0.0135;FS=0.000;InbreedingCoeff=1.0000;MLEAC=4;MLEAF=0.167;MQ=60.00;QD=29.58;SOR=0.933	GT:AD:DP:GQ:PL	0/0:66,0:66:99:0,120,1800	0/0:35,0:35:99:0,99,1414	0/0:38,0:38:99:0,108,1620	0/0:54,0:54:99:0,120,1800	1/1:0,57:57:99:2300,172,0	0/0:42,0:42:99:0,99,1620	0/0:46,0:46:99:0,104,1800	0/0:43,0:43:99:0,102,1530	0/0:40,0:40:99:0,111,1651	0/0:58,0:58:99:0,117,1800
HG994961.1	192672	.	T	C	9724.9	PASS	AC=6;AF=0.250;AN=24;DP=674;ExcessHet=0.0036;FS=0.000;InbreedingCoeff=1.0000;MLEAC=6;MLEAF=0.250;MQ=60.00;QD=27.49;SOR=0.759	GT:AD:DP:GQ:PL	0/0:66,0:66:99:0,120,1800	0/0:35,0:35:99:0,99,1414	0/0:38,0:38:99:0,108,1620	0/0:54,0:54:99:0,120,1800	1/1:0,80:80:99:3170,241,0	0/0:42,0:42:99:0,99,1620	0/0:46,0:46:99:0,104,1800	0/0:43,0:43:99:0,102,1530	0/0:40,0:40:99:0,111,1651	0/0:58,0:58:99:0,117,1800
HG994961.1	194423	.	C	T	4171.96	PASS	AC=2;AF=0.083;AN=24;DP=610;ExcessHet=0.0955;FS=0.000;InbreedingCoeff=1.0000;MLEAC=2;MLEAF=0.083;MQ=60.00;QD=33.97;SOR=0.884	GT:AD:DP:GQ:PL	0/0:66,0:66:99:0,120,1800	0/0:37,0:37:99:0,102,1493	0/0:41,0:41:99:0,111,1665	0/0:62,0:62:99:0,120,1800	0/0:34,0:34:99:0,102,1374	0/0:36,0:36:99:0,101,1481	0/0:46,0:46:99:0,104,1800	0/0:40,0:40:99:0,105,1665	0/0:38,0:38:99:0,105,1575	0/0:58,0:58:99:0,117,1800
HG994961.1	194551	.	T	C	31168.9	PASS	AC=16;AF=0.667;AN=24;DP=987;ExcessHet=0.0015;FS=0.000;InbreedingCoeff=1.0000;MLEAC=16;MLEAF=0.667;MQ=60.00;QD=32.30;SOR=0.696	GT:AD:DP:GQ:PL	1/1:0,116:117:99:4546,348,0	1/1:0,91:91:99:3606,273,0	1/1:0,92:92:99:3582,276,0	1/1:0,105:105:99:4243,315,0	1/1:0,86:86:99:3366,259,0	1/1:0,89:89:99:3506,267,0	0/0:46,0:46:99:0,104,1800	0/0:40,0:40:99:0,105,1665	0/0:38,0:38:99:0,105,1575	0/0:58,0:58:99:0,117,1800
HG994961.1	196113	.	A	G	10518.9	PASS	AC=6;AF=0.250;AN=24;DP=792;ExcessHet=0.0036;FS=0.000;InbreedingCoeff=1.0000;MLEAC=6;MLEAF=0.250;MQ=60.00;QD=28.17;SOR=0.789	GT:AD:DP:GQ:PL	0/0:83,0:83:99:0,120,1800	0/0:55,0:55:99:0,120,1800	0/0:53,0:53:99:0,120,1800	0/0:73,0:73:99:0,120,1800	1/1:0,77:77:99:2950,231,0	0/0:58,0:58:99:0,120,1800	0/0:46,0:46:99:0,104,1800	0/0:40,0:40:99:0,105,1665	0/0:38,0:38:99:0,105,1575	0/0:58,0:58:99:0,117,1800
HG994961.1	197655	.	C	G	5242.04	PASS	AC=4;AF=0.167;AN=24;DP=701;ExcessHet=0.0135;FS=0.000;InbreedingCoeff=1.0000;MLEAC=4;MLEAF=0.167;MQ=60.00;QD=25.57;SOR=0.785	GT:AD:DP:GQ:PL	0/0:83,0:83:99:0,120,1800	0/0:55,0:55:99:0,120,1800	0/0:53,0:53:99:0,120,1800	0/0:73,0:73:99:0,120,1800	1/1:0,70:70:99:2767,211,0	0/0:58,0:58:99:0,120,1800	0/0:46,0:46:99:0,104,1800	0/0:40,0:40:99:0,105,1665	0/0:38,0:38:99:0,105,1575	0/0:58,0:58:99:0,117,1800
HG994961.1	198670	.	A	T	3135.96	PASS	AC=2;AF=0.083;AN=24;DP=693;ExcessHet=0.0955;FS=0.000;InbreedingCoeff=1.0000;MLEAC=2;MLEAF=0.083;MQ=60.00;QD=27.07;SOR=1.117	GT:AD:DP:GQ:PGT:PID:PL:PS	0/0:83,0:83:99:.:.:0,120,1800:.	0/0:55,0:55:99:.:.:0,120,1800:.	0/0:53,0:53:99:.:.:0,120,1800:.	0/0:73,0:73:99:.:.:0,120,1800:.	0/0:54,0:54:99:.:.:0,120,1800:.	0/0:58,0:58:99:.:.:0,120,1800:.	0/0:46,0:46:99:.:.:0,104,1800:.	0/0:40,0:40:99:.:.:0,105,1665:.	0/0:38,0:38:99:.:.:0,105,1575:.	0/0:58,0:58:99:.:.:0,117,1800:.
HG994961.1	198671	.	A	T	3135.96	PASS	AC=2;AF=0.083;AN=24;DP=692;ExcessHet=0.0955;FS=0.000;InbreedingCoeff=1.0000;MLEAC=2;MLEAF=0.083;MQ=60.00;QD=32.59;SOR=1.117	GT:AD:DP:GQ:PGT:PID:PL:PS	0/0:83,0:83:99:.:.:0,120,1800:.	0/0:55,0:55:99:.:.:0,120,1800:.	0/0:53,0:53:99:.:.:0,120,1800:.	0/0:73,0:73:99:.:.:0,120,1800:.	0/0:54,0:54:99:.:.:0,120,1800:.	0/0:58,0:58:99:.:.:0,120,1800:.	0/0:46,0:46:99:.:.:0,104,1800:.	0/0:40,0:40:99:.:.:0,105,1665:.	0/0:38,0:38:99:.:.:0,105,1575:.	0/0:58,0:58:99:.:.:0,117,1800:.
HG994961.1	198672	.	A	T	3135.96	PASS	AC=2;AF=0.083;AN=24;DP=692;ExcessHet=0.0955;FS=0.000;InbreedingCoeff=1.0000;MLEAC=2;MLEAF=0.083;MQ=60.00;QD=33.09;SOR=1.117	GT:AD:DP:GQ:PGT:PID:PL:PS	0/0:83,0:83:99:.:.:0,120,1800:.	0/0:55,0:55:99:.:.:0,120,1800:.	0/0:53,0:53:99:.:.:0,120,1800:.	0/0:73,0:73:99:.:.:0,120,1800:.	0/0:54,0:54:99:.:.:0,120,1800:.	0/0:58,0:58:99:.:.:0,120,1800:.	0/0:46,0:46:99:.:.:0,104,1800:.	0/0:40,0:40:99:.:.:0,105,1665:.	0/0:38,0:38:99:.:.:0,105,1575:.	0/0:58,0:58:99:.:.:0,117,1800:.
HG994961.1	198795	.	C	G	15934	PASS	AC=10;AF=0.417;AN=24;DP=810;ExcessHet=0.0009;FS=0.000;InbreedingCoeff=1.0000;MLEAC=10;MLEAF=0.417;MQ=60.00;QD=24.79;SOR=0.703	GT:AD:DP:GQ:PL	1/1:0,88:88:99:3571,265,0	1/1:0,84:84:99:3224,253,0	1/1:0,68:68:99:2673,205,0	1/1:0,87:87:99:3464,261,0	0/0:54,0:54:99:0,120,1800	1/1:0,75:75:99:3040,226,0	0/0:46,0:46:99:0,104,1800	0/0:70,0:70:99:0,120,1800	0/0:38,0:38:99:0,105,1575	0/0:58,0:58:99:0,117,1800
HG994961.1	198873	.	G	A	5644.04	PASS	AC=4;AF=0.167;AN=24;DP=763;ExcessHet=0.0135;FS=0.000;InbreedingCoeff=1.0000;MLEAC=4;MLEAF=0.167;MQ=60.00;QD=32.19;SOR=0.787	GT:AD:DP:GQ:PGT:PID:PL:PS	0/0:76,0:76:99:.:.:0,120,1800:.	0/0:58,0:58:99:.:.:0,120,1800:.	0/0:71,0:71:99:.:.:0,120,1800:.	0/0:82,0:82:99:.:.:0,120,1800:.	1|1:0,54:55:99:1|1:198873_G_A:2382,163,0:198873	0/0:65,0:65:99:.:.:0,120,1800:.	0/0:46,0:46:99:.:.:0,104,1800:.	0/0:70,0:70:99:.:.:0,120,1800:.	0/0:38,0:38:99:.:.:0,105,1575:.	0/0:58,0:58:99:.:.:0,117,1800:.
HG994961.1	198902	.	G	T	5863.04	PASS	AC=4;AF=0.167;AN=24;DP=767;ExcessHet=0.0135;FS=0.000;InbreedingCoeff=1.0000;MLEAC=4;MLEAF=0.167;MQ=60.00;QD=33.11;SOR=0.768	GT:AD:DP:GQ:PGT:PID:PL:PS	0/0:76,0:76:99:.:.:0,120,1800:.	0/0:58,0:58:99:.:.:0,120,1800:.	0/0:71,0:71:99:.:.:0,120,1800:.	0/0:82,0:82:99:.:.:0,120,1800:.	1|1:0,58:59:99:1|1:198873_G_A:2543,175,0:198873	0/0:65,0:65:99:.:.:0,120,1800:.	0/0:46,0:46:99:.:.:0,104,1800:.	0/0:70,0:70:99:.:.:0,120,1800:.	0/0:38,0:38:99:.:.:0,105,1575:.	0/0:58,0:58:99:.:.:0,117,1800:.
HG994961.1	200610	.	G	C	8804.9	PASS	AC=6;AF=0.250;AN=24;DP=813;ExcessHet=0.0036;FS=0.000;InbreedingCoeff=1.0000;MLEAC=6;MLEAF=0.250;MQ=60.00;QD=28.99;SOR=0.778	GT:AD:DP:GQ:PL	0/0:76,0:76:99:0,120,1800	0/0:58,0:58:99:0,120,1800	0/0:71,0:71:99:0,120,1800	0/0:82,0:82:99:0,120,1800	1/1:0,73:74:99:2632,219,0	0/0:65,0:65:99:0,120,1800	0/0:46,0:46:99:0,104,1800	0/0:70,0:70:99:0,120,1800	0/0:38,0:38:99:0,105,1575	0/0:58,0:58:99:0,117,1800
HG994961.1	201777	.	G	A	16760	PASS	AC=10;AF=0.417;AN=24;BaseQRankSum=2.75;DP=836;ExcessHet=0.0009;FS=0.000;InbreedingCoeff=1.0000;MLEAC=10;MLEAF=0.417;MQ=60.00;MQRankSum=0.00;QD=36.25;ReadPosRankSum=0.152;SOR=0.902	GT:AD:DP:GQ:PL	1/1:0,99:100:99:3921,297,0	1/1:0,77:77:99:3002,230,0	1/1:2,79:81:99:2976,194,0	1/1:0,107:109:99:4094,321,0	0/0:54,0:54:99:0,120,1800	1/1:0,74:75:99:2805,222,0	0/0:46,0:46:99:0,104,1800	0/0:70,0:70:99:0,120,1800	0/0:38,0:38:99:0,105,1575	0/0:58,0:58:99:0,117,1800
HG994961.1	203594	.	A	G	28562.9	PASS	AC=16;AF=0.667;AN=24;DP=954;ExcessHet=0.0015;FS=0.000;InbreedingCoeff=1.0000;MLEAC=16;MLEAF=0.667;MQ=60.00;QD=31.40;SOR=0.848	GT:AD:DP:GQ:PL	1/1:0,104:104:99:4208,312,0	1/1:0,96:96:99:3768,289,0	1/1:0,84:84:99:3293,252,0	1/1:0,98:98:99:3790,295,0	1/1:0,68:68:99:2629,205,0	1/1:0,101:101:99:3679,304,0	0/0:46,0:46:99:0,104,1800	0/0:70,0:70:99:0,120,1800	0/0:38,0:38:99:0,105,1575	0/0:58,0:58:99:0,117,1800
HG994961.1	205269	.	C	A	15703	PASS	AC=10;AF=0.417;AN=24;BaseQRankSum=2.72;DP=824;ExcessHet=0.0009;FS=0.000;InbreedingCoeff=1.0000;MLEAC=10;MLEAF=0.417;MQ=60.00;MQRankSum=0.00;QD=30.41;ReadPosRankSum=1.33;SOR=0.254	GT:AD:DP:GQ:PL	1/1:1,105:107:99:4100,308,0	1/1:0,68:68:99:2725,205,0	1/1:0,68:68:99:2595,205,0	1/1:0,92:92:99:3264,271,0	0/0:51,0:51:99:0,109,1800	1/1:0,80:80:99:3057,240,0	0/0:46,0:46:99:0,104,1800	0/0:70,0:70:99:0,120,1800	0/0:38,0:38:99:0,105,1575	0/0:58,0:58:99:0,117,1800
HG994961.1	205317	.	C	A	16768	PASS	AC=10;AF=0.417;AN=24;DP=828;ExcessHet=0.0009;FS=0.000;InbreedingCoeff=1.0000;MLEAC=10;MLEAF=0.417;MQ=60.00;QD=27.70;SOR=0.772	GT:AD:DP:GQ:PL	1/1:0,110:111:99:4501,331,0	1/1:0,71:71:99:2823,213,0	1/1:0,68:68:99:2720,205,0	1/1:0,92:92:99:3706,276,0	0/0:51,0:51:99:0,109,1800	1/1:0,78:78:99:3056,234,0	0/0:46,0:46:99:0,104,1800	0/0:70,0:70:99:0,120,1800	0/0:38,0:38:99:0,105,1575	0/0:58,0:58:99:0,117,1800
HG994961.1	205719	.	T	C	17735	PASS	AC=10;AF=0.417;AN=24;DP=864;ExcessHet=0.0009;FS=0.000;InbreedingCoeff=1.0000;MLEAC=10;MLEAF=0.417;MQ=60.00;QD=34.49;SOR=0.734	GT:AD:DP:GQ:PL	1/1:0,90:90:99:3635,271,0	1/1:0,98:98:99:3751,295,0	1/1:0,76:76:99:3040,229,0	1/1:0,109:109:99:4370,328,0	0/0:51,0:51:99:0,109,1800	1/1:0,78:78:99:2977,235,0	0/0:46,0:46:99:0,104,1800	0/0:70,0:70:99:0,120,1800	0/0:38,0:38:99:0,105,1575	0/0:58,0:58:99:0,117,1800
HG994961.1	205802	.	C	T	17966	PASS	AC=10;AF=0.417;AN=24;DP=881;ExcessHet=0.0009;FS=0.000;InbreedingCoeff=1.0000;MLEAC=10;MLEAF=0.417;MQ=60.00;QD=31.92;SOR=0.765	GT:AD:DP:GQ:PL	1/1:0,102:102:99:4110,307,0	1/1:0,98:98:99:3794,295,0	1/1:0,62:62:99:2447,186,0	1/1:0,117:117:99:4491,351,0	0/0:51,0:51:99:0,109,1800	1/1:0,81:81:99:3162,244,0	0/0:46,0:46:99:0,104,1800	0/0:70,0:70:99:0,120,1800	0/0:38,0:38:99:0,105,1575	0/0:58,0:58:99:0,117,1800
HG994961.1	205950	.	G	A	16472	PASS	AC=10;AF=0.417;AN=24;DP=847;ExcessHet=0.0009;FS=0.000;InbreedingCoeff=1.0000;MLEAC=10;MLEAF=0.417;MQ=60.00;QD=28.49;SOR=0.765	GT:AD:DP:GQ:PL	1/1:0,105:105:99:3928,313,0	1/1:0,75:75:99:2838,225,0	1/1:0,82:82:99:3148,246,0	1/1:0,108:108:99:4255,324,0	0/0:51,0:51:99:0,109,1800	1/1:0,61:61:99:2341,183,0	0/0:46,0:46:99:0,104,1800	0/0:70,0:70:99:0,120,1800	0/0:38,0:38:99:0,105,1575	0/0:58,0:58:99:0,117,1800
HG994961.1	206245	.	T	C	25782.4	PASS	AC=14;AF=0.583;AN=24;DP=982;ExcessHet=0.0009;FS=0.000;InbreedingCoeff=1.0000;MLEAC=14;MLEAF=0.583;MQ=60.00;QD=32.99;SOR=0.871	GT:AD:DP:GQ:PL	1/1:0,113:113:99:4444,339,0	1/1:0,92:92:99:3607,277,0	1/1:0,86:86:99:3458,258,0	1/1:0,110:110:99:4295,331,0	1/1:0,80:80:99:2954,240,0	1/1:0,105:105:99:4007,315,0	0/0:46,0:46:99:0,104,1800	0/0:70,0:70:99:0,120,1800	0/0:38,0:38:99:0,105,1575	0/0:58,0:58:99:0,117,1800
HG994961.1	206769	.	G	A	22779.4	PASS	AC=14;AF=0.583;AN=24;DP=892;ExcessHet=0.0009;FS=0.000;InbreedingCoeff=1.0000;MLEAC=14;MLEAF=0.583;MQ=60.00;QD=26.41;SOR=0.908	GT:AD:DP:GQ:PL	1/1:0,96:97:99:3617,288,0	1/1:0,88:88:99:3614,264,0	1/1:0,73:73:99:2840,218,0	1/1:0,99:99:99:3987,297,0	1/1:0,62:62:99:2340,186,0	1/1:0,83:83:99:3241,249,0	0/0:46,0:46:99:0,104,1800	0/0:70,0:70:99:0,120,1800	0/0:38,0:38:99:0,105,1575	0/0:58,0:58:99:0,117,1800
HG994961.1	206957	.	A	G	5177.04	PASS	AC=4;AF=0.167;AN=24;DP=762;ExcessHet=0.0135;FS=0.000;InbreedingCoeff=1.0000;MLEAC=4;MLEAF=0.167;MQ=60.00;QD=27.59;SOR=0.750	GT:AD:DP:GQ:PL	0/0:69,0:69:99:0,120,1800	0/0:63,0:63:99:0,103,1800	0/0:63,0:63:99:0,120,1800	0/0:67,0:67:99:0,120,1800	1/1:0,69:71:99:2585,207,0	0/0:62,0:62:99:0,120,1800	0/0:46,0:46:99:0,104,1800	0/0:70,0:70:99:0,120,1800	0/0:38,0:38:99:0,105,1575	0/0:58,0:58:99:0,117,1800
HG994961.1	207110	.	T	G	3343.96	PASS	AC=2;AF=0.083;AN=24;BaseQRankSum=3.32;DP=738;ExcessHet=0.0955;FS=0.000;InbreedingCoeff=1.0000;MLEAC=2;MLEAF=0.083;MQ=60.00;MQRankSum=0.00;QD=30.55;ReadPosRankSum=0.082;SOR=0.941	GT:AD:DP:GQ:PL	0/0:69,0:69:99:0,120,1800	0/0:63,0:63:99:0,103,1800	0/0:63,0:63:99:0,120,1800	0/0:67,0:67:99:0,120,1800	0/0:38,0:38:99:0,102,1511	0/0:62,0:62:99:0,120,1800	0/0:46,0:46:99:0,104,1800	0/0:70,0:70:99:0,120,1800	0/0:38,0:38:99:0,105,1575	0/0:58,0:58:99:0,117,1800
HG994961.1	207402	.	G	C	21663.9	PASS	AC=16;AF=0.667;AN=24;DP=804;ExcessHet=0.0015;FS=0.000;InbreedingCoeff=1.0000;MLEAC=16;MLEAF=0.667;MQ=60.00;QD=28.92;SOR=0.879	GT:AD:DP:GQ:PL	1/1:0,88:88:99:3346,264,0	1/1:0,77:77:99:2751,231,0	1/1:0,67:67:99:2596,201,0	1/1:0,87:88:99:3430,261,0	1/1:0,52:52:99:1894,156,0	1/1:0,66:66:99:2422,198,0	0/0:46,0:46:99:0,104,1800	0/0:70,0:70:99:0,120,1800	0/0:38,0:38:99:0,105,1575	0/0:56,0:56:99:0,119,1800
HG994961.1	207551	.	C	T	4830.04	PASS	AC=4;AF=0.167;AN=24;BaseQRankSum=-1.770e-01;DP=668;ExcessHet=0.0135;FS=0.000;InbreedingCoeff=1.0000;MLEAC=4;MLEAF=0.167;MQ=60.00;MQRankSum=0.00;QD=34.75;ReadPosRankSum=2.53;SOR=0.465	GT:AD:DP:GQ:PL	0/0:59,0:59:99:0,120,1800	0/0:47,0:47:99:0,100,1755	0/0:42,0:42:99:0,104,1638	0/0:62,0:62:99:0,120,1800	1/1:2,58:60:99:2219,171,0	0/0:47,0:47:99:0,120,1800	0/0:50,0:50:99:0,105,1800	0/0:70,0:70:99:0,120,1800	0/0:49,0:49:99:0,103,1750	0/0:56,0:56:99:0,119,1800
HG994961.1	208229	.	A	G	1805.04	PASS	AC=4;AF=0.167;AN=24;DP=379;ExcessHet=0.0135;FS=0.000;InbreedingCoeff=0.9996;MLEAC=4;MLEAF=0.167;MQ=60.00;QD=24.65;SOR=0.773	GT:AD:DP:GQ:PL	0/0:57,0:57:99:0,120,1800	0/0:21,0:21:57:0,57,855	0/0:13,0:13:30:0,30,450	0/0:60,0:60:99:0,104,1800	1/1:0,19:19:56:688,56,0	0/0:23,0:23:60:0,60,900	0/0:36,0:36:99:0,99,1410	0/0:36,0:36:99:0,105,1443	0/0:13,0:13:36:0,36,540	0/0:24,0:24:60:0,60,915
HG994961.1	211100	.	C	T	2756.96	PASS	AC=2;AF=0.083;AN=24;BaseQRankSum=2.44;DP=658;ExcessHet=0.0955;FS=4.713;InbreedingCoeff=1.0000;MLEAC=2;MLEAF=0.083;MQ=60.00;MQRankSum=0.00;QD=32.53;ReadPosRankSum=1.43;SOR=1.447	GT:AD:DP:GQ:PL	0/0:61,0:61:99:0,120,1800	0/0:42,0:42:99:0,110,1453	0/0:51,0:51:99:0,119,1800	0/0:56,0:56:99:0,107,1800	0/0:47,0:47:99:0,108,1722	0/0:70,0:70:99:0,100,1800	0/0:60,0:60:99:0,107,1800	0/0:64,0:64:99:0,119,1800	0/0:38,0:38:99:0,105,1533	0/0:43,0:43:99:0,99,1507
HG994961.1	212198	.	C	T	18751.8	PASS	AC=16;AF=0.667;AN=24;BaseQRankSum=2.00;DP=805;ExcessHet=0.0015;FS=0.000;InbreedingCoeff=0.9829;MLEAC=16;MLEAF=0.667;MQ=56.31;MQRankSum=-5.060e-01;QD=31.68;ReadPosRankSum=1.60;SOR=0.226	GT:AD:DP:GQ:PGT:PID:PL:PS	1/1:0,77:78:99:.:.:2842,230,0:.	1/1:0,59:59:99:.:.:2078,175,0:.	1/1:0,66:66:99:.:.:2288,181,0:.	1|1:0,75:75:99:1|1:212172_A_C:2815,224,0:212172	1/1:0,44:44:99:.:.:1502,129,0:.	1/1:0,80:80:99:.:.:2927,239,0:.	0/0:79,0:79:87:.:.:0,87,2279:.	0/0:57,0:57:99:.:.:0,109,1800:.	0/0:52,0:52:99:.:.:0,109,1800:.	0/0:62,0:62:10:.:.:0,10,1507:.
HG994961.1	213044	.	A	G	22676.9	PASS	AC=16;AF=0.667;AN=24;BaseQRankSum=2.07;DP=839;ExcessHet=0.0015;FS=0.000;InbreedingCoeff=1.0000;MLEAC=16;MLEAF=0.667;MQ=60.00;MQRankSum=0.00;QD=35.54;ReadPosRankSum=-9.520e-01;SOR=0.264	GT:AD:DP:GQ:PL	1/1:0,93:93:99:3710,279,0	1/1:1,70:71:99:2533,179,0	1/1:0,84:84:99:3025,252,0	1/1:0,76:76:99:2937,227,0	1/1:0,67:67:99:2483,201,0	1/1:0,67:67:99:2474,201,0	0/0:62,0:62:99:0,102,1800	0/0:57,0:57:99:0,109,1800	0/0:38,0:38:99:0,108,1469	0/0:46,0:46:99:0,105,1545
HG994961.1	213104	.	A	C	15332	PASS	AC=10;AF=0.417;AN=24;DP=748;ExcessHet=0.0009;FS=0.000;InbreedingCoeff=1.0000;MLEAC=10;MLEAF=0.417;MQ=60.00;QD=30.66;SOR=0.739	GT:AD:DP:GQ:PL	1/1:0,98:98:99:3842,294,0	1/1:0,75:75:99:2824,225,0	1/1:0,84:84:99:3304,253,0	1/1:0,74:74:99:2929,223,0	0/0:44,0:44:99:0,120,1800	1/1:0,66:66:99:2471,198,0	0/0:62,0:62:99:0,102,1800	0/0:57,0:57:99:0,109,1800	0/0:38,0:38:99:0,108,1469	0/0:46,0:46:99:0,105,1545
HG994961.1	214466	.	G	T	14928.5	PASS	AC=16;AF=0.667;AN=24;BaseQRankSum=1.73;DP=620;ExcessHet=0.0015;FS=0.000;InbreedingCoeff=1.0000;MLEAC=16;MLEAF=0.667;MQ=56.24;MQRankSum=0.466;QD=31.23;ReadPosRankSum=0.328;SOR=0.510	GT:AD:DP:GQ:PGT:PID:PL:PS	1|1:2,52:59:99:1|1:214466_G_T:1857,140,0:214466	1|1:0,49:50:99:1|1:214466_G_T:2152,147,0:214466	1|1:0,37:38:99:1|1:214466_G_T:1654,111,0:214466	1|1:0,67:72:99:1|1:214466_G_T:2934,201,0:214466	1|1:1,35:37:98:1|1:214466_G_T:1454,98,0:214466	1|1:0,50:53:99:1|1:214466_G_T:2198,150,0:214466	0/0:57,0:57:99:.:.:0,112,1800:.	0/0:60,0:60:99:.:.:0,120,1800:.	0/0:44,0:44:99:.:.:0,103,1710:.	0/0:48,0:48:99:.:.:0,103,1566:.
HG994961.1	214476	.	G	C	14153.9	PASS	AC=16;AF=0.667;AN=24;BaseQRankSum=-3.000e-01;DP=609;ExcessHet=0.0015;FS=3.861;InbreedingCoeff=1.0000;MLEAC=16;MLEAF=0.667;MQ=55.29;MQRankSum=-8.640e-01;QD=29.71;ReadPosRankSum=0.262;SOR=0.712	GT:AD:DP:GQ:PGT:PID:PL:PS	1|1:2,49:55:99:1|1:214466_G_T:1736,131,0:214466	1|1:0,51:52:99:1|1:214466_G_T:2284,154,0:214466	1|1:0,37:38:99:1|1:214466_G_T:1662,111,0:214466	1|1:2,64:70:99:1|1:214466_G_T:2757,109,0:214466	1|1:0,35:36:99:1|1:214466_G_T:1565,105,0:214466	1/1:0,48:51:99:.:.:2145,144,0:.	0/0:57,0:57:99:.:.:0,112,1800:.	0/0:60,0:60:99:.:.:0,120,1800:.	0/0:44,0:44:99:.:.:0,103,1710:.	0/0:48,0:48:99:.:.:0,103,1566:.
HG994961.1	214488	.	G	C	13685.9	PASS	AC=16;AF=0.667;AN=24;BaseQRankSum=2.70;DP=600;ExcessHet=0.0015;FS=3.367;InbreedingCoeff=1.0000;MLEAC=16;MLEAF=0.667;MQ=54.23;MQRankSum=-6.940e-01;QD=25.68;ReadPosRankSum=0.607;SOR=0.944	GT:AD:DP:GQ:PGT:PID:PL:PS	1|1:2,44:49:99:1|1:214466_G_T:1556,116,0:214466	1|1:0,48:49:99:1|1:214466_G_T:2160,144,0:214466	1/1:0,34:35:99:.:.:1620,108,0:.	1|1:2,63:69:99:1|1:214466_G_T:2712,106,0:214466	1|1:1,36:38:99:1|1:214466_G_T:1561,101,0:214466	1|1:0,45:48:99:1|1:214466_G_T:2025,135,0:214466	0/0:57,0:57:99:.:.:0,112,1800:.	0/0:60,0:60:99:.:.:0,120,1800:.	0/0:44,0:44:99:.:.:0,103,1710:.	0/0:48,0:48:99:.:.:0,103,1566:.
HG994961.1	214502	.	C	G	15651.9	PASS	AC=16;AF=0.667;AN=24;DP=579;ExcessHet=0.0015;FS=0.000;InbreedingCoeff=1.0000;MLEAC=16;MLEAF=0.667;MQ=52.34;QD=31.31;SOR=1.223	GT:AD:DP:GQ:PGT:PID:PL:PS	1|1:0,47:50:99:1|1:214466_G_T:2097,142,0:214466	1|1:0,43:44:99:1|1:214466_G_T:1935,129,0:214466	1|1:0,36:37:99:1|1:214466_G_T:1620,108,0:214466	1|1:0,57:59:99:1|1:214466_G_T:2565,172,0:214466	1|1:0,37:38:99:1|1:214466_G_T:1655,111,0:214466	1|1:0,46:49:99:1|1:214466_G_T:1999,138,0:214466	0/0:57,0:57:99:.:.:0,112,1800:.	0/0:60,0:60:99:.:.:0,120,1800:.	0/0:44,0:44:99:.:.:0,103,1710:.	0/0:48,0:48:99:.:.:0,103,1566:.
HG994961.1	214532	.	G	T	13296.9	PASS	AC=16;AF=0.667;AN=24;BaseQRankSum=2.13;DP=572;ExcessHet=0.0015;FS=18.771;InbreedingCoeff=1.0000;MLEAC=16;MLEAF=0.667;MQ=48.26;MQRankSum=-1.529e+00;QD=29.24;ReadPosRankSum=2.00;SOR=1.378	GT:AD:DP:GQ:PGT:PID:PL:PS	1|1:2,48:52:99:1|1:214532_G_T:1956,130,0:214532	1|1:0,37:38:99:1|1:214466_G_T:1658,111,0:214466	1|1:0,28:29:84:1|1:214466_G_T:1260,84,0:214466	1|1:0,53:55:99:1|1:214466_G_T:2385,160,0:214466	1|1:0,27:28:81:1|1:214466_G_T:1215,81,0:214466	1|1:0,43:44:99:1|1:214532_G_T:1928,129,0:214532	0/0:75,0:75:99:.:.:0,120,1800:.	0/0:60,0:60:99:.:.:0,120,1800:.	0/0:44,0:44:99:.:.:0,103,1710:.	0/0:48,0:48:99:.:.:0,103,1566:.
HG994961.1	214914	.	G	C	1876.06	PASS	AC=8;AF=0.333;AN=24;BaseQRankSum=0.842;DP=248;ExcessHet=0.9394;FS=10.536;InbreedingCoeff=0.1538;MLEAC=9;MLEAF=0.375;MQ=46.83;MQRankSum=0.946;QD=25.70;ReadPosRankSum=-6.740e-01;SOR=1.595	GT:AD:DP:GQ:PGT:PID:PL:PS	0/0:8,0:8:24:.:.:0,24,230:.	0|1:1,8:10:18:0|1:214914_G_C:311,0,18:214914	1|1:0,7:8:21:1|1:214914_G_C:288,21,0:214914	0|1:10,15:25:99:0|1:214914_G_C:449,0,282:214914	1|1:0,10:10:30:1|1:214914_G_C:435,30,0:214914	0|1:8,8:16:99:0|1:214914_G_C:228,0,228:214914	0/0:37,4:41:33:.:.:0,33,964:.	0/0:55,0:55:0:.:.:0,0,1384:.	0/0:42,0:42:41:.:.:0,41,991:.	0/0:24,0:24:56:.:.:0,56,763:.
HG994961.1	216832	.	T	A	1316.96	PASS	AC=2;AF=0.083;AN=24;DP=454;ExcessHet=0.0955;FS=0.000;InbreedingCoeff=1.0000;MLEAC=2;MLEAF=0.083;MQ=55.99;QD=33.74;SOR=1.863	GT:AD:DP:GQ:PGT:PID:PL:PS	0/0:29,0:29:72:.:.:0,72,1032:.	0/0:38,0:38:99:.:.:0,105,1575:.	0/0:31,0:31:90:.:.:0,90,1162:.	0/0:33,0:33:99:.:.:0,99,1204:.	0/0:40,0:40:99:.:.:0,110,1455:.	0/0:39,0:39:99:.:.:0,104,1378:.	0/0:47,0:47:99:.:.:0,106,1665:.	0/0:53,0:53:99:.:.:0,109,1800:.	0/0:37,0:37:99:.:.:0,101,1372:.	0/0:31,0:31:90:.:.:0,90,1350:.
HG994961.1	217285	.	A	G	20236.9	PASS	AC=16;AF=0.667;AN=24;DP=760;ExcessHet=0.0015;FS=0.000;InbreedingCoeff=1.0000;MLEAC=16;MLEAF=0.667;MQ=60.00;QD=33.78;SOR=1.220	GT:AD:DP:GQ:PL	1/1:0,84:85:99:3288,253,0	1/1:0,66:67:99:2449,198,0	1/1:0,43:43:99:1664,128,0	1/1:0,83:83:99:3134,247,0	1/1:0,51:51:99:1903,153,0	1/1:0,86:86:99:3141,258,0	0/0:47,0:47:99:0,102,1727	0/0:72,0:72:99:0,109,1800	0/0:50,0:50:99:0,105,1800	0/0:47,0:47:99:0,100,1518
HG994961.1	217362	.	A	G	20895.9	PASS	AC=16;AF=0.667;AN=24;DP=785;ExcessHet=0.0015;FS=0.000;InbreedingCoeff=1.0000;MLEAC=16;MLEAF=0.667;MQ=60.00;QD=30.23;SOR=0.909	GT:AD:DP:GQ:PL	1/1:0,81:82:99:3060,243,0	1/1:0,71:71:99:2756,213,0	1/1:0,59:59:99:2249,177,0	1/1:0,84:84:99:3266,251,0	1/1:0,48:48:99:1811,143,0	1/1:0,83:83:99:3162,248,0	0/0:47,0:47:99:0,102,1727	0/0:72,0:72:99:0,109,1800	0/0:50,0:50:99:0,105,1800	0/0:47,0:47:99:0,100,1518
HG994961.1	218578	.	A	G	734.96	PASS	AC=2;AF=0.083;AN=24;DP=568;ExcessHet=0.0955;FS=0.000;InbreedingCoeff=1.0000;MLEAC=2;MLEAF=0.083;MQ=59.52;QD=28.10;SOR=0.784	GT:AD:DP:GQ:PL	0/0:55,0:55:99:0,109,1746	0/0:48,0:48:75:0,75,1614	0/0:49,0:49:78:0,78,1727	0/0:59,0:59:99:0,104,1800	0/0:40,0:40:99:0,108,1384	0/0:58,0:58:99:0,120,1800	0/0:58,0:58:99:0,100,1800	0/0:51,0:51:99:0,112,1800	0/0:35,0:35:99:0,99,1325	0/0:48,0:48:99:0,99,1724
HG994961.1	219084	.	C	T	2952.04	PASS	AC=4;AF=0.167;AN=24;DP=553;ExcessHet=0.0135;FS=0.000;InbreedingCoeff=1.0000;MLEAC=4;MLEAF=0.167;MQ=60.00;QD=34.33;SOR=0.887	GT:AD:DP:GQ:PL	0/0:53,0:53:99:0,104,1800	0/0:44,0:44:99:0,106,1534	0/0:40,0:40:99:0,105,1503	0/0:57,0:57:99:0,101,1800	1/1:0,48:50:99:1623,143,0	0/0:35,0:35:90:0,90,1350	0/0:61,0:61:99:0,102,1800	0/0:62,0:62:99:0,107,1800	0/0:35,0:35:99:0,99,1379	0/0:37,0:37:99:0,99,1485
HG994961.1	220199	.	C	A	2220.96	PASS	AC=2;AF=0.083;AN=24;BaseQRankSum=2.31;DP=637;ExcessHet=0.0955;FS=0.000;InbreedingCoeff=1.0000;MLEAC=2;MLEAF=0.083;MQ=60.00;MQRankSum=0.00;QD=29.22;ReadPosRankSum=-7.240e-01;SOR=0.437	GT:AD:DP:GQ:PL	0/0:70,0:70:99:0,114,1800	0/0:44,0:44:99:0,106,1534	0/0:39,0:39:99:0,103,1525	0/0:66,0:66:99:0,120,1800	0/0:38,0:38:99:0,99,1326	0/0:35,0:35:99:0,99,1431	0/0:61,0:61:99:0,102,1800	0/0:62,0:62:99:0,107,1800	0/0:48,0:48:99:0,103,1659	0/0:49,0:49:99:0,102,1800
HG994961.1	220419	.	C	T	13706	PASS	AC=10;AF=0.417;AN=24;DP=728;ExcessHet=0.0009;FS=0.000;InbreedingCoeff=1.0000;MLEAC=10;MLEAF=0.417;MQ=60.00;QD=27.85;SOR=0.721	GT:AD:DP:GQ:PL	1/1:0,86:86:99:3286,256,0	1/1:0,59:61:99:2397,178,0	1/1:0,53:53:99:1915,158,0	1/1:0,81:83:99:3100,241,0	0/0:41,0:41:99:0,117,1755	1/1:0,82:82:99:3046,245,0	0/0:61,0:61:99:0,102,1800	0/0:62,0:62:99:0,107,1800	0/0:45,0:45:99:0,111,1800	0/0:49,0:49:99:0,102,1800
HG994961.1	220793	.	T	C	7593.9	PASS	AC=6;AF=0.250;AN=24;DP=668;ExcessHet=0.0036;FS=0.000;InbreedingCoeff=1.0000;MLEAC=6;MLEAF=0.250;MQ=60.00;QD=32.63;SOR=0.703	GT:AD:DP:GQ:PL	0/0:52,0:52:99:0,106,1800	0/0:45,0:45:99:0,110,1710	0/0:49,0:49:99:0,102,1800	0/0:58,0:58:99:0,101,1800	1/1:0,62:62:99:2390,186,0	0/0:40,0:40:99:0,100,1586	0/0:61,0:61:99:0,102,1800	0/0:62,0:62:99:0,107,1800	0/0:45,0:45:99:0,111,1800	0/0:49,0:49:99:0,102,1800
HG994961.1	222650	.	T	C	12167.9	PASS	AC=16;AF=0.667;AN=24;BaseQRankSum=1.32;DP=535;ExcessHet=0.0015;FS=0.000;InbreedingCoeff=1.0000;MLEAC=16;MLEAF=0.667;MQ=60.00;MQRankSum=0.00;QD=30.39;ReadPosRankSum=-1.007e+00;SOR=0.231	GT:AD:DP:GQ:PGT:PID:PL:PS	1/1:0,43:43:99:.:.:1793,129,0:.	1/1:0,41:41:99:.:.:1584,123,0:.	1|1:0,39:39:99:1|1:222644_A_C:1476,117,0:222644	1/1:0,40:40:99:.:.:1631,120,0:.	1/1:0,35:35:99:.:.:1348,105,0:.	1/1:0,47:47:99:.:.:1645,141,0:.	0/0:47,0:47:99:.:.:0,104,1800:.	0/0:62,0:62:99:.:.:0,107,1800:.	0/0:43,0:43:99:.:.:0,99,1485:.	0/0:57,0:57:99:.:.:0,100,1800:.
HG994961.1	223108	.	A	G	25239.9	PASS	AC=16;AF=0.667;AN=24;DP=911;ExcessHet=0.0015;FS=0.000;InbreedingCoeff=1.0000;MLEAC=16;MLEAF=0.667;MQ=60.00;QD=28.86;SOR=0.964	GT:AD:DP:GQ:PL	1/1:0,112:112:99:4503,337,0	1/1:0,80:80:99:3146,241,0	1/1:0,73:73:99:2909,220,0	1/1:0,100:100:99:3904,300,0	1/1:0,51:51:99:1984,153,0	1/1:0,76:76:99:2927,229,0	0/0:64,0:64:99:0,114,1800	0/0:61,0:61:99:0,113,1800	0/0:63,0:63:99:0,120,1800	0/0:57,0:57:99:0,100,1800
HG994961.1	223244	.	C	G	25478.9	PASS	AC=16;AF=0.667;AN=24;DP=953;ExcessHet=0.0015;FS=0.000;InbreedingCoeff=1.0000;MLEAC=16;MLEAF=0.667;MQ=60.00;MQRankSum=0.00;QD=32.43;SOR=0.295	GT:AD:DP:GQ:PL	1/1:0,122:124:99:4497,350,0	1/1:0,70:70:99:2653,209,0	1/1:0,72:72:99:2681,211,0	1/1:1,118:120:99:4697,348,0	1/1:0,64:64:99:2405,192,0	1/1:0,70:70:99:2665,210,0	0/0:64,0:64:99:0,114,1800	0/0:72,0:72:99:0,120,1800	0/0:63,0:63:99:0,120,1800	0/0:57,0:57:99:0,100,1800
HG994961.1	223768	.	A	T	4724.04	PASS	AC=4;AF=0.167;AN=24;DP=677;ExcessHet=0.0135;FS=0.000;InbreedingCoeff=1.0000;MLEAC=4;MLEAF=0.167;MQ=60.00;QD=31.27;SOR=0.983	GT:AD:DP:GQ:PL	0/0:75,0:75:99:0,120,1800	0/0:50,0:50:99:0,120,1800	0/0:45,0:45:99:0,110,1670	0/0:53,0:53:99:0,120,1800	1/1:0,62:62:99:2171,186,0	0/0:51,0:51:99:0,120,1800	0/0:56,0:56:99:0,100,1800	0/0:67,0:67:99:0,102,1800	0/0:60,0:60:99:0,108,1800	0/0:51,0:51:99:0,112,1800
HG994961.1	223795	.	T	C	16870.9	PASS	AC=16;AF=0.667;AN=24;DP=686;ExcessHet=0.0015;FS=0.000;InbreedingCoeff=1.0000;MLEAC=16;MLEAF=0.667;MQ=60.00;QD=27.84;SOR=0.825	GT:AD:DP:GQ:PL	1/1:0,72:72:99:2849,216,0	1/1:0,51:52:99:2071,153,0	1/1:0,48:48:99:1903,144,0	1/1:0,51:51:99:1975,153,0	1/1:0,57:57:99:2185,171,0	1/1:0,57:57:99:2279,171,0	0/0:56,0:56:99:0,100,1800	0/0:67,0:67:99:0,102,1800	0/0:60,0:60:99:0,108,1800	0/0:51,0:51:99:0,112,1800
HG994961.1	224301	.	C	A	23689.9	PASS	AC=16;AF=0.667;AN=24;BaseQRankSum=2.55;DP=873;ExcessHet=0.0015;FS=0.000;InbreedingCoeff=1.0000;MLEAC=16;MLEAF=0.667;MQ=60.00;MQRankSum=0.00;QD=26.40;ReadPosRankSum=-1.143e+00;SOR=0.224	GT:AD:DP:GQ:PL	1/1:0,101:101:99:3854,302,0	1/1:0,73:73:99:2717,219,0	1/1:0,67:67:99:2542,201,0	1/1:1,93:94:99:3552,270,0	1/1:0,78:78:99:2923,234,0	1/1:0,63:63:99:2523,190,0	0/0:52,0:52:99:0,117,1800	0/0:67,0:67:99:0,102,1800	0/0:36,0:36:99:0,99,1485	0/0:60,0:60:99:0,120,1800
HG994961.1	224395	.	T	C	25729.9	PASS	AC=16;AF=0.667;AN=24;DP=892;ExcessHet=0.0015;FS=0.000;InbreedingCoeff=1.0000;MLEAC=16;MLEAF=0.667;MQ=60.00;QD=29.56;SOR=0.858	GT:AD:DP:GQ:PL	1/1:0,103:103:99:4095,309,0	1/1:0,66:66:99:2621,199,0	1/1:0,78:78:99:3001,234,0	1/1:0,89:90:99:3526,266,0	1/1:0,88:88:99:3170,259,0	1/1:0,83:83:99:3238,250,0	0/0:52,0:52:99:0,117,1800	0/0:67,0:67:99:0,102,1800	0/0:36,0:36:99:0,99,1485	0/0:60,0:60:99:0,120,1800
HG994961.1	224449	.	A	T	20357.5	PASS	AC=12;AF=0.500;AN=24;DP=856;ExcessHet=0.0007;FS=0.000;InbreedingCoeff=1.0000;MLEAC=12;MLEAF=0.500;MQ=60.00;QD=37.92;SOR=1.013	GT:AD:DP:GQ:PL	1/1:0,103:103:99:3739,306,0	1/1:0,62:62:99:2412,186,0	1/1:0,73:73:99:2863,220,0	1/1:0,102:104:99:3961,306,0	0/0:39,0:39:99:0,99,1485	1/1:0,92:92:99:3469,276,0	0/0:52,0:52:99:0,117,1800	0/0:67,0:67:99:0,102,1800	0/0:36,0:36:99:0,99,1485	0/0:60,0:60:99:0,120,1800
HG994961.1	224522	.	C	T	21443.5	PASS	AC=12;AF=0.500;AN=24;DP=910;ExcessHet=0.0007;FS=0.000;InbreedingCoeff=1.0000;MLEAC=12;MLEAF=0.500;MQ=59.97;QD=32.64;SOR=0.718	GT:AD:DP:GQ:PL	1/1:0,122:122:99:4790,366,0	1/1:0,60:60:99:2186,178,0	1/1:0,82:82:99:3066,246,0	1/1:0,108:109:99:4129,321,0	0/0:39,0:39:99:0,99,1485	1/1:0,90:90:99:3292,268,0	0/0:52,0:52:99:0,117,1800	0/0:67,0:67:99:0,102,1800	0/0:36,0:36:99:0,99,1485	0/0:60,0:60:99:0,120,1800
HG994961.1	224694	.	G	A	20637.5	PASS	AC=12;AF=0.500;AN=24;DP=784;ExcessHet=0.0007;FS=0.000;InbreedingCoeff=1.0000;MLEAC=12;MLEAF=0.500;MQ=59.89;QD=30.30;SOR=1.133	GT:AD:DP:GQ:PGT:PID:PL:PS	1/1:0,98:99:99:.:.:4357,294,0:.	1|1:0,44:44:99:1|1:224694_G_A:1966,132,0:224694	1|1:0,77:78:99:1|1:224694_G_A:3417,232,0:224694	1|1:0,81:83:99:1|1:224694_G_A:3617,243,0:224694	0/0:39,0:39:99:.:.:0,99,1485:.	1/1:0,66:66:99:.:.:2945,199,0:.	0/0:52,0:52:99:.:.:0,117,1800:.	0/0:67,0:67:99:.:.:0,102,1800:.	0/0:36,0:36:99:.:.:0,99,1485:.	0/0:60,0:60:99:.:.:0,120,1800:.
HG994961.1	224918	.	C	T	3540.04	PASS	AC=4;AF=0.167;AN=24;DP=646;ExcessHet=0.0135;FS=0.000;InbreedingCoeff=1.0000;MLEAC=4;MLEAF=0.167;MQ=59.94;QD=33.76;SOR=0.795	GT:AD:DP:GQ:PL	0/0:69,0:69:99:0,112,1800	0/0:40,0:40:99:0,101,1511	0/0:48,0:48:99:0,103,1800	0/0:67,0:67:99:0,104,1800	1/1:0,43:46:99:1581,129,0	0/0:57,0:57:99:0,103,1800	0/0:52,0:52:99:0,117,1800	0/0:67,0:67:99:0,102,1800	0/0:36,0:36:99:0,99,1485	0/0:60,0:60:99:0,120,1800
HG994961.1	226054	.	T	C	6663.9	PASS	AC=6;AF=0.250;AN=24;DP=739;ExcessHet=0.0036;FS=0.000;InbreedingCoeff=1.0000;MLEAC=6;MLEAF=0.250;MQ=60.00;QD=30.74;SOR=0.877	GT:AD:DP:GQ:PL	0/0:75,0:75:99:0,100,1800	0/0:58,0:58:99:0,120,1800	0/0:57,0:57:99:0,100,1800	0/0:74,0:74:99:0,120,1800	1/1:0,67:67:99:2581,201,0	0/0:58,0:58:99:0,106,1800	0/0:52,0:52:99:0,99,1620	0/0:83,0:83:99:0,120,1800	0/0:54,0:54:99:0,103,1800	0/0:53,0:53:99:0,110,1800
HG994961.1	228127	.	A	T	5095.04	PASS	AC=4;AF=0.167;AN=24;DP=671;ExcessHet=0.0135;FS=0.000;InbreedingCoeff=1.0000;MLEAC=4;MLEAF=0.167;MQ=60.00;QD=31.58;SOR=0.921	GT:AD:DP:GQ:PL	0/0:64,0:64:99:0,101,1800	0/0:47,0:47:99:0,108,1800	0/0:45,0:45:99:0,103,1620	0/0:55,0:55:99:0,99,1800	1/1:0,59:59:99:2228,177,0	0/0:45,0:45:99:0,106,1755	0/0:52,0:52:99:0,99,1620	0/0:83,0:83:99:0,120,1800	0/0:44,0:44:99:0,101,1530	0/0:43,0:43:99:0,109,1665
HG994961.1	228262	.	A	G	1758.96	PASS	AC=2;AF=0.083;AN=24;DP=638;ExcessHet=0.0955;FS=0.000;InbreedingCoeff=1.0000;MLEAC=2;MLEAF=0.083;MQ=60.00;QD=27.74;SOR=1.022	GT:AD:DP:GQ:PL	0/0:64,0:64:99:0,101,1800	0/0:47,0:47:99:0,108,1800	0/0:45,0:45:99:0,103,1620	0/0:55,0:55:99:0,99,1800	0/0:56,0:56:99:0,120,1800	0/0:45,0:45:99:0,106,1755	0/0:52,0:52:99:0,99,1620	0/0:83,0:83:99:0,120,1800	0/0:44,0:44:99:0,101,1530	0/0:43,0:43:99:0,109,1665
HG994961.1	228455	.	A	G	2150.96	PASS	AC=2;AF=0.083;AN=24;DP=649;ExcessHet=0.0955;FS=0.000;InbreedingCoeff=1.0000;MLEAC=2;MLEAF=0.083;MQ=60.00;QD=31.65;SOR=2.265	GT:AD:DP:GQ:PL	0/0:64,0:64:99:0,101,1800	0/0:47,0:47:99:0,108,1800	0/0:45,0:45:99:0,103,1620	0/0:55,0:55:99:0,99,1800	0/0:56,0:56:99:0,120,1800	0/0:45,0:45:99:0,106,1755	0/0:52,0:52:99:0,99,1620	0/0:83,0:83:99:0,120,1800	0/0:44,0:44:99:0,101,1530	0/0:43,0:43:99:0,109,1665
HG994961.1	229094	.	G	A	14086	PASS	AC=10;AF=0.417;AN=24;DP=756;ExcessHet=0.0009;FS=0.000;InbreedingCoeff=1.0000;MLEAC=10;MLEAF=0.417;MQ=60.00;QD=31.08;SOR=1.044	GT:AD:DP:GQ:PL	1/1:0,85:89:99:3028,251,0	1/1:0,76:79:99:2766,226,0	1/1:0,61:63:99:2230,182,0	1/1:0,87:87:99:3384,260,0	0/0:38,0:38:99:0,99,1503	1/1:0,76:76:99:2716,226,0	0/0:52,0:52:99:0,99,1620	0/0:83,0:83:99:0,120,1800	0/0:44,0:44:99:0,101,1530	0/0:43,0:43:99:0,109,1665
HG994961.1	230405	.	A	T	5993.9	PASS	AC=6;AF=0.250;AN=24;BaseQRankSum=0.00;DP=673;ExcessHet=0.0036;FS=4.422;InbreedingCoeff=1.0000;MLEAC=6;MLEAF=0.250;MQ=59.81;MQRankSum=0.00;QD=31.38;ReadPosRankSum=1.73;SOR=1.232	GT:AD:DP:GQ:PL	0/0:56,0:56:99:0,111,1800	0/0:49,0:49:99:0,100,1620	0/0:48,0:48:99:0,114,1710	0/0:62,0:62:99:0,99,1800	1/1:0,58:58:99:1900,171,0	0/0:51,0:51:99:0,99,1800	0/0:49,0:49:99:0,99,1635	0/0:69,0:69:99:0,107,1800	0/0:46,0:46:99:0,105,1704	0/0:42,0:42:99:0,102,1439
HG994961.1	231274	.	A	T	5131.9	PASS	AC=6;AF=0.250;AN=24;DP=607;ExcessHet=0.0036;FS=0.000;InbreedingCoeff=1.0000;MLEAC=6;MLEAF=0.250;MQ=60.00;QD=26.64;SOR=2.737	GT:AD:DP:GQ:PGT:PID:PL:PS	0/0:50,0:50:99:.:.:0,108,1800:.	0/0:44,0:44:99:.:.:0,100,1609:.	0/0:45,0:45:99:.:.:0,110,1800:.	0/0:53,0:53:99:.:.:0,120,1800:.	1/1:0,41:41:99:.:.:1505,123,0:.	0/0:45,0:45:99:.:.:0,113,1752:.	0/0:53,0:53:99:.:.:0,108,1800:.	0/0:69,0:69:99:.:.:0,107,1800:.	0/0:51,0:51:99:.:.:0,105,1800:.	0/0:45,0:45:99:.:.:0,103,1703:.
HG994961.1	231527	.	T	C	16089	PASS	AC=10;AF=0.417;AN=24;DP=828;ExcessHet=0.0009;FS=0.000;InbreedingCoeff=1.0000;MLEAC=10;MLEAF=0.417;MQ=60.00;QD=33.75;SOR=0.751	GT:AD:DP:GQ:PL	1/1:0,99:100:99:3890,296,0	1/1:0,84:84:99:3099,252,0	1/1:0,70:70:99:2695,210,0	1/1:0,86:86:99:3289,256,0	0/0:52,0:52:99:0,120,1800	1/1:0,86:86:99:3154,257,0	0/0:53,0:53:99:0,108,1800	0/0:69,0:69:99:0,107,1800	0/0:51,0:51:99:0,105,1800	0/0:58,0:58:99:0,113,1800
HG994961.1	232043	.	C	T	8422.9	PASS	AC=6;AF=0.250;AN=24;DP=820;ExcessHet=0.0036;FS=0.000;InbreedingCoeff=1.0000;MLEAC=6;MLEAF=0.250;MQ=60.00;QD=27.83;SOR=0.936	GT:AD:DP:GQ:PL	0/0:86,0:86:99:0,120,1800	0/0:66,0:66:99:0,120,1800	0/0:51,0:51:99:0,102,1800	0/0:79,0:79:99:0,120,1800	1/1:0,50:50:99:1806,149,0	0/0:52,0:52:99:0,106,1800	0/0:63,0:63:99:0,120,1800	0/0:77,0:77:99:0,117,1800	0/0:51,0:51:99:0,105,1800	0/0:58,0:58:99:0,113,1800
HG994961.1	232105	.	T	C	7774.9	PASS	AC=6;AF=0.250;AN=24;DP=801;ExcessHet=0.0036;FS=0.000;InbreedingCoeff=1.0000;MLEAC=6;MLEAF=0.250;MQ=60.00;QD=27.46;SOR=1.018	GT:AD:DP:GQ:PL	0/0:86,0:86:99:0,120,1800	0/0:66,0:66:99:0,120,1800	0/0:51,0:51:99:0,102,1800	0/0:79,0:79:99:0,120,1800	1/1:0,53:53:99:2043,159,0	0/0:52,0:52:99:0,106,1800	0/0:63,0:63:99:0,120,1800	0/0:77,0:77:99:0,117,1800	0/0:51,0:51:99:0,105,1800	0/0:58,0:58:99:0,113,1800
HG994961.1	232552	.	G	T	16644	PASS	AC=10;AF=0.417;AN=24;BaseQRankSum=2.56;DP=833;ExcessHet=0.0009;FS=0.000;InbreedingCoeff=1.0000;MLEAC=10;MLEAF=0.417;MQ=59.96;MQRankSum=0.00;QD=25.27;ReadPosRankSum=1.61;SOR=0.444	GT:AD:DP:GQ:PL	1/1:0,94:96:99:3744,282,0	1/1:0,92:93:99:3476,275,0	1/1:0,75:75:99:2671,225,0	1/1:1,98:99:99:3790,287,0	0/0:42,0:42:99:0,111,1665	1/1:0,81:81:99:3001,243,0	0/0:44,0:44:99:0,106,1471	0/0:77,0:77:99:0,117,1800	0/0:51,0:51:99:0,105,1800	0/0:58,0:58:99:0,113,1800
HG994961.1	233411	.	A	G	7706.9	PASS	AC=6;AF=0.250;AN=24;DP=764;ExcessHet=0.0036;FS=0.000;InbreedingCoeff=1.0000;MLEAC=6;MLEAF=0.250;MQ=60.00;QD=35.69;SOR=0.866	GT:AD:DP:GQ:PL	0/0:83,0:83:99:0,120,1800	0/0:66,0:66:99:0,120,1800	0/0:55,0:55:99:0,113,1710	0/0:61,0:61:99:0,120,1800	1/1:0,72:73:99:2681,216,0	0/0:63,0:63:99:0,120,1800	0/0:44,0:44:99:0,106,1471	0/0:63,0:63:99:0,111,1800	0/0:71,0:71:99:0,120,1800	0/0:40,0:40:99:0,99,1209
HG994961.1	234086	.	A	T	7267.9	PASS	AC=6;AF=0.250;AN=24;DP=659;ExcessHet=0.0036;FS=0.000;InbreedingCoeff=1.0000;MLEAC=6;MLEAF=0.250;MQ=60.00;QD=28.24;SOR=0.789	GT:AD:DP:GQ:PL	0/0:65,0:65:99:0,118,1800	0/0:43,0:43:99:0,120,1800	0/0:45,0:45:99:0,120,1800	0/0:59,0:59:99:0,111,1800	1/1:0,65:65:99:2514,195,0	0/0:59,0:59:99:0,120,1800	0/0:44,0:44:99:0,106,1471	0/0:63,0:63:99:0,111,1800	0/0:44,0:44:99:0,114,1642	0/0:40,0:40:99:0,99,1209
HG994961.1	234674	.	T	G	16962	PASS	AC=10;AF=0.417;AN=24;DP=807;ExcessHet=0.0009;FS=0.000;InbreedingCoeff=1.0000;MLEAC=10;MLEAF=0.417;MQ=60.00;QD=33.76;SOR=0.753	GT:AD:DP:GQ:PL	1/1:0,87:88:99:3488,260,0	1/1:0,81:81:99:2892,243,0	1/1:0,68:68:99:2676,205,0	1/1:0,96:100:99:3810,288,0	0/0:49,0:49:99:0,100,1800	1/1:0,108:108:99:4134,325,0	0/0:44,0:44:99:0,106,1471	0/0:56,0:56:99:0,99,1800	0/0:44,0:44:99:0,114,1642	0/0:40,0:40:99:0,99,1209
HG994961.1	234821	.	T	C	25104.9	PASS	AC=16;AF=0.667;AN=24;DP=869;ExcessHet=0.0015;FS=0.000;InbreedingCoeff=1.0000;MLEAC=16;MLEAF=0.667;MQ=60.00;QD=28.91;SOR=0.809	GT:AD:DP:GQ:PL	1/1:0,94:96:99:3697,282,0	1/1:0,83:83:99:3066,249,0	1/1:0,73:73:99:2782,219,0	1/1:0,103:104:99:4057,308,0	1/1:0,61:61:99:2292,183,0	1/1:0,98:98:99:3787,295,0	0/0:44,0:44:99:0,106,1471	0/0:56,0:56:99:0,99,1800	0/0:44,0:44:99:0,114,1642	0/0:40,0:40:99:0,99,1209
HG994961.1	234854	.	T	A	22013.4	PASS	AC=14;AF=0.583;AN=24;BaseQRankSum=2.35;DP=862;ExcessHet=0.0009;FS=0.000;InbreedingCoeff=1.0000;MLEAC=14;MLEAF=0.583;MQ=60.00;MQRankSum=0.00;QD=28.20;ReadPosRankSum=1.66;SOR=0.703	GT:AD:DP:GQ:PL	1/1:0,81:86:99:3398,274,0	1/1:1,74:75:99:2731,201,0	1/1:0,71:72:99:2724,213,0	1/1:0,114:114:99:4207,339,0	1/1:0,65:65:99:2493,195,0	1/1:1,100:101:99:3749,293,0	0/0:44,0:44:99:0,106,1471	0/0:56,0:56:99:0,99,1800	0/0:44,0:44:99:0,114,1642	0/0:40,0:40:99:0,99,1209
HG994961.1	234916	.	A	G	21421.4	PASS	AC=14;AF=0.583;AN=24;DP=845;ExcessHet=0.0009;FS=0.000;InbreedingCoeff=1.0000;MLEAC=14;MLEAF=0.583;MQ=60.00;QD=27.28;SOR=0.728	GT:AD:DP:GQ:PL	1/1:0,87:88:99:3448,260,0	1/1:0,69:69:99:2606,207,0	1/1:0,73:74:99:2749,218,0	1/1:0,105:105:99:3917,315,0	1/1:0,61:61:99:2123,182,0	1/1:0,99:99:99:3516,295,0	0/0:44,0:44:99:0,106,1471	0/0:56,0:56:99:0,99,1800	0/0:44,0:44:99:0,114,1642	0/0:40,0:40:99:0,99,1209
HG994961.1	236199	.	C	T	11779	PASS	AC=10;AF=0.417;AN=24;DP=618;ExcessHet=0.0009;FS=0.000;InbreedingCoeff=1.0000;MLEAC=10;MLEAF=0.417;MQ=60.00;QD=32.37;SOR=1.680	GT:AD:DP:GQ:PL	1/1:0,78:80:99:3004,233,0	1/1:0,50:50:99:1879,150,0	1/1:0,53:53:99:2109,159,0	1/1:0,62:62:99:2472,186,0	0/0:41,0:41:99:0,104,1742	1/1:0,62:62:99:2353,186,0	0/0:55,0:55:99:0,108,1800	0/0:67,0:67:99:0,120,1800	0/0:36,0:36:99:0,104,1405	0/0:37,0:37:99:0,105,1429
HG994961.1	237251	.	G	C	9884.02	PASS	AC=10;AF=0.417;AN=24;DP=612;ExcessHet=0.0009;FS=0.000;InbreedingCoeff=1.0000;MLEAC=10;MLEAF=0.417;MQ=60.00;QD=26.21;SOR=1.112	GT:AD:DP:GQ:PL	1/1:0,60:61:99:2219,180,0	1/1:0,44:44:99:1672,132,0	1/1:0,59:60:99:2007,177,0	1/1:0,48:48:99:1820,143,0	0/0:43,0:43:99:0,106,1400	1/1:0,57:57:99:2204,171,0	0/0:64,0:64:99:0,105,1800	0/0:60,0:60:99:0,111,1800	0/0:48,0:48:99:0,111,1800	0/0:45,0:45:99:0,102,1800
HG994961.1	237414	.	A	G	1950.04	PASS	AC=4;AF=0.167;AN=24;DP=499;ExcessHet=0.0135;FS=0.000;InbreedingCoeff=1.0000;MLEAC=4;MLEAF=0.167;MQ=60.00;QD=32.49;SOR=1.656	GT:AD:DP:GQ:PL	0/0:53,0:53:99:0,120,1800	0/0:42,0:42:99:0,105,1490	0/0:24,0:24:72:0,72,964	0/0:35,0:35:99:0,99,1358	1/1:0,21:21:63:864,63,0	0/0:49,0:49:99:0,109,1800	0/0:55,0:55:50:0,50,1792	0/0:60,0:60:99:0,111,1800	0/0:44,0:44:99:0,120,1800	0/0:45,0:45:99:0,102,1800
HG994961.1	238638	.	C	T	2216.96	PASS	AC=2;AF=0.083;AN=24;DP=596;ExcessHet=0.0955;FS=0.000;InbreedingCoeff=1.0000;MLEAC=2;MLEAF=0.083;MQ=60.00;QD=33.59;SOR=0.910	GT:AD:DP:GQ:PL	0/0:56,0:56:99:0,99,1800	0/0:46,0:46:99:0,99,1800	0/0:46,0:46:99:0,103,1614	0/0:51,0:51:99:0,99,1662	0/0:44,0:44:99:0,117,1755	0/0:41,0:41:99:0,107,1665	0/0:44,0:44:99:0,105,1663	0/0:44,0:44:99:0,109,1710	0/0:42,0:42:99:0,103,1755	0/0:61,0:61:99:0,120,1800
HG994961.1	239737	.	A	C	13519	PASS	AC=10;AF=0.417;AN=24;BaseQRankSum=2.34;DP=661;ExcessHet=0.0009;FS=0.000;InbreedingCoeff=1.0000;MLEAC=10;MLEAF=0.417;MQ=60.00;MQRankSum=0.00;QD=34.02;ReadPosRankSum=-2.080e-01;SOR=0.517	GT:AD:DP:GQ:PL	1/1:0,83:83:99:3403,249,0	1/1:1,74:75:99:2812,215,0	1/1:0,53:53:99:2189,160,0	1/1:0,73:73:99:2941,220,0	0/0:40,0:40:99:0,99,1489	1/1:0,59:59:99:2212,176,0	0/0:40,0:40:99:0,111,1665	0/0:44,0:44:99:0,109,1710	0/0:44,0:44:99:0,111,1548	0/0:41,0:41:99:0,102,1530
HG994961.1	240102	.	T	G	3220.9	PASS	AC=6;AF=0.250;AN=24;DP=417;ExcessHet=0.0036;FS=0.000;InbreedingCoeff=1.0000;MLEAC=6;MLEAF=0.250;MQ=60.00;QD=29.52;SOR=1.402	GT:AD:DP:GQ:PL	0/0:38,0:38:99:0,99,1364	0/0:37,0:37:99:0,105,1500	0/0:25,0:25:72:0,72,1080	0/0:49,0:49:99:0,101,1684	1/1:0,26:26:78:982,78,0	0/0:30,0:30:75:0,75,1019	0/0:40,0:40:99:0,111,1665	0/0:44,0:44:99:0,109,1710	0/0:24,0:24:41:0,41,760	0/0:41,0:41:99:0,102,1530
HG994961.1	240908	.	G	A	13565	PASS	AC=10;AF=0.417;AN=24;DP=718;ExcessHet=0.0009;FS=0.000;InbreedingCoeff=1.0000;MLEAC=10;MLEAF=0.417;MQ=60.00;QD=26.31;SOR=1.543	GT:AD:DP:GQ:PL	1/1:0,79:79:99:3012,235,0	1/1:0,61:62:99:2354,183,0	1/1:0,56:56:99:2119,168,0	1/1:0,83:83:99:3235,248,0	0/0:37,0:37:99:0,100,1335	1/1:0,74:74:99:2883,222,0	0/0:53,0:53:99:0,108,1800	0/0:72,0:72:99:0,111,1800	0/0:55,0:55:99:0,104,1800	0/0:35,0:35:99:0,99,1348
HG994961.1	240947	.	A	C	1951.96	PASS	AC=2;AF=0.083;AN=24;DP=619;ExcessHet=0.0955;FS=0.000;InbreedingCoeff=1.0000;MLEAC=2;MLEAF=0.083;MQ=60.00;QD=28.81;SOR=1.565	GT:AD:DP:GQ:PL	0/0:66,0:66:99:0,120,1800	0/0:49,0:49:99:0,108,1763	0/0:39,0:39:99:0,102,1471	0/0:50,0:50:99:0,120,1800	0/0:37,0:37:99:0,100,1335	0/0:67,0:67:99:0,120,1800	0/0:53,0:53:99:0,108,1800	0/0:72,0:72:99:0,111,1800	0/0:55,0:55:99:0,104,1800	0/0:35,0:35:99:0,99,1348
HG994961.1	241700	.	C	G	17732.9	PASS	AC=16;AF=0.667;AN=24;BaseQRankSum=-2.760e-01;DP=688;ExcessHet=0.0015;FS=0.000;InbreedingCoeff=1.0000;MLEAC=16;MLEAF=0.667;MQ=60.00;MQRankSum=0.00;QD=31.30;ReadPosRankSum=0.774;SOR=0.351	GT:AD:DP:GQ:PL	1/1:0,82:82:99:3388,247,0	1/1:0,56:56:99:2181,168,0	1/1:0,48:48:99:1875,144,0	1/1:0,57:57:99:2200,171,0	1/1:0,45:45:99:1765,135,0	1/1:0,75:75:99:2859,226,0	0/0:53,0:53:99:0,108,1800	0/0:61,0:61:99:0,100,1800	0/0:55,0:55:99:0,104,1800	0/0:47,0:47:99:0,107,1648
HG994961.1	241938	.	C	T	16270.9	PASS	AC=16;AF=0.667;AN=24;BaseQRankSum=-5.630e-01;DP=657;ExcessHet=0.0015;FS=0.000;InbreedingCoeff=1.0000;MLEAC=16;MLEAF=0.667;MQ=60.00;MQRankSum=0.00;QD=27.15;ReadPosRankSum=-1.009e+00;SOR=0.285	GT:AD:DP:GQ:PL	1/1:0,56:56:99:2178,168,0	1/1:0,59:59:99:2335,177,0	1/1:0,51:51:99:1877,153,0	1/1:0,60:60:99:2325,180,0	1/1:0,46:46:99:1684,137,0	1/1:0,62:62:99:2276,184,0	0/0:50,0:50:99:0,103,1800	0/0:61,0:61:99:0,100,1800	0/0:50,0:50:99:0,116,1800	0/0:45,0:45:99:0,104,1641
HG994961.1	242421	.	C	T	4076.04	PASS	AC=4;AF=0.167;AN=24;DP=688;ExcessHet=0.0135;FS=0.000;InbreedingCoeff=1.0000;MLEAC=4;MLEAF=0.167;MQ=60.00;QD=29.57;SOR=0.748	GT:AD:DP:GQ:PL	0/0:66,0:66:99:0,120,1800	0/0:58,0:58:99:0,120,1800	0/0:66,0:66:99:0,120,1800	0/0:63,0:63:99:0,120,1800	1/1:0,48:48:99:1703,143,0	0/0:65,0:65:99:0,120,1800	0/0:50,0:50:99:0,103,1800	0/0:59,0:59:99:0,100,1800	0/0:50,0:50:99:0,116,1800	0/0:45,0:45:99:0,104,1641
HG994961.1	242468	.	A	G	21889.9	PASS	AC=16;AF=0.667;AN=24;BaseQRankSum=-3.650e-01;DP=776;ExcessHet=0.0015;FS=0.000;InbreedingCoeff=1.0000;MLEAC=16;MLEAF=0.667;MQ=60.00;MQRankSum=0.00;QD=31.61;ReadPosRankSum=1.47;SOR=0.398	GT:AD:DP:GQ:PL	1/1:0,86:86:99:3432,258,0	1/1:1,78:79:99:3042,196,0	1/1:0,74:74:99:2942,223,0	1/1:0,93:93:99:3636,279,0	1/1:0,45:45:99:1742,135,0	1/1:0,64:64:99:2489,192,0	0/0:50,0:50:99:0,103,1800	0/0:59,0:59:99:0,100,1800	0/0:50,0:50:99:0,116,1800	0/0:45,0:45:99:0,104,1641
HG994961.1	242583	.	A	C	20440.9	PASS	AC=16;AF=0.667;AN=24;BaseQRankSum=-4.620e-01;DP=754;ExcessHet=0.0015;FS=0.000;InbreedingCoeff=1.0000;MLEAC=16;MLEAF=0.667;MQ=60.00;MQRankSum=0.00;QD=28.66;ReadPosRankSum=0.296;SOR=0.271	GT:AD:DP:GQ:PL	1/1:0,87:87:99:3402,261,0	1/1:1,81:82:99:3064,205,0	1/1:0,49:49:99:1952,147,0	1/1:0,87:88:99:3541,261,0	1/1:0,39:39:99:1494,117,0	1/1:0,76:76:99:2834,228,0	0/0:50,0:50:99:0,103,1800	0/0:59,0:59:99:0,100,1800	0/0:50,0:50:99:0,116,1800	0/0:45,0:45:99:0,104,1641
HG994961.1	242670	.	C	T	25244.9	PASS	AC=16;AF=0.667;AN=24;DP=799;ExcessHet=0.0015;FS=0.000;InbreedingCoeff=1.0000;MLEAC=16;MLEAF=0.667;MQ=60.00;QD=28.32;SOR=1.014	GT:AD:DP:GQ:PGT:PID:PL:PS	1|1:0,79:79:99:1|1:242670_C_T:3390,237,0:242670	1|1:0,90:90:99:1|1:242670_C_T:3919,270,0:242670	1|1:0,71:71:99:1|1:242670_C_T:3169,214,0:242670	1|1:0,98:98:99:1|1:242670_C_T:4331,295,0:242670	1|1:0,34:34:99:1|1:242670_C_T:1427,102,0:242670	1|1:0,88:88:99:1|1:242670_C_T:3888,265,0:242670	0/0:50,0:50:99:.:.:0,103,1800:.	0/0:72,0:72:99:.:.:0,120,1800:.	0/0:50,0:50:99:.:.:0,116,1800:.	0/0:45,0:45:99:.:.:0,104,1641:.
HG994961.1	242688	.	G	A	25372.9	PASS	AC=16;AF=0.667;AN=24;DP=803;ExcessHet=0.0015;FS=0.000;InbreedingCoeff=1.0000;MLEAC=16;MLEAF=0.667;MQ=60.00;QD=31.83;SOR=1.035	GT:AD:DP:GQ:PGT:PID:PL:PS	1|1:0,75:75:99:1|1:242670_C_T:3267,225,0:242670	1|1:0,92:92:99:1|1:242670_C_T:4042,277,0:242670	1|1:0,73:73:99:1|1:242670_C_T:3186,219,0:242670	1|1:0,101:101:99:1|1:242670_C_T:4407,304,0:242670	1|1:0,31:31:93:1|1:242670_C_T:1359,93,0:242670	1|1:0,89:89:99:1|1:242670_C_T:3878,268,0:242670	0/0:50,0:50:99:.:.:0,103,1800:.	0/0:72,0:72:99:.:.:0,120,1800:.	0/0:50,0:50:99:.:.:0,116,1800:.	0/0:45,0:45:99:.:.:0,104,1641:.
HG994961.1	243088	.	T	A	4341.04	PASS	AC=4;AF=0.167;AN=24;DP=658;ExcessHet=0.0135;FS=0.000;InbreedingCoeff=1.0000;MLEAC=4;MLEAF=0.167;MQ=60.00;QD=30.82;SOR=0.765	GT:AD:DP:GQ:PL	0/0:67,0:67:99:0,120,1800	0/0:48,0:48:99:0,113,1603	0/0:43,0:43:99:0,102,1636	0/0:52,0:52:99:0,120,1800	1/1:0,53:53:99:2069,159,0	0/0:52,0:52:99:0,118,1800	0/0:53,0:53:99:0,101,1800	0/0:71,0:71:99:0,120,1800	0/0:53,0:53:99:0,120,1800	0/0:60,0:60:99:0,120,1800
HG994961.1	243276	.	T	C	23981.9	PASS	AC=16;AF=0.667;AN=24;DP=789;ExcessHet=0.0015;FS=0.000;InbreedingCoeff=1.0000;MLEAC=16;MLEAF=0.667;MQ=60.00;QD=28.52;SOR=0.905	GT:AD:DP:GQ:PGT:PID:PL:PS	1|1:0,85:86:99:1|1:243276_T_C:3742,255,0:243276	1|1:0,73:73:99:1|1:243276_T_C:3221,220,0:243276	1|1:0,61:62:99:1|1:243276_T_C:2723,184,0:243276	1|1:0,73:73:99:1|1:243276_T_C:3243,220,0:243276	1|1:0,54:54:99:1|1:243276_T_C:2388,163,0:243276	1|1:0,67:67:99:1|1:243276_T_C:2918,201,0:243276	0/0:53,0:53:99:.:.:0,101,1800:.	0/0:71,0:71:99:.:.:0,106,1800:.	0/0:53,0:53:99:.:.:0,120,1800:.	0/0:60,0:60:99:.:.:0,120,1800:.
HG994961.1	243289	.	T	C	24350.9	PASS	AC=16;AF=0.667;AN=24;DP=784;ExcessHet=0.0015;FS=0.000;InbreedingCoeff=1.0000;MLEAC=16;MLEAF=0.667;MQ=60.00;QD=27.43;SOR=0.959	GT:AD:DP:GQ:PGT:PID:PL:PS	1|1:0,83:84:99:1|1:243276_T_C:3731,250,0:243276	1|1:0,79:79:99:1|1:243276_T_C:3541,238,0:243276	1|1:0,64:65:99:1|1:243276_T_C:2862,193,0:243276	1|1:0,72:72:99:1|1:243276_T_C:3234,217,0:243276	1|1:0,55:55:99:1|1:243276_T_C:2459,166,0:243276	1|1:0,61:61:99:1|1:243276_T_C:2739,184,0:243276	0/0:53,0:53:99:.:.:0,101,1800:.	0/0:71,0:71:99:.:.:0,106,1800:.	0/0:53,0:53:99:.:.:0,120,1800:.	0/0:60,0:60:99:.:.:0,120,1800:.
HG994961.1	243302	.	G	A	23959.9	PASS	AC=16;AF=0.667;AN=24;DP=773;ExcessHet=0.0015;FS=0.000;InbreedingCoeff=1.0000;MLEAC=16;MLEAF=0.667;MQ=60.00;QD=32.00;SOR=0.961	GT:AD:DP:GQ:PGT:PID:PL:PS	1|1:0,76:77:99:1|1:243276_T_C:3420,229,0:243276	1|1:0,80:80:99:1|1:243276_T_C:3600,241,0:243276	1|1:0,61:62:99:1|1:243276_T_C:2745,184,0:243276	1|1:0,67:67:99:1|1:243276_T_C:3009,202,0:243276	1|1:0,57:57:99:1|1:243276_T_C:2565,172,0:243276	1|1:0,62:62:99:1|1:243276_T_C:2790,187,0:243276	0/0:53,0:53:99:.:.:0,101,1800:.	0/0:71,0:71:99:.:.:0,106,1800:.	0/0:53,0:53:99:.:.:0,120,1800:.	0/0:60,0:60:99:.:.:0,120,1800:.
HG994961.1	243312	.	A	C	24247.9	PASS	AC=16;AF=0.667;AN=24;DP=782;ExcessHet=0.0015;FS=0.000;InbreedingCoeff=1.0000;MLEAC=16;MLEAF=0.667;MQ=60.00;QD=27.64;SOR=0.951	GT:AD:DP:GQ:PGT:PID:PL:PS	1|1:0,71:72:99:1|1:243276_T_C:3195,214,0:243276	1|1:0,77:77:99:1|1:243276_T_C:3462,232,0:243276	1|1:0,66:67:99:1|1:243276_T_C:2943,199,0:243276	1|1:0,65:65:99:1|1:243276_T_C:2903,196,0:243276	1|1:0,60:60:99:1|1:243276_T_C:2673,181,0:243276	1|1:0,66:66:99:1|1:243276_T_C:2959,199,0:243276	0/0:53,0:53:99:.:.:0,101,1800:.	0/0:71,0:71:99:.:.:0,106,1800:.	0/0:53,0:53:99:.:.:0,120,1800:.	0/0:60,0:60:99:.:.:0,120,1800:.
HG994961.1	243324	.	C	T	23134.9	PASS	AC=16;AF=0.667;AN=24;DP=771;ExcessHet=0.0015;FS=0.000;InbreedingCoeff=1.0000;MLEAC=16;MLEAF=0.667;MQ=60.00;QD=26.78;SOR=1.024	GT:AD:DP:GQ:PGT:PID:PL:PS	1|1:0,72:73:99:1|1:243276_T_C:3207,217,0:243276	1|1:0,75:75:99:1|1:243276_T_C:3369,226,0:243276	1|1:0,59:61:99:1|1:243276_T_C:2625,178,0:243276	1|1:0,61:61:99:1|1:243276_T_C:2672,184,0:243276	1|1:0,59:59:99:1|1:243276_T_C:2602,178,0:243276	1|1:0,68:68:99:1|1:243276_T_C:2992,205,0:243276	0/0:53,0:53:99:.:.:0,101,1800:.	0/0:71,0:71:99:.:.:0,106,1800:.	0/0:53,0:53:99:.:.:0,120,1800:.	0/0:60,0:60:99:.:.:0,120,1800:.
HG994961.1	244142	.	A	T	744.01	PASS	AC=4;AF=0.167;AN=24;BaseQRankSum=2.23;DP=494;ExcessHet=0.0135;FS=2.840;InbreedingCoeff=0.9982;MLEAC=4;MLEAF=0.167;MQ=60.00;MQRankSum=0.00;QD=31.00;ReadPosRankSum=0.159;SOR=0.223	GT:AD:DP:GQ:PGT:PID:PL:PS	0/0:50,0:50:99:.:.:0,104,1623:.	0/0:45,0:45:99:.:.:0,104,1612:.	0/0:42,0:42:99:.:.:0,107,1540:.	0/0:44,0:44:99:.:.:0,107,1531:.	1/1:0,8:9:24:.:.:290,24,0:.	0/0:45,0:45:99:.:.:0,107,1586:.	0/0:55,0:55:99:.:.:0,112,1800:.	0/0:62,0:62:99:.:.:0,108,1800:.	0/0:47,0:47:99:.:.:0,100,1612:.	0/0:49,0:49:99:.:.:0,120,1800:.
HG994961.1	245073	.	T	C	19739.5	PASS	AC=12;AF=0.500;AN=24;BaseQRankSum=3.21;DP=828;ExcessHet=0.0007;FS=0.000;InbreedingCoeff=1.0000;MLEAC=12;MLEAF=0.500;MQ=60.00;MQRankSum=0.00;QD=29.64;ReadPosRankSum=0.824;SOR=0.861	GT:AD:DP:GQ:PL	1/1:0,97:97:99:3906,291,0	1/1:0,67:67:99:2580,202,0	1/1:0,63:63:99:2472,188,0	1/1:0,98:98:99:3738,293,0	0/0:39,0:39:99:0,102,1443	1/1:0,71:71:99:2641,212,0	0/0:55,0:55:99:0,112,1800	0/0:62,0:62:99:0,108,1800	0/0:43,0:43:99:0,100,1658	0/0:41,0:41:99:0,102,1480
HG994961.1	245113	.	G	A	23701.9	PASS	AC=16;AF=0.667;AN=24;BaseQRankSum=-4.740e-01;DP=844;ExcessHet=0.0015;FS=0.000;InbreedingCoeff=1.0000;MLEAC=16;MLEAF=0.667;MQ=60.00;MQRankSum=0.00;QD=34.25;ReadPosRankSum=-1.323e+00;SOR=0.152	GT:AD:DP:GQ:PL	1/1:1,98:99:99:3845,287,0	1/1:0,71:71:99:2757,213,0	1/1:0,58:58:99:2252,174,0	1/1:0,93:93:99:3507,277,0	1/1:0,52:52:99:1908,155,0	1/1:0,73:73:99:2830,219,0	0/0:55,0:55:99:0,112,1800	0/0:62,0:62:99:0,108,1800	0/0:43,0:43:99:0,100,1658	0/0:41,0:41:99:0,102,1480
HG994961.1	246412	.	G	A	3582.04	PASS	AC=4;AF=0.167;AN=24;DP=652;ExcessHet=0.0135;FS=0.000;InbreedingCoeff=1.0000;MLEAC=4;MLEAF=0.167;MQ=60.00;QD=34.78;SOR=0.712	GT:AD:DP:GQ:PL	0/0:59,0:59:99:0,105,1575	0/0:48,0:48:99:0,101,1575	0/0:47,0:47:99:0,120,1800	0/0:58,0:58:99:0,99,1800	1/1:0,53:53:99:1880,158,0	0/0:49,0:49:99:0,99,1485	0/0:80,0:80:99:0,105,1800	0/0:62,0:62:99:0,108,1800	0/0:38,0:38:99:0,102,1530	0/0:58,0:58:99:0,102,1530
HG994961.1	248222	.	A	C	22629.9	PASS	AC=16;AF=0.667;AN=24;DP=775;ExcessHet=0.0015;FS=0.000;InbreedingCoeff=1.0000;MLEAC=16;MLEAF=0.667;MQ=60.00;QD=27.75;SOR=0.987	GT:AD:DP:GQ:PL	1/1:0,83:84:99:3264,250,0	1/1:0,75:75:99:2890,225,0	1/1:0,66:66:99:2392,198,0	1/1:0,75:75:99:2924,225,0	1/1:0,71:71:99:2703,214,0	1/1:0,76:76:99:2782,228,0	0/0:41,0:41:99:0,111,1561	0/0:46,0:46:99:0,108,1800	0/0:38,0:38:99:0,99,1485	0/0:42,0:42:99:0,107,1631
HG994961.1	248364	.	G	T	8518.9	PASS	AC=6;AF=0.250;AN=24;DP=710;ExcessHet=0.0036;FS=0.000;InbreedingCoeff=1.0000;MLEAC=6;MLEAF=0.250;MQ=60.00;QD=32.01;SOR=0.936	GT:AD:DP:GQ:PL	0/0:78,0:78:99:0,120,1800	0/0:58,0:58:99:0,118,1800	0/0:54,0:54:99:0,108,1800	0/0:63,0:63:99:0,111,1800	1/1:0,89:89:99:3253,266,0	0/0:45,0:45:99:0,99,1485	0/0:41,0:41:99:0,111,1561	0/0:46,0:46:99:0,108,1800	0/0:38,0:38:99:0,99,1485	0/0:42,0:42:99:0,107,1631
HG994961.1	248589	.	A	G	26750.9	PASS	AC=16;AF=0.667;AN=24;DP=916;ExcessHet=0.0015;FS=0.000;InbreedingCoeff=1.0000;MLEAC=16;MLEAF=0.667;MQ=60.00;QD=27.73;SOR=0.812	GT:AD:DP:GQ:PL	1/1:0,102:103:99:3888,305,0	1/1:0,69:69:99:2700,207,0	1/1:0,76:76:99:2900,228,0	1/1:0,78:78:99:2943,234,0	1/1:0,104:104:99:3760,312,0	1/1:0,104:104:99:3756,311,0	0/0:41,0:41:99:0,111,1561	0/0:46,0:46:99:0,108,1800	0/0:38,0:38:99:0,99,1485	0/0:42,0:42:99:0,107,1631
HG994961.1	248679	.	G	A	32680.9	PASS	AC=16;AF=0.667;AN=24;DP=914;ExcessHet=0.0015;FS=0.000;InbreedingCoeff=1.0000;MLEAC=16;MLEAF=0.667;MQ=60.00;QD=33.04;SOR=0.863	GT:AD:DP:GQ:PGT:PID:PL:PS	1/1:0,111:111:99:.:.:4955,334,0:.	1|1:0,66:66:99:1|1:248676_T_TAA:2920,199,0:248676	1|1:0,71:71:99:1|1:248676_T_TAA:3127,214,0:248676	1|1:0,79:79:99:1|1:248676_T_TAA:3495,238,0:248676	1|1:0,108:108:99:1|1:248676_T_TAA:4804,325,0:248676	1/1:0,98:98:99:.:.:4320,295,0:.	0/0:38,0:38:99:.:.:0,105,1437:.	0/0:46,0:46:99:.:.:0,108,1800:.	0/0:38,0:38:99:.:.:0,99,1485:.	0/0:42,0:42:99:.:.:0,107,1631:.
HG994961.1	248722	.	A	T	28560.9	PASS	AC=16;AF=0.667;AN=24;BaseQRankSum=3.72;DP=910;ExcessHet=0.0015;FS=0.000;InbreedingCoeff=1.0000;MLEAC=16;MLEAF=0.667;MQ=60.00;MQRankSum=0.00;QD=29.14;ReadPosRankSum=1.54;SOR=0.292	GT:AD:DP:GQ:PL	1/1:1,107:108:99:4344,295,0	1/1:0,68:68:99:2698,205,0	1/1:0,61:61:99:2297,183,0	1/1:0,80:80:99:3066,241,0	1/1:0,109:109:99:4119,327,0	1/1:0,103:103:99:4023,310,0	0/0:34,0:34:90:0,90,1350	0/0:46,0:46:99:0,108,1800	0/0:38,0:38:99:0,99,1485	0/0:42,0:42:99:0,107,1631
HG994961.1	248748	.	G	A	27505.9	PASS	AC=16;AF=0.667;AN=24;BaseQRankSum=-4.860e-01;DP=893;ExcessHet=0.0015;FS=0.000;InbreedingCoeff=1.0000;MLEAC=16;MLEAF=0.667;MQ=60.00;MQRankSum=0.00;QD=30.57;ReadPosRankSum=1.08;SOR=0.224	GT:AD:DP:GQ:PL	1/1:0,98:98:99:4006,295,0	1/1:0,74:74:99:2843,222,0	1/1:0,57:57:99:2295,172,0	1/1:1,84:85:99:3129,213,0	1/1:0,98:98:99:3557,294,0	1/1:0,104:104:99:3980,313,0	0/0:28,0:28:42:0,42,1000	0/0:46,0:46:99:0,108,1800	0/0:38,0:38:99:0,99,1485	0/0:42,0:42:99:0,107,1631
HG994961.1	248793	.	G	A	27342.9	PASS	AC=16;AF=0.667;AN=24;DP=901;ExcessHet=0.0015;FS=0.000;InbreedingCoeff=1.0000;MLEAC=16;MLEAF=0.667;MQ=60.00;QD=31.27;SOR=0.828	GT:AD:DP:GQ:PL	1/1:0,107:107:99:4255,322,0	1/1:0,88:88:99:3366,265,0	1/1:0,61:61:99:2482,183,0	1/1:0,76:76:99:3075,228,0	1/1:0,90:90:99:3428,271,0	1/1:0,95:95:99:3587,286,0	0/0:36,0:36:99:0,99,1485	0/0:46,0:46:99:0,108,1800	0/0:38,0:38:99:0,99,1485	0/0:42,0:42:99:0,107,1631
HG994961.1	248834	.	G	A	27608.9	PASS	AC=16;AF=0.667;AN=24;DP=889;ExcessHet=0.0015;FS=0.000;InbreedingCoeff=1.0000;MLEAC=16;MLEAF=0.667;MQ=60.00;QD=29.50;SOR=0.913	GT:AD:DP:GQ:PL	1/1:0,104:104:99:4133,312,0	1/1:0,97:97:99:3815,292,0	1/1:0,57:57:99:2333,172,0	1/1:0,72:72:99:2823,217,0	1/1:0,97:98:99:3655,292,0	1/1:0,94:94:99:3679,282,0	0/0:35,0:35:74:0,74,1239	0/0:46,0:46:99:0,108,1800	0/0:38,0:38:99:0,99,1485	0/0:42,0:42:99:0,107,1631
HG994961.1	248873	.	T	A	16719	PASS	AC=10;AF=0.417;AN=24;DP=835;ExcessHet=0.0009;FS=0.000;InbreedingCoeff=1.0000;MLEAC=10;MLEAF=0.417;MQ=60.00;QD=28.15;SOR=0.860	GT:AD:DP:GQ:PL	1/1:0,116:116:99:4515,348,0	1/1:0,96:96:99:3625,289,0	1/1:0,57:58:99:2207,171,0	1/1:0,70:70:99:2700,210,0	0/0:66,0:66:99:0,120,1800	1/1:0,98:98:99:3710,294,0	0/0:38,0:38:99:0,111,1665	0/0:46,0:46:99:0,108,1800	0/0:38,0:38:99:0,99,1485	0/0:42,0:42:99:0,107,1631
HG994961.1	249084	.	G	A	27676.9	PASS	AC=16;AF=0.667;AN=24;DP=943;ExcessHet=0.0015;FS=0.000;InbreedingCoeff=1.0000;MLEAC=16;MLEAF=0.667;MQ=60.00;QD=31.40;SOR=0.800	GT:AD:DP:GQ:PL	1/1:0,122:122:99:4639,366,0	1/1:0,99:100:99:3796,297,0	1/1:0,62:62:99:2434,187,0	1/1:0,85:86:99:3385,255,0	1/1:0,73:74:99:2637,218,0	1/1:0,119:119:99:4396,358,0	0/0:46,0:46:99:0,99,1608	0/0:61,0:61:99:0,119,1800	0/0:38,0:38:99:0,99,1485	0/0:42,0:42:99:0,107,1631
HG994961.1	249145	.	C	T	29136.9	PASS	AC=16;AF=0.667;AN=24;DP=938;ExcessHet=0.0015;FS=0.000;InbreedingCoeff=1.0000;MLEAC=16;MLEAF=0.667;MQ=60.00;QD=27.94;SOR=0.743	GT:AD:DP:GQ:PGT:PID:PL:PS	1/1:0,121:121:99:.:.:4659,363,0:.	1/1:0,94:94:99:.:.:3593,282,0:.	1/1:0,67:67:99:.:.:2410,201,0:.	1/1:0,101:103:99:.:.:3864,303,0:.	1|1:0,76:76:99:1|1:249145_C_T:3345,229,0:249145	1/1:0,115:115:99:.:.:4292,345,0:.	0/0:46,0:46:99:.:.:0,99,1608:.	0/0:61,0:61:99:.:.:0,119,1800:.	0/0:38,0:38:99:.:.:0,99,1485:.	0/0:42,0:42:99:.:.:0,107,1631:.
HG994961.1	249150	.	A	C	10058.9	PASS	AC=6;AF=0.250;AN=24;DP=757;ExcessHet=0.0036;FS=0.000;InbreedingCoeff=1.0000;MLEAC=6;MLEAF=0.250;MQ=60.00;QD=28.02;SOR=0.822	GT:AD:DP:GQ:PGT:PID:PL:PS	0/0:69,0:69:99:.:.:0,120,1800:.	0/0:62,0:62:99:.:.:0,120,1800:.	0/0:64,0:64:99:.:.:0,120,1800:.	0/0:59,0:59:99:.:.:0,120,1800:.	1|1:0,72:72:99:1|1:249145_C_T:3181,217,0:249145	0/0:81,0:81:99:.:.:0,120,1800:.	0/0:46,0:46:99:.:.:0,99,1608:.	0/0:61,0:61:99:.:.:0,119,1800:.	0/0:38,0:38:99:.:.:0,99,1485:.	0/0:42,0:42:99:.:.:0,107,1631:.
HG994961.1	249199	.	T	G	8180.9	PASS	AC=6;AF=0.250;AN=24;DP=759;ExcessHet=0.0036;FS=0.000;InbreedingCoeff=1.0000;MLEAC=6;MLEAF=0.250;MQ=60.00;QD=25.75;SOR=0.813	GT:AD:DP:GQ:PL	0/0:69,0:69:99:0,120,1800	0/0:62,0:62:99:0,120,1800	0/0:64,0:64:99:0,120,1800	0/0:59,0:59:99:0,120,1800	1/1:0,77:77:99:2926,231,0	0/0:81,0:81:99:0,120,1800	0/0:46,0:46:99:0,99,1608	0/0:61,0:61:99:0,119,1800	0/0:38,0:38:99:0,99,1485	0/0:42,0:42:99:0,107,1631
HG994961.1	249281	.	A	G	7944.9	PASS	AC=6;AF=0.250;AN=24;DP=751;ExcessHet=0.0036;FS=0.000;InbreedingCoeff=1.0000;MLEAC=6;MLEAF=0.250;MQ=60.00;QD=32.31;SOR=1.251	GT:AD:DP:GQ:PL	0/0:69,0:69:99:0,120,1800	0/0:62,0:62:99:0,120,1800	0/0:64,0:64:99:0,120,1800	0/0:59,0:59:99:0,120,1800	1/1:0,81:81:99:2965,243,0	0/0:81,0:81:99:0,120,1800	0/0:46,0:46:99:0,99,1608	0/0:61,0:61:99:0,119,1800	0/0:38,0:38:99:0,99,1485	0/0:42,0:42:99:0,107,1631
HG994961.1	249323	.	T	C	19758.9	PASS	AC=16;AF=0.667;AN=24;DP=739;ExcessHet=0.0015;FS=0.000;InbreedingCoeff=1.0000;MLEAC=16;MLEAF=0.667;MQ=60.00;QD=28.43;SOR=1.015	GT:AD:DP:GQ:PL	1/1:0,69:70:99:2692,206,0	1/1:0,60:60:99:2218,179,0	1/1:0,64:64:99:2341,191,0	1/1:0,58:58:99:2330,174,0	1/1:0,71:71:99:2681,213,0	1/1:0,83:83:99:3048,247,0	0/0:46,0:46:99:0,99,1608	0/0:61,0:61:99:0,119,1800	0/0:38,0:38:99:0,99,1485	0/0:42,0:42:99:0,107,1631
HG994961.1	249376	.	C	T	6261.9	PASS	AC=6;AF=0.250;AN=24;DP=617;ExcessHet=0.0036;FS=0.000;InbreedingCoeff=1.0000;MLEAC=6;MLEAF=0.250;MQ=60.00;QD=25.76;SOR=1.078	GT:AD:DP:GQ:PL	0/0:60,0:60:99:0,120,1800	0/0:43,0:43:99:0,114,1660	0/0:49,0:49:99:0,105,1746	0/0:49,0:49:99:0,117,1800	1/1:0,68:68:99:2419,203,0	0/0:50,0:50:99:0,108,1800	0/0:46,0:46:99:0,99,1608	0/0:61,0:61:99:0,119,1800	0/0:38,0:38:99:0,99,1485	0/0:42,0:42:99:0,107,1631
HG994961.1	249492	.	A	T	4321.9	PASS	AC=6;AF=0.250;AN=24;DP=525;ExcessHet=0.0036;FS=0.000;InbreedingCoeff=1.0000;MLEAC=6;MLEAF=0.250;MQ=60.00;QD=33.10;SOR=0.728	GT:AD:DP:GQ:PL	0/0:56,0:56:99:0,108,1800	0/0:36,0:36:99:0,99,1485	0/0:35,0:35:99:0,99,1485	0/0:51,0:51:99:0,114,1800	1/1:0,45:45:99:1746,135,0	0/0:44,0:44:99:0,106,1800	0/0:46,0:46:99:0,99,1608	0/0:53,0:53:99:0,118,1800	0/0:38,0:38:99:0,99,1485	0/0:42,0:42:99:0,107,1631
HG994961.1	250007	.	C	T	28649.9	PASS	AC=16;AF=0.667;AN=24;DP=856;ExcessHet=0.0015;FS=0.000;InbreedingCoeff=1.0000;MLEAC=16;MLEAF=0.667;MQ=60.00;QD=30.58;SOR=0.883	GT:AD:DP:GQ:PGT:PID:PL:PS	1|1:0,116:116:99:1|1:250007_C_T:5133,349,0:250007	1|1:0,72:72:99:1|1:250007_C_T:3230,217,0:250007	1|1:0,61:61:99:1|1:250007_C_T:2664,184,0:250007	1|1:0,97:98:99:1|1:250007_C_T:4320,292,0:250007	1|1:0,59:59:99:1|1:250007_C_T:2550,177,0:250007	1|1:0,78:79:99:1|1:250007_C_T:3418,235,0:250007	0/0:46,0:46:99:.:.:0,99,1608:.	0/0:59,0:59:99:.:.:0,117,1800:.	0/0:38,0:38:99:.:.:0,99,1485:.	0/0:58,0:58:99:.:.:0,120,1800:.
HG994961.1	250025	.	G	C	28229.9	PASS	AC=16;AF=0.667;AN=24;DP=854;ExcessHet=0.0015;FS=0.000;InbreedingCoeff=1.0000;MLEAC=16;MLEAF=0.667;MQ=60.00;QD=29.04;SOR=0.934	GT:AD:DP:GQ:PGT:PID:PL:PS	1|1:0,112:112:99:1|1:250007_C_T:5014,337,0:250007	1|1:0,73:73:99:1|1:250007_C_T:3251,220,0:250007	1|1:0,63:63:99:1|1:250007_C_T:2730,190,0:250007	1|1:0,96:97:99:1|1:250007_C_T:4233,289,0:250007	1|1:0,59:59:99:1|1:250007_C_T:2582,178,0:250007	1|1:0,76:77:99:1|1:250007_C_T:3299,229,0:250007	0/0:46,0:46:99:.:.:0,99,1608:.	0/0:59,0:59:99:.:.:0,117,1800:.	0/0:38,0:38:99:.:.:0,99,1485:.	0/0:58,0:58:99:.:.:0,120,1800:.
HG994961.1	250083	.	A	G	14909	PASS	AC=10;AF=0.417;AN=24;DP=724;ExcessHet=0.0009;FS=0.000;InbreedingCoeff=1.0000;MLEAC=10;MLEAF=0.417;MQ=60.00;QD=33.75;SOR=1.402	GT:AD:DP:GQ:PL	1/1:0,94:94:99:3811,282,0	1/1:0,57:57:99:2136,171,0	1/1:0,68:68:99:2610,204,0	1/1:0,91:91:99:3616,273,0	0/0:42,0:42:99:0,107,1463	1/1:0,72:73:99:2774,217,0	0/0:46,0:46:99:0,99,1608	0/0:59,0:59:99:0,117,1800	0/0:38,0:38:99:0,99,1485	0/0:58,0:58:99:0,120,1800
HG994961.1	250368	.	C	T	4259.9	PASS	AC=6;AF=0.250;AN=24;DP=610;ExcessHet=0.0036;FS=0.000;InbreedingCoeff=1.0000;MLEAC=6;MLEAF=0.250;MQ=60.00;QD=29.98;SOR=1.093	GT:AD:DP:GQ:PL	0/0:70,0:70:99:0,120,1800	0/0:52,0:52:99:0,103,1800	0/0:48,0:48:99:0,120,1800	0/0:46,0:46:99:0,102,1641	1/1:0,37:37:99:1448,111,0	0/0:47,0:47:99:0,120,1800	0/0:66,0:66:99:0,100,1800	0/0:66,0:66:99:0,111,1800	0/0:43,0:43:99:0,99,1521	0/0:50,0:50:99:0,108,1510
HG994961.1	250446	.	C	G	4722.9	PASS	AC=6;AF=0.250;AN=24;DP=614;ExcessHet=0.0036;FS=0.000;InbreedingCoeff=1.0000;MLEAC=6;MLEAF=0.250;MQ=60.00;QD=28.63;SOR=0.770	GT:AD:DP:GQ:PL	0/0:70,0:70:99:0,120,1800	0/0:52,0:52:99:0,103,1800	0/0:48,0:48:99:0,120,1800	0/0:44,0:44:99:0,103,1358	1/1:0,45:45:99:1682,135,0	0/0:47,0:47:99:0,120,1800	0/0:66,0:66:99:0,100,1800	0/0:66,0:66:99:0,111,1800	0/0:34,0:34:99:0,99,1485	0/0:53,0:53:99:0,120,1800
HG994961.1	250780	.	A	C	2236.02	PASS	AC=2;AF=0.083;AN=24;BaseQRankSum=-2.898e+00;DP=657;ExcessHet=0.0955;FS=8.880;InbreedingCoeff=0.9745;MLEAC=2;MLEAF=0.083;MQ=60.00;MQRankSum=0.00;QD=25.69;ReadPosRankSum=-9.630e-01;SOR=1.185	GT:AD:DP:GQ:PL	0/0:68,0:68:99:0,100,1800	0/0:43,0:43:99:0,99,1628	0/0:45,0:45:94:0,94,1692	0/0:55,0:55:99:0,103,1575	0/0:51,0:51:99:0,113,1800	0/0:45,0:45:99:0,102,1626	0/0:66,0:66:99:0,100,1800	0/0:66,0:66:99:0,111,1800	0/0:58,0:58:56:0,56,1844	0/0:47,5:52:13:0,13,1672
HG994961.1	251063	.	C	T	2439.96	PASS	AC=2;AF=0.083;AN=24;DP=621;ExcessHet=0.0955;FS=0.000;InbreedingCoeff=1.0000;MLEAC=2;MLEAF=0.083;MQ=60.00;QD=28.31;SOR=0.818	GT:AD:DP:GQ:PL	0/0:64,0:64:99:0,118,1800	0/0:43,0:43:99:0,99,1628	0/0:46,0:46:99:0,120,1800	0/0:55,0:55:99:0,103,1575	0/0:39,0:39:99:0,102,1435	0/0:57,0:57:99:0,113,1800	0/0:55,0:55:99:0,109,1800	0/0:66,0:66:99:0,111,1800	0/0:42,0:42:99:0,99,1485	0/0:47,0:47:99:0,104,1710
HG994961.1	252346	.	G	A	5245.04	PASS	AC=4;AF=0.167;AN=24;BaseQRankSum=-8.330e-01;DP=698;ExcessHet=0.0135;FS=5.715;InbreedingCoeff=1.0000;MLEAC=4;MLEAF=0.167;MQ=60.00;MQRankSum=0.00;QD=27.22;ReadPosRankSum=0.663;SOR=0.111	GT:AD:DP:GQ:PL	0/0:66,0:66:99:0,102,1800	0/0:55,0:55:99:0,117,1800	0/0:40,0:40:99:0,105,1556	0/0:58,0:58:99:0,120,1800	1/1:0,70:70:99:2549,209,0	0/0:53,0:53:99:0,114,1710	0/0:71,0:71:99:0,103,1800	0/0:66,0:66:99:0,116,1800	0/0:47,0:47:99:0,119,1800	0/0:42,0:42:99:0,99,1678
HG994961.1	252422	.	T	C	4463.04	PASS	AC=4;AF=0.167;AN=24;BaseQRankSum=0.241;DP=676;ExcessHet=0.0135;FS=2.007;InbreedingCoeff=1.0000;MLEAC=4;MLEAF=0.167;MQ=60.00;MQRankSum=0.00;QD=33.21;ReadPosRankSum=-5.360e-01;SOR=0.324	GT:AD:DP:GQ:PL	0/0:66,0:66:99:0,102,1800	0/0:55,0:55:99:0,117,1800	0/0:40,0:40:99:0,105,1556	0/0:58,0:58:99:0,120,1800	1/1:0,62:62:99:2456,187,0	0/0:53,0:53:99:0,114,1710	0/0:71,0:71:99:0,103,1800	0/0:66,0:66:99:0,116,1800	0/0:47,0:47:99:0,119,1800	0/0:42,0:42:99:0,99,1678
HG994961.1	252787	.	G	C	18092.3	PASS	AC=16;AF=0.667;AN=24;BaseQRankSum=-6.630e-01;DP=698;ExcessHet=0.0015;FS=0.000;InbreedingCoeff=1.0000;MLEAC=16;MLEAF=0.667;MQ=59.94;MQRankSum=0.00;QD=28.72;ReadPosRankSum=-3.270e-01;SOR=0.388	GT:AD:DP:GQ:PGT:PID:PL:PS	1/1:0,79:81:99:.:.:3501,240,0:.	1|1:0,49:52:99:1|1:252787_G_C:2121,147,0:252787	1|1:0,46:47:99:1|1:252787_G_C:2001,138,0:252787	1|1:0,66:68:99:1|1:252787_G_C:2892,199,0:252787	1|1:0,35:36:99:1|1:252762_G_A:1548,105,0:252762	1/1:0,39:42:99:.:.:2199,157,0:.	0/0:71,0:71:99:.:.:0,103,1800:.	0/0:66,0:66:99:.:.:0,116,1800:.	0/0:47,0:47:99:.:.:0,119,1800:.	0/0:62,0:62:99:.:.:0,115,1800:.
HG994961.1	253122	.	C	G	17276.9	PASS	AC=16;AF=0.667;AN=24;BaseQRankSum=-4.110e-01;DP=686;ExcessHet=0.0015;FS=0.000;InbreedingCoeff=1.0000;MLEAC=16;MLEAF=0.667;MQ=59.97;MQRankSum=0.00;QD=33.88;ReadPosRankSum=-1.580e-01;SOR=0.230	GT:AD:DP:GQ:PL	1/1:0,69:69:99:2642,207,0	1/1:0,58:58:99:2236,174,0	1/1:0,50:50:99:1897,150,0	1/1:0,73:73:99:2832,220,0	1/1:0,35:35:99:1444,105,0	1/1:0,52:54:99:1932,156,0	0/0:60,0:60:99:0,112,1800	0/0:66,0:66:99:0,116,1800	0/0:38,0:38:99:0,99,1417	0/0:49,0:49:99:0,120,1800
HG994961.1	253207	.	G	T	2675.96	PASS	AC=2;AF=0.083;AN=24;DP=639;ExcessHet=0.0955;FS=0.000;InbreedingCoeff=1.0000;MLEAC=2;MLEAF=0.083;MQ=60.00;QD=27.38;SOR=0.874	GT:AD:DP:GQ:PL	0/0:65,0:65:99:0,120,1800	0/0:50,0:50:99:0,118,1800	0/0:43,0:43:99:0,111,1651	0/0:64,0:64:99:0,120,1800	0/0:38,0:38:99:0,99,1344	0/0:46,0:46:99:0,114,1800	0/0:60,0:60:99:0,112,1800	0/0:66,0:66:99:0,116,1800	0/0:38,0:38:99:0,99,1417	0/0:49,0:49:99:0,120,1800
HG994961.1	253625	.	T	C	17399.1	PASS	AC=16;AF=0.667;AN=24;BaseQRankSum=-8.890e-01;DP=655;ExcessHet=0.0015;FS=0.000;InbreedingCoeff=0.9191;MLEAC=15;MLEAF=0.625;MQ=60.00;MQRankSum=0.00;QD=26.05;ReadPosRankSum=-3.420e-01;SOR=1.042	GT:AD:DP:GQ:PL	1/1:0,72:72:99:2931,217,0	1/1:0,57:57:99:2335,172,0	1/1:0,49:49:99:1967,147,0	1/1:0,68:68:99:2675,203,0	1/1:0,49:49:99:1954,147,0	1/1:0,57:57:99:2277,172,0	0/0:60,0:60:99:0,112,1800	0/0:62,0:62:99:0,101,1800	0/0:36,0:36:99:0,99,1485	0/0:49,0:49:99:0,120,1800
HG994961.1	253894	.	A	G	2466.96	PASS	AC=2;AF=0.083;AN=24;DP=662;ExcessHet=0.0955;FS=0.000;InbreedingCoeff=1.0000;MLEAC=2;MLEAF=0.083;MQ=60.00;QD=25.31;SOR=0.859	GT:AD:DP:GQ:PL	0/0:71,0:71:99:0,112,1800	0/0:55,0:55:99:0,106,1800	0/0:42,0:42:99:0,114,1664	0/0:68,0:68:99:0,120,1800	0/0:47,0:47:99:0,117,1800	0/0:52,0:52:99:0,114,1800	0/0:60,0:60:99:0,112,1800	0/0:62,0:62:99:0,101,1800	0/0:43,0:43:99:0,100,1564	0/0:48,0:48:99:0,109,1619
HG994961.1	254211	.	A	G	5314.04	PASS	AC=4;AF=0.167;AN=24;DP=740;ExcessHet=0.0135;FS=0.000;InbreedingCoeff=1.0000;MLEAC=4;MLEAF=0.167;MQ=60.00;QD=32.66;SOR=0.749	GT:AD:DP:GQ:PL	0/0:83,0:83:99:0,120,1800	0/0:49,0:49:99:0,120,1800	0/0:47,0:47:99:0,105,1681	0/0:77,0:77:99:0,120,1800	1/1:0,65:65:99:2468,195,0	0/0:66,0:66:99:0,120,1800	0/0:60,0:60:99:0,112,1800	0/0:62,0:62:99:0,101,1800	0/0:43,0:43:99:0,100,1564	0/0:48,0:48:99:0,109,1619
HG994961.1	254419	.	C	T	21610.9	PASS	AC=16;AF=0.667;AN=24;BaseQRankSum=1.74;DP=790;ExcessHet=0.0015;FS=0.000;InbreedingCoeff=1.0000;MLEAC=16;MLEAF=0.667;MQ=60.00;MQRankSum=0.00;QD=29.81;ReadPosRankSum=-1.444e+00;SOR=1.230	GT:AD:DP:GQ:PL	1/1:0,86:87:99:3455,259,0	1/1:0,59:59:99:2125,177,0	1/1:0,68:68:99:2623,205,0	1/1:0,75:75:99:3049,225,0	1/1:0,51:52:99:1884,152,0	1/1:0,70:70:99:2857,211,0	0/0:60,0:60:99:0,112,1800	0/0:62,0:62:99:0,101,1800	0/0:43,0:43:99:0,100,1564	0/0:48,0:48:99:0,109,1619
HG994961.1	254990	.	C	T	2009.9	PASS	AC=6;AF=0.250;AN=24;DP=282;ExcessHet=0.0036;FS=0.000;InbreedingCoeff=1.0000;MLEAC=6;MLEAF=0.250;MQ=60.00;QD=34.07;SOR=0.726	GT:AD:DP:GQ:PGT:PID:PL:PS	0/0:25,0:25:72:.:.:0,72,1080:.	0/0:25,0:25:72:.:.:0,72,1080:.	0/0:18,0:18:51:.:.:0,51,765:.	0/0:19,0:19:57:.:.:0,57,724:.	1|1:0,20:20:60:1|1:254982_T_G:717,60,0:254982	0/0:22,0:22:63:.:.:0,63,779:.	0/0:39,0:39:99:.:.:0,101,1280:.	0/0:35,0:35:99:.:.:0,99,1336:.	0/0:21,0:21:60:.:.:0,60,675:.	0/0:19,0:19:57:.:.:0,57,770:.
HG994961.1	255860	.	A	G	13884.9	PASS	AC=16;AF=0.667;AN=24;DP=579;ExcessHet=0.0015;FS=0.000;InbreedingCoeff=1.0000;MLEAC=16;MLEAF=0.667;MQ=60.00;QD=26.08;SOR=0.773	GT:AD:DP:GQ:PL	1/1:0,73:75:99:2892,220,0	1/1:0,42:42:99:1696,126,0	1/1:0,37:37:99:1431,111,0	1/1:0,54:54:99:2025,162,0	1/1:0,29:29:87:1065,87,0	1/1:0,52:53:99:1989,156,0	0/0:65,0:65:99:0,99,1800	0/0:56,0:56:99:0,120,1800	0/0:41,0:41:99:0,104,1575	0/0:43,0:43:99:0,101,1423
HG994961.1	256319	.	G	T	1247.96	PASS	AC=2;AF=0.083;AN=24;BaseQRankSum=1.95;DP=517;ExcessHet=0.0955;FS=0.000;InbreedingCoeff=1.0000;MLEAC=2;MLEAF=0.083;MQ=60.00;MQRankSum=0.00;QD=33.73;ReadPosRankSum=-3.280e-01;SOR=0.551	GT:AD:DP:GQ:PL	0/0:50,0:50:99:0,108,1800	0/0:35,0:35:93:0,93,1395	0/0:46,0:46:99:0,117,1548	0/0:37,0:37:99:0,99,1299	0/0:33,0:33:93:0,93,1395	0/0:40,0:40:99:0,114,1313	0/0:62,0:62:99:0,116,1800	0/0:66,0:66:99:0,108,1800	0/0:28,0:28:81:0,81,1215	0/0:45,0:45:99:0,104,1498
HG994961.1	256375	.	G	T	5287.54	PASS	AC=10;AF=0.417;AN=24;BaseQRankSum=2.33;DP=530;ExcessHet=0.0009;FS=3.530;InbreedingCoeff=1.0000;MLEAC=8;MLEAF=0.333;MQ=60.00;MQRankSum=0.00;QD=26.03;ReadPosRankSum=1.61;SOR=0.429	GT:AD:DP:GQ:PGT:PID:PL:PS	1|1:1,25:28:99:1|1:256374_GGGGGCCCCCC_G:1439,115,0:256374	1/1:0,36:37:99:.:.:1198,108,0:.	1/1:0,27:29:99:.:.:1410,117,0:.	1/1:1,38:39:99:.:.:1428,106,0:.	0/0:33,0:33:90:.:.:0,90,1350:.	1|1:0,22:24:99:1|1:256374_GGGGGCCCCCC_G:1336,111,0:256374	0/0:62,0:62:99:.:.:0,116,1800:.	0/0:66,0:66:99:.:.:0,108,1800:.	0/0:30,0:30:90:.:.:0,90,1147:.	0/0:45,0:45:99:.:.:0,104,1498:.
HG994961.1	256552	.	A	T	1571.96	PASS	AC=2;AF=0.083;AN=24;BaseQRankSum=2.18;DP=562;ExcessHet=0.0955;FS=4.973;InbreedingCoeff=1.0000;MLEAC=2;MLEAF=0.083;MQ=60.00;MQRankSum=0.00;QD=29.55;ReadPosRankSum=0.827;SOR=1.640	GT:AD:DP:GQ:PL	0/0:57,0:57:99:0,99,1800	0/0:40,0:40:99:0,104,1363	0/0:40,0:40:99:0,99,1425	0/0:55,0:55:99:0,113,1800	0/0:37,0:37:99:0,99,1412	0/0:40,0:40:99:0,100,1548	0/0:65,0:65:99:0,112,1800	0/0:56,0:56:99:0,101,1800	0/0:44,0:44:99:0,106,1644	0/0:45,0:45:99:0,99,1614
HG994961.1	256621	.	G	A	1423.96	PASS	AC=2;AF=0.083;AN=24;DP=558;ExcessHet=0.0955;FS=0.000;InbreedingCoeff=1.0000;MLEAC=2;MLEAF=0.083;MQ=60.00;QD=30.03;SOR=1.981	GT:AD:DP:GQ:PL	0/0:57,0:57:99:0,99,1800	0/0:40,0:40:99:0,104,1363	0/0:40,0:40:99:0,99,1425	0/0:55,0:55:99:0,113,1800	0/0:37,0:37:99:0,99,1412	0/0:40,0:40:99:0,100,1548	0/0:65,0:65:99:0,112,1800	0/0:56,0:56:99:0,101,1800	0/0:44,0:44:99:0,106,1644	0/0:45,0:45:99:0,99,1614
HG994961.1	256768	.	C	G	2068.96	PASS	AC=2;AF=0.083;AN=24;DP=589;ExcessHet=0.0955;FS=0.000;InbreedingCoeff=1.0000;MLEAC=2;MLEAF=0.083;MQ=60.00;QD=29.38;SOR=1.085	GT:AD:DP:GQ:PL	0/0:57,0:57:99:0,99,1800	0/0:41,0:41:99:0,117,1692	0/0:40,0:40:99:0,99,1425	0/0:55,0:55:99:0,113,1800	0/0:37,0:37:99:0,99,1412	0/0:40,0:40:99:0,100,1548	0/0:76,0:76:99:0,100,1800	0/0:56,0:56:99:0,101,1800	0/0:44,0:44:99:0,106,1644	0/0:45,0:45:99:0,99,1614
HG994961.1	256938	.	G	T	1451.96	PASS	AC=2;AF=0.083;AN=24;DP=593;ExcessHet=0.0955;FS=0.000;InbreedingCoeff=1.0000;MLEAC=2;MLEAF=0.083;MQ=60.00;QD=34.57;SOR=0.892	GT:AD:DP:GQ:PL	0/0:67,0:67:99:0,120,1800	0/0:34,0:34:99:0,99,1485	0/0:44,0:44:99:0,113,1618	0/0:49,0:49:99:0,120,1800	0/0:39,0:39:99:0,102,1278	0/0:53,0:53:99:0,109,1559	0/0:68,0:68:99:0,117,1800	0/0:65,0:65:99:0,104,1800	0/0:43,0:43:99:0,99,1617	0/0:44,0:44:99:0,108,1656
HG994961.1	258206	.	G	A	2136.96	PASS	AC=2;AF=0.083;AN=24;BaseQRankSum=1.68;DP=634;ExcessHet=0.0955;FS=3.424;InbreedingCoeff=1.0000;MLEAC=2;MLEAF=0.083;MQ=60.00;MQRankSum=0.00;QD=32.38;ReadPosRankSum=1.21;SOR=0.572	GT:AD:DP:GQ:PL	0/0:72,0:72:99:0,113,1800	0/0:43,0:43:99:0,103,1462	0/0:59,0:59:99:0,110,1800	0/0:67,0:67:99:0,109,1800	0/0:24,0:24:69:0,69,1035	0/0:61,0:61:99:0,100,1800	0/0:41,0:41:99:0,99,1526	0/0:58,0:58:99:0,105,1800	0/0:46,0:46:99:0,103,1617	0/0:48,0:48:99:0,106,1800
HG994961.1	258361	.	G	A	2525.96	PASS	AC=2;AF=0.083;AN=24;DP=638;ExcessHet=0.0955;FS=0.000;InbreedingCoeff=1.0000;MLEAC=2;MLEAF=0.083;MQ=60.00;QD=25.26;SOR=0.910	GT:AD:DP:GQ:PL	0/0:64,0:64:99:0,109,1800	0/0:46,0:46:99:0,100,1541	0/0:46,0:46:99:0,120,1800	0/0:67,0:67:99:0,109,1800	0/0:39,0:39:99:0,107,1403	0/0:61,0:61:99:0,100,1800	0/0:41,0:41:99:0,99,1526	0/0:58,0:58:99:0,105,1800	0/0:52,0:52:99:0,120,1800	0/0:48,0:48:99:0,106,1800
HG994961.1	259106	.	T	C	20830.4	PASS	AC=14;AF=0.583;AN=24;BaseQRankSum=-4.620e-01;DP=797;ExcessHet=0.0009;FS=0.000;InbreedingCoeff=1.0000;MLEAC=14;MLEAF=0.583;MQ=60.00;MQRankSum=0.00;QD=31.18;ReadPosRankSum=0.949;SOR=0.278	GT:AD:DP:GQ:PL	1/1:0,102:102:99:4111,307,0	1/1:0,76:76:99:2952,229,0	1/1:0,69:69:99:2682,208,0	1/1:0,102:103:99:4148,306,0	1/1:0,57:57:99:2253,171,0	1/1:0,79:79:99:3203,238,0	0/0:41,0:41:99:0,99,1526	0/0:58,0:58:99:0,105,1800	0/0:61,0:61:99:0,120,1800	0/0:48,0:48:99:0,106,1800
HG994961.1	260152	.	C	T	1964.96	PASS	AC=2;AF=0.083;AN=24;DP=608;ExcessHet=0.0955;FS=0.000;InbreedingCoeff=1.0000;MLEAC=2;MLEAF=0.083;MQ=59.67;QD=33.30;SOR=0.726	GT:AD:DP:GQ:PL	0/0:79,0:79:99:0,107,1800	0/0:38,0:38:99:0,99,1424	0/0:47,0:47:99:0,105,1755	0/0:66,0:66:99:0,120,1800	0/0:34,0:34:90:0,90,1350	0/0:51,0:51:99:0,111,1800	0/0:46,0:46:99:0,102,1681	0/0:46,0:46:99:0,100,1720	0/0:47,0:47:99:0,99,1734	0/0:48,0:48:99:0,99,1323
HG994961.1	260397	.	G	A	12409	PASS	AC=10;AF=0.417;AN=24;DP=662;ExcessHet=0.0009;FS=0.000;InbreedingCoeff=1.0000;MLEAC=10;MLEAF=0.417;MQ=60.00;QD=32.27;SOR=0.925	GT:AD:DP:GQ:PL	1/1:0,66:66:99:2409,197,0	1/1:0,58:58:99:2038,173,0	1/1:0,53:53:99:2018,159,0	1/1:0,88:88:99:3356,263,0	0/0:41,0:41:99:0,100,1552	1/1:0,68:68:99:2626,204,0	0/0:46,0:46:99:0,102,1681	0/0:46,0:46:99:0,100,1720	0/0:47,0:47:99:0,99,1734	0/0:36,0:36:99:0,102,1375
HG994961.1	260535	.	G	A	13783	PASS	AC=10;AF=0.417;AN=24;DP=688;ExcessHet=0.0009;FS=0.000;InbreedingCoeff=1.0000;MLEAC=10;MLEAF=0.417;MQ=60.00;QD=30.69;SOR=1.015	GT:AD:DP:GQ:PGT:PID:PL:PS	1/1:0,78:78:99:.:.:2977,233,0:.	1/1:0,54:54:99:.:.:2034,162,0:.	1/1:0,63:63:99:.:.:2416,189,0:.	1|1:0,90:90:99:1|1:260508_CCTG_C:3453,269,0:260508	0/0:42,0:42:99:.:.:0,108,1620:.	1/1:0,76:76:99:.:.:2941,228,0:.	0/0:46,0:46:99:.:.:0,102,1681:.	0/0:46,0:46:99:.:.:0,100,1720:.	0/0:47,0:47:99:.:.:0,99,1734:.	0/0:36,0:36:99:.:.:0,102,1375:.
HG994961.1	261732	.	T	A	4456.8	PASS	AC=16;AF=0.667;AN=24;DP=238;ExcessHet=0.0015;FS=4.944;InbreedingCoeff=0.8257;MLEAC=17;MLEAF=0.708;MQ=60.00;QD=34.55;SOR=1.329	GT:AD:DP:GQ:PGT:PID:PL:PS	1/1:0,20:20:59:.:.:656,59,0:.	1/1:0,14:14:41:.:.:462,41,0:.	1/1:0,7:7:21:.:.:255,21,0:.	1/1:0,17:19:50:.:.:621,50,0:.	1|1:0,24:24:72:1|1:261732_T_A:968,72,0:261732	1|1:0,11:11:32:1|1:261732_T_A:334,32,0:261732	0/0:20,0:20:0:.:.:0,0,566:.	0/0:32,0:32:3:.:.:0,3,865:.	0/0:19,0:19:15:.:.:0,15,581:.	0/0:20,0:22:60:.:.:0,60,878:.
HG994961.1	261754	.	C	T	1767.7	PASS	AC=6;AF=0.250;AN=24;DP=243;ExcessHet=0.0036;FS=0.000;InbreedingCoeff=0.9151;MLEAC=6;MLEAF=0.250;MQ=60.00;QD=29.52;SOR=1.298	GT:AD:DP:GQ:PGT:PID:PL:PS	0/0:24,0:24:57:.:.:0,57,865:.	0/0:17,0:17:51:.:.:0,51,664:.	0/0:19,0:19:48:.:.:0,48,720:.	0/0:24,0:24:3:.:.:0,3,743:.	1|1:0,22:22:66:1|1:261732_T_A:880,66,0:261732	0/0:18,0:18:54:.:.:0,54,650:.	0/0:21,0:21:54:.:.:0,54,810:.	0/0:33,0:33:57:.:.:0,57,1215:.	0/0:20,0:20:51:.:.:0,51,765:.	0/0:19,0:19:51:.:.:0,51,765:.
HG994961.1	261852	.	A	T	294.02	PASS	AC=2;AF=0.083;AN=24;DP=238;ExcessHet=0.0955;FS=0.000;InbreedingCoeff=0.7746;MLEAC=2;MLEAF=0.083;MQ=60.00;QD=33.69;SOR=1.179	GT:AD:DP:GQ:PL	0/0:21,0:21:60:0,60,769	0/0:16,0:16:48:0,48,604	0/0:27,0:27:81:0,81,997	0/0:21,0:21:0:0,0,655	0/0:22,0:22:63:0,63,945	0/0:16,0:16:48:0,48,540	0/0:15,0:15:45:0,45,518	0/0:29,0:29:56:0,56,880	0/0:16,0:16:48:0,48,526	0/0:21,0:21:60:0,60,900
HG994961.1	262136	.	C	T	2645.9	PASS	AC=6;AF=0.250;AN=24;DP=386;ExcessHet=0.0036;FS=0.000;InbreedingCoeff=1.0000;MLEAC=6;MLEAF=0.250;MQ=60.00;QD=33.07;SOR=0.796	GT:AD:DP:GQ:PL	0/0:45,0:45:99:0,107,1643	0/0:33,0:33:99:0,99,1162	0/0:30,0:30:90:0,90,1073	0/0:31,0:31:93:0,93,1218	1/1:0,28:28:82:826,82,0	0/0:37,0:37:76:0,76,1220	0/0:25,0:25:72:0,72,941	0/0:33,0:33:93:0,93,1395	0/0:34,0:34:99:0,99,1485	0/0:37,0:37:99:0,105,1575
HG994961.1	262574	.	C	T	9052.28	PASS	AC=12;AF=0.500;AN=24;BaseQRankSum=1.07;DP=505;ExcessHet=0.0007;FS=0.000;InbreedingCoeff=1.0000;MLEAC=12;MLEAF=0.500;MQ=60.00;MQRankSum=0.00;QD=31.13;ReadPosRankSum=-9.710e-01;SOR=0.619	GT:AD:DP:GQ:PGT:PID:PL:PS	1/1:1,49:50:99:.:.:1755,137,0:.	1/1:0,51:51:99:.:.:2011,153,0:.	1/1:0,35:35:99:.:.:1276,104,0:.	1/1:0,44:44:99:.:.:1620,131,0:.	0/0:34,0:34:99:.:.:0,99,1256:.	1/1:0,34:34:99:.:.:1207,101,0:.	0/0:46,0:46:99:.:.:0,108,1762:.	0/0:47,0:47:99:.:.:0,105,1800:.	0/0:44,0:44:99:.:.:0,106,1650:.	0/0:37,0:37:99:.:.:0,99,1396:.
HG994961.1	262672	.	C	T	16632.9	PASS	AC=16;AF=0.667;AN=24;DP=660;ExcessHet=0.0015;FS=0.000;InbreedingCoeff=1.0000;MLEAC=16;MLEAF=0.667;MQ=60.00;QD=32.99;SOR=0.996	GT:AD:DP:GQ:PL	1/1:0,69:69:99:2481,205,0	1/1:0,65:65:99:2285,194,0	1/1:0,53:53:99:1983,158,0	1/1:0,63:63:99:2349,187,0	1/1:0,48:48:99:1820,144,0	1/1:0,53:53:99:2107,159,0	0/0:55,0:55:99:0,100,1800	0/0:47,0:47:99:0,105,1800	0/0:44,0:44:99:0,106,1650	0/0:44,0:44:99:0,102,1441
HG994961.1	263988	.	G	A	2679.96	PASS	AC=2;AF=0.083;AN=24;DP=603;ExcessHet=0.0955;FS=0.000;InbreedingCoeff=0.9983;MLEAC=2;MLEAF=0.083;MQ=60.00;QD=23.83;SOR=0.976	GT:AD:DP:GQ:PGT:PID:PL:PS	0/0:57,0:57:99:.:.:0,100,1800:.	0/0:49,0:49:99:.:.:0,118,1800:.	0/0:55,0:55:25:.:.:0,25,1854:.	0/0:59,0:59:99:.:.:0,114,1800:.	0/0:36,0:36:67:.:.:0,67,1303:.	0/0:45,0:45:99:.:.:0,106,1800:.	0/0:55,0:55:99:.:.:0,100,1800:.	0/0:47,0:47:99:.:.:0,105,1800:.	0/0:46,0:46:99:.:.:0,107,1800:.	0/0:44,0:44:99:.:.:0,102,1441:.
HG994961.1	263994	.	A	G	1744.49	PASS	AC=2;AF=0.083;AN=24;BaseQRankSum=-1.074e+00;DP=605;ExcessHet=0.0955;FS=0.000;InbreedingCoeff=0.9734;MLEAC=1;MLEAF=0.042;MQ=60.00;MQRankSum=0.00;QD=31.76;ReadPosRankSum=-4.170e-01;SOR=0.582	GT:AD:DP:GQ:PGT:PID:PL:PS	0/0:57,0:57:99:.:.:0,100,1800:.	0/0:49,0:49:99:.:.:0,118,1800:.	0/0:54,0:54:99:.:.:0,120,1800:.	0/0:59,0:59:99:.:.:0,114,1800:.	0/0:35,0:35:93:.:.:0,93,1395:.	0/0:45,0:45:99:.:.:0,106,1800:.	0/0:55,0:55:99:.:.:0,100,1800:.	0/0:47,0:47:99:.:.:0,105,1800:.	0/0:46,0:46:99:.:.:0,107,1800:.	0/0:46,0:46:99:.:.:0,99,1614:.
HG994961.1	264494	.	G	C	15721.9	PASS	AC=16;AF=0.667;AN=24;DP=625;ExcessHet=0.0015;FS=0.000;InbreedingCoeff=1.0000;MLEAC=16;MLEAF=0.667;MQ=60.00;QD=31.34;SOR=0.773	GT:AD:DP:GQ:PL	1/1:0,55:56:99:2165,165,0	1/1:0,40:41:99:1453,119,0	1/1:0,60:60:99:2195,180,0	1/1:0,61:61:99:2483,183,0	1/1:0,37:37:99:1402,111,0	1/1:0,48:48:99:1757,144,0	0/0:55,0:55:99:0,109,1800	0/0:47,0:47:99:0,105,1800	0/0:41,0:41:99:0,106,1487	0/0:50,0:50:99:0,120,1800
HG994961.1	264957	.	A	G	21955.9	PASS	AC=16;AF=0.667;AN=24;DP=792;ExcessHet=0.0015;FS=0.000;InbreedingCoeff=1.0000;MLEAC=16;MLEAF=0.667;MQ=60.00;QD=27.09;SOR=0.766	GT:AD:DP:GQ:PL	1/1:0,83:83:99:3294,250,0	1/1:0,77:78:99:2861,231,0	1/1:0,57:57:99:2236,171,0	1/1:0,89:89:99:3517,268,0	1/1:0,48:48:99:1948,144,0	1/1:0,65:65:99:2550,195,0	0/0:55,0:55:99:0,109,1800	0/0:60,0:60:99:0,99,1800	0/0:51,0:51:99:0,99,1800	0/0:45,0:45:99:0,102,1603
HG994961.1	266032	.	G	A	8428.9	PASS	AC=6;AF=0.250;AN=24;DP=625;ExcessHet=0.0036;FS=0.000;InbreedingCoeff=1.0000;MLEAC=6;MLEAF=0.250;MQ=60.00;QD=30.94;SOR=0.808	GT:AD:DP:GQ:PL	0/0:51,0:51:99:0,113,1800	0/0:39,0:39:99:0,101,1499	0/0:38,0:38:99:0,99,1479	0/0:41,0:41:99:0,105,1514	1/1:0,52:52:99:1966,156,0	0/0:41,0:41:99:0,101,1490	0/0:55,0:55:99:0,109,1800	0/0:54,0:54:99:0,104,1800	0/0:38,0:38:99:0,99,1389	0/0:45,0:45:99:0,102,1603
HG994961.1	266748	.	G	A	1658.96	PASS	AC=2;AF=0.083;AN=24;DP=587;ExcessHet=0.0955;FS=0.000;InbreedingCoeff=1.0000;MLEAC=2;MLEAF=0.083;MQ=60.00;QD=27.76;SOR=2.352	GT:AD:DP:GQ:PL	0/0:66,0:66:99:0,120,1800	0/0:42,0:42:99:0,99,1435	0/0:40,0:40:99:0,108,1483	0/0:62,0:62:99:0,105,1800	0/0:34,0:34:99:0,99,1485	0/0:44,0:44:99:0,115,1800	0/0:57,0:57:99:0,101,1800	0/0:76,0:76:99:0,101,1800	0/0:38,0:38:99:0,99,1485	0/0:47,0:47:99:0,103,1635
HG994961.1	266850	.	G	C	13646.5	PASS	AC=12;AF=0.500;AN=24;DP=652;ExcessHet=0.0007;FS=0.000;InbreedingCoeff=1.0000;MLEAC=12;MLEAF=0.500;MQ=60.00;QD=31.80;SOR=1.022	GT:AD:DP:GQ:PL	1/1:0,79:79:99:3161,237,0	1/1:0,46:46:99:1640,138,0	1/1:0,56:56:99:1908,168,0	1/1:0,59:59:99:2314,177,0	0/0:36,0:36:99:0,108,1395	1/1:0,69:69:99:2575,207,0	0/0:57,0:57:99:0,101,1800	0/0:76,0:76:99:0,101,1800	0/0:34,0:34:99:0,99,1355	0/0:46,0:46:99:0,120,1800
HG994961.1	267271	.	G	T	3764.04	PASS	AC=4;AF=0.167;AN=24;DP=670;ExcessHet=0.0135;FS=0.000;InbreedingCoeff=1.0000;MLEAC=4;MLEAF=0.167;MQ=60.00;QD=33.91;SOR=1.042	GT:AD:DP:GQ:PL	0/0:67,0:67:99:0,117,1800	0/0:53,0:53:99:0,102,1800	0/0:49,0:49:99:0,105,1745	0/0:52,0:52:99:0,120,1800	1/1:0,55:55:99:1912,163,0	0/0:47,0:47:99:0,99,1553	0/0:57,0:57:99:0,101,1800	0/0:76,0:76:99:0,101,1800	0/0:51,0:51:99:0,116,1758	0/0:45,0:45:99:0,100,1723
HG994961.1	268088	.	C	A	5639.04	PASS	AC=4;AF=0.167;AN=24;DP=707;ExcessHet=0.0135;FS=0.000;InbreedingCoeff=1.0000;MLEAC=4;MLEAF=0.167;MQ=60.00;QD=27.24;SOR=0.720	GT:AD:DP:GQ:PL	0/0:67,0:67:99:0,117,1800	0/0:53,0:53:99:0,102,1800	0/0:47,0:47:99:0,99,1799	0/0:52,0:52:99:0,120,1800	1/1:0,62:62:99:2305,186,0	0/0:45,0:45:99:0,120,1800	0/0:57,0:57:99:0,101,1800	0/0:76,0:76:99:0,101,1800	0/0:51,0:51:99:0,116,1758	0/0:45,0:45:99:0,100,1723
HG994961.1	269086	.	C	T	2818.04	PASS	AC=4;AF=0.167;AN=24;DP=604;ExcessHet=0.0135;FS=0.000;InbreedingCoeff=1.0000;MLEAC=4;MLEAF=0.167;MQ=60.00;QD=33.55;SOR=1.528	GT:AD:DP:GQ:PL	0/0:67,0:67:99:0,117,1800	0/0:39,0:39:99:0,105,1495	0/0:36,0:36:99:0,99,1380	0/0:52,0:52:99:0,120,1800	1/1:0,44:45:99:1482,128,0	0/0:48,0:48:99:0,120,1800	0/0:61,0:61:99:0,99,1800	0/0:76,0:76:99:0,101,1800	0/0:44,0:44:99:0,104,1299	0/0:46,0:46:99:0,105,1800
HG994961.1	269687	.	A	G	4268.04	PASS	AC=4;AF=0.167;AN=24;DP=690;ExcessHet=0.0135;FS=0.000;InbreedingCoeff=1.0000;MLEAC=4;MLEAF=0.167;MQ=60.00;QD=32.84;SOR=0.884	GT:AD:DP:GQ:PL	0/0:75,0:75:99:0,120,1800	0/0:53,0:53:99:0,110,1800	0/0:45,0:45:99:0,114,1800	0/0:64,0:64:99:0,120,1800	1/1:0,49:49:99:1896,147,0	0/0:63,0:63:99:0,109,1800	0/0:61,0:61:99:0,99,1800	0/0:67,0:67:99:0,111,1800	0/0:49,0:49:99:0,111,1800	0/0:51,0:51:99:0,103,1800
HG994961.1	270407	.	C	T	4751.04	PASS	AC=4;AF=0.167;AN=24;DP=775;ExcessHet=0.0135;FS=0.000;InbreedingCoeff=1.0000;MLEAC=4;MLEAF=0.167;MQ=60.00;QD=34.93;SOR=0.708	GT:AD:DP:GQ:PL	0/0:97,0:97:99:0,120,1800	0/0:52,0:52:99:0,108,1800	0/0:53,0:53:99:0,120,1800	0/0:81,0:81:99:0,120,1800	1/1:0,65:66:99:2287,194,0	0/0:64,0:64:99:0,120,1800	0/0:61,0:61:99:0,99,1800	0/0:67,0:67:99:0,111,1800	0/0:44,0:44:99:0,101,1673	0/0:46,0:46:99:0,105,1582
HG994961.1	270577	.	C	T	14190	PASS	AC=10;AF=0.417;AN=24;DP=768;ExcessHet=0.0009;FS=0.000;InbreedingCoeff=1.0000;MLEAC=10;MLEAF=0.417;MQ=59.93;QD=31.64;SOR=0.831	GT:AD:DP:GQ:PGT:PID:PL:PS	1/1:0,103:105:99:.:.:4030,308,0:.	1|1:0,61:61:99:1|1:270540_TTGC_T:2236,182,0:270540	1/1:0,56:56:99:.:.:2303,169,0:.	1/1:0,81:81:99:.:.:3182,242,0:.	0/0:53,0:53:99:.:.:0,120,1800:.	1/1:0,65:67:99:.:.:2477,195,0:.	0/0:61,0:61:99:.:.:0,99,1800:.	0/0:67,0:67:99:.:.:0,111,1800:.	0/0:44,0:44:99:.:.:0,101,1673:.	0/0:46,0:46:99:.:.:0,105,1582:.
HG994961.1	270710	.	C	T	3958.04	PASS	AC=4;AF=0.167;AN=24;DP=642;ExcessHet=0.0135;FS=0.000;InbreedingCoeff=1.0000;MLEAC=4;MLEAF=0.167;MQ=60.00;QD=22.17;SOR=1.308	GT:AD:DP:GQ:PL	0/0:66,0:66:99:0,101,1800	0/0:49,0:49:99:0,105,1800	0/0:42,0:42:99:0,111,1710	0/0:60,0:60:99:0,120,1800	1/1:0,50:50:99:1849,150,0	0/0:46,0:46:99:0,108,1542	0/0:56,0:56:99:0,110,1800	0/0:67,0:67:99:0,111,1800	0/0:44,0:44:99:0,101,1673	0/0:46,0:46:99:0,105,1582
HG994961.1	271130	.	C	A	15585.4	PASS	AC=14;AF=0.583;AN=24;BaseQRankSum=3.29;DP=681;ExcessHet=0.0009;FS=0.000;InbreedingCoeff=1.0000;MLEAC=14;MLEAF=0.583;MQ=60.00;MQRankSum=0.00;QD=33.23;ReadPosRankSum=-3.240e-01;SOR=1.207	GT:AD:DP:GQ:PL	1/1:0,72:73:99:2812,216,0	1/1:0,45:45:99:1728,135,0	1/1:0,46:46:99:1805,138,0	1/1:2,78:80:99:2947,210,0	1/1:0,31:32:92:1065,92,0	1/1:0,75:75:99:2817,226,0	0/0:56,0:56:99:0,110,1800	0/0:67,0:67:99:0,111,1800	0/0:45,0:45:99:0,105,1708	0/0:46,0:46:99:0,105,1582
HG994961.1	271219	.	T	C	3128.04	PASS	AC=4;AF=0.167;AN=24;DP=630;ExcessHet=0.0135;FS=0.000;InbreedingCoeff=1.0000;MLEAC=4;MLEAF=0.167;MQ=60.00;QD=26.85;SOR=0.740	GT:AD:DP:GQ:PL	0/0:63,0:63:99:0,108,1800	0/0:44,0:44:99:0,99,1470	0/0:42,0:42:99:0,103,1598	0/0:66,0:66:99:0,110,1800	1/1:0,31:31:93:1193,93,0	0/0:58,0:58:99:0,120,1800	0/0:56,0:56:99:0,110,1800	0/0:67,0:67:99:0,111,1800	0/0:47,0:47:99:0,99,1605	0/0:46,0:46:99:0,105,1582
HG994961.1	271619	.	A	G	18037.9	PASS	AC=16;AF=0.667;AN=24;DP=684;ExcessHet=0.0015;FS=0.000;InbreedingCoeff=1.0000;MLEAC=16;MLEAF=0.667;MQ=60.00;QD=25.67;SOR=0.970	GT:AD:DP:GQ:PL	1/1:0,66:66:99:2569,197,0	1/1:0,39:39:99:1549,117,0	1/1:0,53:53:99:2017,159,0	1/1:0,78:78:99:3090,234,0	1/1:0,39:39:99:1517,117,0	1/1:0,69:70:99:2717,208,0	0/0:56,0:56:99:0,110,1800	0/0:67,0:67:99:0,111,1800	0/0:39,0:39:99:0,104,1431	0/0:46,0:46:99:0,105,1582
HG994961.1	274877	.	C	T	1851.96	PASS	AC=2;AF=0.083;AN=24;DP=538;ExcessHet=0.0955;FS=0.000;InbreedingCoeff=1.0000;MLEAC=2;MLEAF=0.083;MQ=60.00;QD=34.30;SOR=1.567	GT:AD:DP:GQ:PL	0/0:51,0:51:99:0,120,1800	0/0:34,0:34:99:0,102,1211	0/0:44,0:44:99:0,99,1506	0/0:43,0:43:99:0,120,1755	0/0:33,0:33:96:0,96,1440	0/0:40,0:40:99:0,105,1423	0/0:48,0:48:99:0,106,1599	0/0:64,0:64:99:0,108,1800	0/0:44,0:44:99:0,106,1800	0/0:48,0:48:99:0,120,1800
HG994961.1	277155	.	T	C	11750	PASS	AC=10;AF=0.417;AN=24;DP=691;ExcessHet=0.0009;FS=0.000;InbreedingCoeff=1.0000;MLEAC=10;MLEAF=0.417;MQ=60.00;QD=27.87;SOR=0.762	GT:AD:DP:GQ:PL	1/1:0,76:76:99:3014,228,0	1/1:0,50:50:99:2020,150,0	1/1:0,39:39:99:1493,117,0	1/1:0,70:70:99:2687,210,0	0/0:44,0:44:99:0,108,1576	1/1:0,65:65:99:2574,196,0	0/0:48,0:48:99:0,106,1599	0/0:83,0:83:99:0,120,1800	0/0:48,0:48:99:0,108,1800	0/0:55,0:55:99:0,100,1800
HG994961.1	277762	.	A	G	15893	PASS	AC=10;AF=0.417;AN=24;DP=796;ExcessHet=0.0009;FS=0.000;InbreedingCoeff=1.0000;MLEAC=10;MLEAF=0.417;MQ=60.00;QD=30.17;SOR=0.879	GT:AD:DP:GQ:PL	1/1:0,90:90:99:3497,270,0	1/1:0,83:85:99:3081,249,0	1/1:0,71:71:99:2625,213,0	1/1:0,102:102:99:3967,305,0	0/0:44,0:44:99:0,108,1576	1/1:0,72:72:99:2761,216,0	0/0:48,0:48:99:0,106,1599	0/0:64,0:64:99:0,100,1800	0/0:48,0:48:99:0,108,1800	0/0:55,0:55:99:0,100,1800
HG994961.1	277897	.	C	T	18847	PASS	AC=10;AF=0.417;AN=24;DP=794;ExcessHet=0.0009;FS=0.000;InbreedingCoeff=1.0000;MLEAC=10;MLEAF=0.417;MQ=60.00;QD=28.79;SOR=1.327	GT:AD:DP:GQ:PGT:PID:PL:PS	1|1:0,81:84:99:1|1:277897_C_T:3642,244,0:277897	1|1:0,83:83:99:1|1:277897_C_T:3684,250,0:277897	1|1:0,69:69:99:1|1:277897_C_T:3048,208,0:277897	1|1:0,96:97:99:1|1:277897_C_T:4301,289,0:277897	0/0:44,0:44:99:.:.:0,108,1576:.	1|1:0,94:94:99:1|1:277897_C_T:4210,283,0:277897	0/0:48,0:48:99:.:.:0,106,1599:.	0/0:64,0:64:99:.:.:0,100,1800:.	0/0:48,0:48:99:.:.:0,108,1800:.	0/0:55,0:55:99:.:.:0,100,1800:.
HG994961.1	277900	.	A	G	18909	PASS	AC=10;AF=0.417;AN=24;DP=800;ExcessHet=0.0009;FS=0.000;InbreedingCoeff=1.0000;MLEAC=10;MLEAF=0.417;MQ=60.00;QD=30.10;SOR=1.324	GT:AD:DP:GQ:PGT:PID:PL:PS	1|1:0,82:85:99:1|1:277897_C_T:3679,247,0:277897	1|1:0,84:84:99:1|1:277897_C_T:3722,253,0:277897	1|1:0,69:69:99:1|1:277897_C_T:3048,208,0:277897	1|1:0,96:97:99:1|1:277897_C_T:4288,289,0:277897	0/0:44,0:44:99:.:.:0,108,1576:.	1|1:0,94:94:99:1|1:277897_C_T:4210,283,0:277897	0/0:48,0:48:99:.:.:0,106,1599:.	0/0:64,0:64:99:.:.:0,100,1800:.	0/0:48,0:48:99:.:.:0,108,1800:.	0/0:55,0:55:99:.:.:0,100,1800:.
HG994961.1	278536	.	T	C	4487.04	PASS	AC=4;AF=0.167;AN=24;DP=686;ExcessHet=0.0135;FS=0.000;InbreedingCoeff=1.0000;MLEAC=4;MLEAF=0.167;MQ=60.00;QD=32.06;SOR=0.932	GT:AD:DP:GQ:PL	0/0:76,0:76:99:0,120,1800	0/0:50,0:50:99:0,103,1800	0/0:53,0:53:99:0,103,1800	0/0:74,0:74:99:0,120,1800	1/1:0,40:40:99:1528,120,0	0/0:40,0:40:99:0,103,1620	0/0:48,0:48:99:0,106,1599	0/0:64,0:64:99:0,100,1800	0/0:48,0:48:99:0,108,1800	0/0:55,0:55:99:0,100,1800
HG994961.1	280363	.	G	T	3931.04	PASS	AC=4;AF=0.167;AN=24;BaseQRankSum=0.664;DP=603;ExcessHet=0.0135;FS=0.000;InbreedingCoeff=1.0000;MLEAC=4;MLEAF=0.167;MQ=60.00;MQRankSum=0.00;QD=31.70;ReadPosRankSum=0.179;SOR=0.558	GT:AD:DP:GQ:PL	0/0:61,0:61:99:0,120,1800	0/0:45,0:45:99:0,120,1800	0/0:35,0:35:99:0,104,1339	0/0:67,0:67:99:0,120,1800	1/1:3,53:57:99:1431,101,0	0/0:40,0:40:99:0,107,1419	0/0:44,0:44:99:0,105,1664	0/0:58,0:58:99:0,104,1755	0/0:38,0:38:99:0,105,1620	0/0:47,0:47:99:0,120,1800
HG994961.1	280484	.	A	C	4718.04	PASS	AC=4;AF=0.167;AN=24;BaseQRankSum=3.26;DP=612;ExcessHet=0.0135;FS=9.952;InbreedingCoeff=1.0000;MLEAC=4;MLEAF=0.167;MQ=60.00;MQRankSum=0.00;QD=33.27;ReadPosRankSum=-5.070e-01;SOR=1.595	GT:AD:DP:GQ:PL	0/0:61,0:61:99:0,120,1800	0/0:45,0:45:99:0,120,1800	0/0:35,0:35:99:0,104,1339	0/0:67,0:67:99:0,120,1800	1/1:0,69:70:99:2519,206,0	0/0:40,0:40:99:0,107,1419	0/0:44,0:44:99:0,105,1664	0/0:58,0:58:99:0,104,1755	0/0:38,0:38:99:0,105,1620	0/0:47,0:47:99:0,120,1800
HG994961.1	280702	.	A	G	15323	PASS	AC=10;AF=0.417;AN=24;DP=769;ExcessHet=0.0009;FS=0.000;InbreedingCoeff=1.0000;MLEAC=10;MLEAF=0.417;MQ=59.99;QD=27.88;SOR=0.848	GT:AD:DP:GQ:PL	1/1:0,90:91:99:3581,270,0	1/1:0,64:64:99:2426,192,0	1/1:0,76:76:99:2978,228,0	1/1:0,88:89:99:3395,264,0	0/0:55,0:55:99:0,120,1800	1/1:0,81:81:99:2981,242,0	0/0:44,0:44:99:0,105,1664	0/0:58,0:58:99:0,104,1755	0/0:38,0:38:99:0,105,1620	0/0:47,0:47:99:0,120,1800
HG994961.1	280989	.	T	C	4839.04	PASS	AC=4;AF=0.167;AN=24;DP=686;ExcessHet=0.0135;FS=0.000;InbreedingCoeff=1.0000;MLEAC=4;MLEAF=0.167;MQ=60.00;QD=27.37;SOR=0.757	GT:AD:DP:GQ:PL	0/0:76,0:76:99:0,120,1800	0/0:51,0:51:99:0,118,1800	0/0:55,0:55:99:0,120,1800	0/0:71,0:71:99:0,120,1800	1/1:0,67:67:99:2565,201,0	0/0:57,0:57:99:0,114,1800	0/0:44,0:44:99:0,105,1664	0/0:58,0:58:99:0,104,1755	0/0:38,0:38:99:0,105,1620	0/0:47,0:47:99:0,120,1800
HG994961.1	281239	.	G	A	2972.04	PASS	AC=4;AF=0.167;AN=24;DP=648;ExcessHet=0.0135;FS=0.000;InbreedingCoeff=1.0000;MLEAC=4;MLEAF=0.167;MQ=60.00;QD=27.53;SOR=0.846	GT:AD:DP:GQ:PGT:PID:PL:PS	0/0:80,0:80:99:.:.:0,120,1800:.	0/0:51,0:51:99:.:.:0,118,1800:.	0/0:59,0:59:99:.:.:0,120,1800:.	0/0:56,0:56:99:.:.:0,120,1800:.	1|1:0,32:32:94:1|1:281239_G_A:1122,94,0:281239	0/0:57,0:57:99:.:.:0,114,1800:.	0/0:61,0:61:99:.:.:0,103,1800:.	0/0:58,0:58:99:.:.:0,104,1755:.	0/0:38,0:38:99:.:.:0,105,1620:.	0/0:47,0:47:99:.:.:0,120,1800:.
HG994961.1	282007	.	G	A	9552.02	PASS	AC=10;AF=0.417;AN=24;DP=586;ExcessHet=0.0009;FS=0.000;InbreedingCoeff=1.0000;MLEAC=10;MLEAF=0.417;MQ=60.00;QD=31.02;SOR=0.954	GT:AD:DP:GQ:PL	1/1:0,67:68:99:2460,199,0	1/1:0,42:42:99:1550,125,0	1/1:0,50:50:99:1901,150,0	1/1:0,53:53:99:2038,159,0	0/0:37,0:37:99:0,102,1316	1/1:0,43:43:99:1641,129,0	0/0:50,0:50:99:0,103,1800	0/0:54,0:54:99:0,119,1800	0/0:41,0:41:99:0,111,1503	0/0:49,0:49:99:0,101,1709
HG994961.1	282385	.	G	A	1590.96	PASS	AC=2;AF=0.083;AN=24;DP=598;ExcessHet=0.0955;FS=0.000;InbreedingCoeff=1.0000;MLEAC=2;MLEAF=0.083;MQ=60.00;QD=26.97;SOR=0.954	GT:AD:DP:GQ:PL	0/0:67,0:67:99:0,120,1800	0/0:47,0:47:99:0,120,1800	0/0:44,0:44:99:0,111,1646	0/0:70,0:70:99:0,118,1800	0/0:41,0:41:99:0,100,1408	0/0:47,0:47:99:0,120,1800	0/0:40,0:40:99:0,99,1540	0/0:49,0:49:99:0,99,1485	0/0:49,0:49:99:0,111,1800	0/0:58,0:58:99:0,120,1800
HG994961.1	283167	.	G	A	8675.9	PASS	AC=4;AF=0.167;AN=24;BaseQRankSum=1.30;DP=590;ExcessHet=0.0256;FS=1.163;InbreedingCoeff=0.5545;MLEAC=5;MLEAF=0.208;MQ=52.02;MQRankSum=0.435;QD=33.50;ReadPosRankSum=2.94;SOR=0.542	GT:AD:DP:GQ:PGT:PID:PL:PS	0/0:46,0:46:0:.:.:0,0,24:.	0/0:29,0:29:0:.:.:0,0,165:.	0|0:7,0:7:21:0|1:283159_G_GCT:0,21,315:283159	0/0:43,0:43:0:.:.:0,0,37:.	1|1:0,124:124:99:1|1:283159_G_GCT:4414,337,0:283159	0/0:36,0:36:0:.:.:0,0,50:.	0/0:38,0:38:90:.:.:0,90,1350:.	0/0:33,0:33:93:.:.:0,93,1395:.	0/0:47,0:47:99:.:.:0,99,1485:.	0/0:35,0:35:90:.:.:0,90,1350:.
HG994961.1	284200	.	G	C	8372.04	PASS	AC=4;AF=0.167;AN=24;DP=638;ExcessHet=0.0135;FS=0.000;InbreedingCoeff=1.0000;MLEAC=4;MLEAF=0.167;MQ=60.00;QD=29.23;SOR=0.818	GT:AD:DP:GQ:PL	0/0:51,0:51:99:0,113,1800	0/0:36,0:36:99:0,99,1429	0/0:36,0:36:99:0,108,1389	0/0:40,0:40:99:0,120,1462	1/1:0,125:125:99:4468,373,0	0/0:34,0:34:99:0,99,1355	0/0:36,0:36:99:0,104,1441	0/0:44,0:44:99:0,117,1745	0/0:33,0:33:99:0,99,1248	0/0:45,0:45:99:0,108,1642
HG994961.1	284458	.	G	C	28175.9	PASS	AC=16;AF=0.667;AN=24;DP=911;ExcessHet=0.0015;FS=0.000;InbreedingCoeff=1.0000;MLEAC=16;MLEAF=0.667;MQ=60.00;QD=31.54;SOR=0.724	GT:AD:DP:GQ:PL	1/1:0,80:80:99:3234,240,0	1/1:0,90:90:99:3584,271,0	1/1:0,66:66:99:2460,198,0	1/1:0,96:96:99:3735,288,0	1/1:0,107:107:99:4154,321,0	1/1:0,86:87:99:3295,259,0	0/0:36,0:36:99:0,104,1441	0/0:44,0:44:99:0,117,1745	0/0:33,0:33:99:0,99,1248	0/0:45,0:45:99:0,108,1642
HG994961.1	284757	.	C	T	9616.04	PASS	AC=4;AF=0.167;AN=24;DP=875;ExcessHet=0.0135;FS=0.000;InbreedingCoeff=1.0000;MLEAC=4;MLEAF=0.167;MQ=60.00;QD=26.92;SOR=0.812	GT:AD:DP:GQ:PL	0/0:94,0:94:99:0,103,1800	0/0:62,0:62:99:0,106,1800	0/0:64,0:64:99:0,120,1800	0/0:76,0:76:99:0,120,1800	1/1:0,147:147:99:5326,439,0	0/0:59,0:59:99:0,120,1800	0/0:36,0:36:99:0,104,1441	0/0:44,0:44:99:0,117,1745	0/0:33,0:33:99:0,99,1248	0/0:45,0:45:99:0,108,1642
HG994961.1	284795	.	A	G	32115.9	PASS	AC=16;AF=0.667;AN=24;DP=1036;ExcessHet=0.0015;FS=0.000;InbreedingCoeff=1.0000;MLEAC=16;MLEAF=0.667;MQ=60.00;QD=25.60;SOR=0.818	GT:AD:DP:GQ:PL	1/1:0,110:110:99:4433,330,0	1/1:0,95:95:99:3484,284,0	1/1:0,81:81:99:3272,244,0	1/1:0,106:106:99:4066,317,0	1/1:0,142:142:99:5337,427,0	1/1:0,73:73:99:2721,219,0	0/0:36,0:36:99:0,104,1441	0/0:44,0:44:99:0,117,1745	0/0:33,0:33:99:0,99,1248	0/0:45,0:45:99:0,108,1642
HG994961.1	285067	.	C	T	30904.9	PASS	AC=16;AF=0.667;AN=24;DP=993;ExcessHet=0.0015;FS=0.000;InbreedingCoeff=1.0000;MLEAC=16;MLEAF=0.667;MQ=60.00;QD=29.45;SOR=0.944	GT:AD:DP:GQ:PL	1/1:0,116:116:99:4673,348,0	1/1:0,70:70:99:2637,210,0	1/1:0,70:70:99:2810,211,0	1/1:0,117:117:99:4646,351,0	1/1:0,112:112:99:4435,337,0	1/1:0,85:86:99:3093,255,0	0/0:36,0:36:99:0,104,1441	0/0:44,0:44:99:0,117,1745	0/0:33,0:33:99:0,99,1248	0/0:45,0:45:99:0,108,1642
HG994961.1	285296	.	G	T	28959.9	PASS	AC=16;AF=0.667;AN=24;DP=953;ExcessHet=0.0015;FS=0.000;InbreedingCoeff=1.0000;MLEAC=16;MLEAF=0.667;MQ=59.55;QD=32.05;SOR=0.768	GT:AD:DP:GQ:PL	1/1:0,104:105:99:3948,310,0	1/1:0,72:72:99:2681,214,0	1/1:0,64:64:99:2407,189,0	1/1:0,99:99:99:3787,296,0	1/1:0,22:22:99:5096,403,0	1/1:0,95:95:99:3209,280,0	0/0:36,0:36:99:0,104,1441	0/0:44,0:44:99:0,117,1745	0/0:33,0:33:99:0,99,1248	0/0:45,0:45:99:0,108,1642
HG994961.1	285347	.	G	A	11045	PASS	AC=4;AF=0.167;AN=24;DP=868;ExcessHet=0.0135;FS=0.000;InbreedingCoeff=1.0000;MLEAC=4;MLEAF=0.167;MQ=60.00;QD=36.46;SOR=1.061	GT:AD:DP:GQ:PGT:PID:PL:PS	0/0:78,0:78:99:.:.:0,120,1800:.	0/0:65,0:65:99:.:.:0,120,1800:.	0/0:65,0:65:99:.:.:0,118,1800:.	0/0:79,0:79:99:.:.:0,120,1800:.	1|1:0,139:139:99:1|1:285244_T_TGAGAGATAAAAGGAGACAAA:5887,416,0:285244	0/0:79,0:79:99:.:.:0,118,1800:.	0/0:36,0:36:99:.:.:0,104,1441:.	0/0:44,0:44:99:.:.:0,117,1745:.	0/0:33,0:33:99:.:.:0,99,1248:.	0/0:45,0:45:99:.:.:0,108,1642:.
HG994961.1	285560	.	G	C	31049.9	PASS	AC=16;AF=0.667;AN=24;DP=988;ExcessHet=0.0015;FS=0.000;InbreedingCoeff=1.0000;MLEAC=16;MLEAF=0.667;MQ=60.00;QD=30.60;SOR=0.944	GT:AD:DP:GQ:PL	1/1:0,97:97:99:3987,292,0	1/1:0,67:67:99:2435,201,0	1/1:0,75:75:99:2827,225,0	1/1:0,91:91:99:3678,274,0	1/1:0,128:128:99:5046,385,0	1/1:0,96:96:99:3607,288,0	0/0:36,0:36:99:0,104,1441	0/0:44,0:44:99:0,117,1745	0/0:33,0:33:99:0,99,1248	0/0:45,0:45:99:0,108,1642
HG994961.1	286133	.	T	A	7523.04	PASS	AC=4;AF=0.167;AN=24;DP=931;ExcessHet=0.0135;FS=0.000;InbreedingCoeff=1.0000;MLEAC=4;MLEAF=0.167;MQ=60.00;QD=31.55;SOR=1.195	GT:AD:DP:GQ:PL	0/0:105,0:105:99:0,120,1800	0/0:83,0:83:99:0,120,1800	0/0:56,0:56:99:0,120,1800	0/0:94,0:94:99:0,120,1800	1/1:0,100:100:99:3641,299,0	0/0:67,0:67:99:0,120,1800	0/0:61,0:61:99:0,99,1485	0/0:65,0:65:99:0,102,1530	0/0:60,0:60:99:0,99,1485	0/0:55,0:55:99:0,99,1485
HG994961.1	286254	.	G	A	8580.04	PASS	AC=4;AF=0.167;AN=24;DP=958;ExcessHet=0.0135;FS=0.000;InbreedingCoeff=1.0000;MLEAC=4;MLEAF=0.167;MQ=60.00;QD=29.86;SOR=0.756	GT:AD:DP:GQ:PL	0/0:105,0:105:99:0,120,1800	0/0:83,0:83:99:0,120,1800	0/0:56,0:56:99:0,120,1800	0/0:94,0:94:99:0,120,1800	1/1:0,93:93:99:3955,320,0	0/0:67,0:67:99:0,120,1800	0/0:61,0:61:99:0,99,1485	0/0:65,0:65:99:0,102,1530	0/0:60,0:60:99:0,99,1485	0/0:55,0:55:99:0,99,1485
HG994961.1	286461	.	A	C	7577.04	PASS	AC=4;AF=0.167;AN=24;DP=924;ExcessHet=0.0135;FS=0.000;InbreedingCoeff=1.0000;MLEAC=4;MLEAF=0.167;MQ=60.00;QD=32.83;SOR=0.733	GT:AD:DP:GQ:PL	0/0:105,0:105:99:0,120,1800	0/0:83,0:83:99:0,120,1800	0/0:56,0:56:99:0,120,1800	0/0:94,0:94:99:0,120,1800	1/1:0,111:111:99:4108,333,0	0/0:67,0:67:99:0,120,1800	0/0:61,0:61:99:0,99,1485	0/0:65,0:65:99:0,102,1530	0/0:60,0:60:99:0,99,1485	0/0:55,0:55:99:0,99,1485
HG994961.1	286693	.	C	G	22718.5	PASS	AC=12;AF=0.500;AN=24;DP=940;ExcessHet=0.0007;FS=0.000;InbreedingCoeff=1.0000;MLEAC=12;MLEAF=0.500;MQ=60.00;QD=31.31;SOR=0.869	GT:AD:DP:GQ:PL	1/1:0,116:117:99:4547,348,0	1/1:0,87:87:99:3349,260,0	1/1:0,73:73:99:2716,219,0	1/1:0,116:116:99:4630,349,0	0/0:59,0:59:99:0,107,1800	1/1:0,84:84:99:3157,250,0	0/0:53,0:53:99:0,102,1800	0/0:65,0:65:99:0,102,1530	0/0:60,0:60:99:0,99,1485	0/0:55,0:55:99:0,99,1485
HG994961.1	288418	.	G	A	29424.9	PASS	AC=16;AF=0.667;AN=24;DP=864;ExcessHet=0.0015;FS=0.000;InbreedingCoeff=1.0000;MLEAC=16;MLEAF=0.667;MQ=60.00;QD=28.09;SOR=0.708	GT:AD:DP:GQ:PGT:PID:PL:PS	1|1:0,97:98:99:1|1:288418_G_A:4327,292,0:288418	1|1:0,74:74:99:1|1:288418_G_A:3267,223,0:288418	1|1:0,53:53:99:1|1:288418_G_A:2369,160,0:288418	1|1:0,81:81:99:1|1:288418_G_A:3567,243,0:288418	1|1:0,98:98:99:1|1:288418_G_A:4348,295,0:288418	1|1:0,71:71:99:1|1:288418_G_A:3143,214,0:288418	0/0:51,0:51:99:.:.:0,102,1800:.	0/0:54,0:54:99:.:.:0,108,1800:.	0/0:40,0:40:99:.:.:0,104,1351:.	0/0:42,0:42:99:.:.:0,111,1615:.
HG994961.1	288432	.	G	A	30109.9	PASS	AC=16;AF=0.667;AN=24;DP=860;ExcessHet=0.0015;FS=0.000;InbreedingCoeff=1.0000;MLEAC=16;MLEAF=0.667;MQ=60.00;QD=27.61;SOR=0.732	GT:AD:DP:GQ:PGT:PID:PL:PS	1|1:0,99:100:99:1|1:288418_G_A:4436,298,0:288418	1|1:0,72:72:99:1|1:288418_G_A:3237,217,0:288418	1|1:0,53:53:99:1|1:288418_G_A:2385,160,0:288418	1|1:0,83:83:99:1|1:288418_G_A:3690,249,0:288418	1|1:0,100:100:99:1|1:288418_G_A:4497,301,0:288418	1|1:0,71:71:99:1|1:288418_G_A:3188,214,0:288418	0/0:51,0:51:99:.:.:0,102,1800:.	0/0:54,0:54:99:.:.:0,108,1800:.	0/0:40,0:40:99:.:.:0,104,1351:.	0/0:42,0:42:99:.:.:0,111,1615:.
HG994961.1	288447	.	A	G	29734.9	PASS	AC=16;AF=0.667;AN=24;DP=852;ExcessHet=0.0015;FS=0.000;InbreedingCoeff=1.0000;MLEAC=16;MLEAF=0.667;MQ=60.00;QD=33.08;SOR=0.811	GT:AD:DP:GQ:PGT:PID:PL:PS	1|1:0,93:94:99:1|1:288418_G_A:4177,280,0:288418	1|1:0,74:74:99:1|1:288418_G_A:3316,223,0:288418	1|1:0,55:55:99:1|1:288418_G_A:2461,166,0:288418	1|1:0,85:85:99:1|1:288418_G_A:3825,256,0:288418	1|1:0,103:103:99:1|1:288418_G_A:4613,310,0:288418	1|1:0,69:69:99:1|1:288418_G_A:3091,208,0:288418	0/0:51,0:51:99:.:.:0,102,1800:.	0/0:54,0:54:99:.:.:0,108,1800:.	0/0:40,0:40:99:.:.:0,104,1351:.	0/0:42,0:42:99:.:.:0,111,1615:.
HG994961.1	288526	.	A	C	28569.9	PASS	AC=16;AF=0.667;AN=24;BaseQRankSum=2.78;DP=906;ExcessHet=0.0015;FS=0.000;InbreedingCoeff=1.0000;MLEAC=16;MLEAF=0.667;MQ=60.00;MQRankSum=0.00;QD=29.60;ReadPosRankSum=1.58;SOR=0.547	GT:AD:DP:GQ:PGT:PID:PL:PS	1|1:0,94:96:99:1|1:288526_A_C:4061,282,0:288526	1|1:0,84:84:99:1|1:288526_A_C:3576,253,0:288526	1|1:0,64:64:99:1|1:288526_A_C:2807,193,0:288526	1|1:0,98:98:99:1|1:288526_A_C:4206,294,0:288526	1/1:0,103:103:99:.:.:3839,308,0:.	1|1:0,85:85:99:1|1:288526_A_C:3696,256,0:288526	0/0:51,0:51:99:.:.:0,102,1800:.	0/0:54,0:54:99:.:.:0,108,1800:.	0/0:40,0:40:99:.:.:0,104,1351:.	0/0:42,0:42:99:.:.:0,111,1615:.
HG994961.1	288561	.	A	C	21463.5	PASS	AC=12;AF=0.500;AN=24;BaseQRankSum=1.39;DP=893;ExcessHet=0.0007;FS=0.000;InbreedingCoeff=1.0000;MLEAC=12;MLEAF=0.500;MQ=60.00;MQRankSum=0.00;QD=30.21;ReadPosRankSum=1.26;SOR=0.713	GT:AD:DP:GQ:PGT:PID:PL:PS	1|1:0,87:89:99:1|1:288526_A_C:3729,260,0:288526	1|1:4,82:86:99:1|1:288526_A_C:3510,198,0:288526	1|1:2,68:70:99:1|1:288526_A_C:2873,201,0:288526	1|1:0,95:95:99:1|1:288526_A_C:4119,286,0:288526	0/0:82,0:82:99:.:.:0,120,1800:.	1|1:1,89:90:99:1|1:288526_A_C:3829,266,0:288526	0/0:51,0:51:99:.:.:0,102,1800:.	0/0:54,0:54:99:.:.:0,108,1800:.	0/0:40,0:40:99:.:.:0,104,1351:.	0/0:42,0:42:99:.:.:0,111,1615:.
HG994961.1	288649	.	C	G	27660.9	PASS	AC=16;AF=0.667;AN=24;BaseQRankSum=-3.960e-01;DP=921;ExcessHet=0.0015;FS=0.000;InbreedingCoeff=1.0000;MLEAC=16;MLEAF=0.667;MQ=60.00;MQRankSum=0.00;QD=28.83;ReadPosRankSum=0.292;SOR=0.293	GT:AD:DP:GQ:PL	1/1:0,82:82:99:3175,247,0	1/1:1,82:83:99:3162,207,0	1/1:0,72:72:99:2897,217,0	1/1:0,93:93:99:3732,279,0	1/1:0,82:82:99:3206,247,0	1/1:0,99:99:99:3710,298,0	0/0:51,0:51:99:0,102,1800	0/0:54,0:54:99:0,108,1800	0/0:40,0:40:99:0,104,1351	0/0:42,0:42:99:0,111,1615
HG994961.1	289131	.	G	T	22541.5	PASS	AC=12;AF=0.500;AN=24;DP=939;ExcessHet=0.0007;FS=0.000;InbreedingCoeff=1.0000;MLEAC=12;MLEAF=0.500;MQ=60.00;QD=30.75;SOR=0.771	GT:AD:DP:GQ:PL	1/1:0,105:106:99:4129,314,0	1/1:0,93:94:99:3585,280,0	1/1:0,75:75:99:2867,225,0	1/1:0,98:98:99:3898,294,0	0/0:70,0:70:99:0,120,1800	1/1:0,100:100:99:3775,300,0	0/0:51,0:51:99:0,102,1800	0/0:54,0:54:99:0,108,1800	0/0:40,0:40:99:0,104,1351	0/0:37,0:37:99:0,105,1349
HG994961.1	289874	.	T	C	29167.9	PASS	AC=16;AF=0.667;AN=24;DP=971;ExcessHet=0.0015;FS=0.000;InbreedingCoeff=1.0000;MLEAC=16;MLEAF=0.667;MQ=60.00;QD=31.82;SOR=0.972	GT:AD:DP:GQ:PL	1/1:0,106:106:99:4159,317,0	1/1:0,85:85:99:3196,255,0	1/1:0,80:80:99:3059,240,0	1/1:0,85:85:99:3370,254,0	1/1:0,121:121:99:4651,363,0	1/1:0,68:68:99:2712,205,0	0/0:51,0:51:99:0,102,1800	0/0:54,0:54:99:0,108,1800	0/0:40,0:40:99:0,104,1351	0/0:37,0:37:99:0,105,1349
HG994961.1	290728	.	G	T	20294.5	PASS	AC=12;AF=0.500;AN=24;BaseQRankSum=3.51;DP=804;ExcessHet=0.0007;FS=0.000;InbreedingCoeff=1.0000;MLEAC=12;MLEAF=0.500;MQ=60.00;MQRankSum=0.00;QD=28.27;ReadPosRankSum=-4.520e-01;SOR=0.343	GT:AD:DP:GQ:PL	1/1:2,88:90:99:3422,250,0	1/1:0,61:61:99:2430,184,0	1/1:0,85:86:99:3253,256,0	1/1:0,113:113:99:4541,340,0	0/0:41,0:41:99:0,99,1485	1/1:0,84:84:99:3189,253,0	0/0:51,0:51:99:0,102,1800	0/0:54,0:54:99:0,108,1800	0/0:40,0:40:99:0,104,1351	0/0:37,0:37:99:0,105,1349
HG994961.1	290800	.	G	T	20495.5	PASS	AC=12;AF=0.500;AN=24;DP=827;ExcessHet=0.0007;FS=0.000;InbreedingCoeff=1.0000;MLEAC=12;MLEAF=0.500;MQ=60.00;QD=27.81;SOR=0.997	GT:AD:DP:GQ:PL	1/1:0,102:102:99:4093,307,0	1/1:0,75:75:99:2760,225,0	1/1:0,80:81:99:3101,241,0	1/1:0,104:104:99:3934,311,0	0/0:41,0:41:99:0,99,1485	1/1:0,94:94:99:3469,283,0	0/0:51,0:51:99:0,102,1800	0/0:54,0:54:99:0,108,1800	0/0:40,0:40:99:0,104,1351	0/0:37,0:37:99:0,105,1349
HG994961.1	292740	.	C	G	6466.9	PASS	AC=6;AF=0.250;AN=24;BaseQRankSum=0.803;DP=712;ExcessHet=0.0036;FS=0.578;InbreedingCoeff=1.0000;MLEAC=6;MLEAF=0.250;MQ=59.81;MQRankSum=0.00;QD=29.41;ReadPosRankSum=1.73;SOR=0.634	GT:AD:DP:GQ:PL	0/0:52,1:56:99:0,156,2184	0/0:55,0:55:99:0,120,1800	0/0:35,0:35:90:0,90,1350	0/0:70,0:70:99:0,106,1800	1/1:0,50:50:99:1914,150,0	0/0:53,0:53:99:0,102,1530	0/0:68,0:68:99:0,115,1800	0/0:54,0:54:99:0,108,1800	0/0:52,0:52:99:0,111,1665	0/0:52,0:52:99:0,120,1800
HG994961.1	292743	.	G	C	10671.6	PASS	AC=10;AF=0.417;AN=24;DP=699;ExcessHet=0.0009;FS=0.000;InbreedingCoeff=1.0000;MLEAC=10;MLEAF=0.417;MQ=59.71;QD=30.40;SOR=0.984	GT:AD:DP:GQ:PL	1/1:0,52:56:99:3007,233,0	1/1:0,60:60:99:2178,173,0	1/1:0,36:36:99:1408,108,0	1/1:0,71:72:99:2798,213,0	0/0:40,0:40:99:0,109,1665	1/1:0,57:58:99:2342,172,0	0/0:68,0:68:99:0,115,1800	0/0:54,0:54:99:0,108,1800	0/0:52,0:52:99:0,111,1665	0/0:52,0:52:99:0,120,1800
HG994961.1	293000	.	G	T	12294	PASS	AC=10;AF=0.417;AN=24;BaseQRankSum=2.26;DP=731;ExcessHet=0.0009;FS=2.965;InbreedingCoeff=1.0000;MLEAC=10;MLEAF=0.417;MQ=60.00;MQRankSum=0.00;QD=30.33;ReadPosRankSum=1.44;SOR=0.159	GT:AD:DP:GQ:PL	1/1:0,80:82:99:2872,236,0	1/1:1,47:48:99:1734,133,0	1/1:0,72:72:99:2624,215,0	1/1:1,88:90:99:3175,255,0	0/0:40,0:40:99:0,109,1665	1/1:0,54:54:99:1927,161,0	0/0:68,0:68:99:0,115,1800	0/0:54,0:54:99:0,108,1800	0/0:52,0:52:99:0,111,1665	0/0:52,0:52:99:0,120,1800
HG994961.1	293452	.	A	C	31.32	PASS	AC=2;AF=0.083;AN=24;DP=334;ExcessHet=0.0955;FS=0.000;InbreedingCoeff=0.6553;MLEAC=1;MLEAF=0.042;MQ=47.01;QD=31.32;SOR=1.609	GT:AD:DP:GQ:PGT:PID:PL:PS	0/0:14,0:14:24:.:.:0,24,360:.	0/0:13,0:13:27:.:.:0,27,405:.	0/0:8,0:8:18:.:.:0,18,270:.	0/0:19,0:19:15:.:.:0,15,581:.	1|1:0,1:1:3:1|1:293383_A_*:46,3,0:293383	0/0:12,0:12:21:.:.:0,21,408:.	0/0:68,0:68:99:.:.:0,115,1800:.	0/0:67,0:67:99:.:.:0,118,1800:.	0/0:64,0:64:99:.:.:0,116,1800:.	0/0:51,0:51:99:.:.:0,118,1800:.
HG994961.1	294982	.	A	G	4719.96	PASS	AC=2;AF=0.083;AN=24;DP=793;ExcessHet=0.0955;FS=0.000;InbreedingCoeff=1.0000;MLEAC=2;MLEAF=0.083;MQ=60.00;QD=33.10;SOR=0.850	GT:AD:DP:GQ:PL	0/0:87,0:87:99:0,120,1800	0/0:58,0:58:99:0,120,1800	0/0:53,0:53:99:0,108,1620	0/0:79,0:79:99:0,120,1800	0/0:43,0:43:99:0,100,1533	0/0:67,0:67:99:0,120,1800	0/0:59,0:59:99:0,106,1800	0/0:60,0:60:99:0,104,1800	0/0:55,0:55:99:0,109,1800	0/0:57,0:57:99:0,99,1710
HG994961.1	295022	.	T	C	4097.04	PASS	AC=4;AF=0.167;AN=24;DP=759;ExcessHet=0.0135;FS=0.000;InbreedingCoeff=1.0000;MLEAC=4;MLEAF=0.167;MQ=60.00;QD=30.47;SOR=1.440	GT:AD:DP:GQ:PL	0/0:87,0:87:99:0,120,1800	0/0:58,0:58:99:0,120,1800	0/0:53,0:53:99:0,108,1620	0/0:79,0:79:99:0,120,1800	1/1:0,54:55:99:2025,161,0	0/0:67,0:67:99:0,120,1800	0/0:59,0:59:99:0,106,1800	0/0:60,0:60:99:0,104,1800	0/0:55,0:55:99:0,109,1800	0/0:57,0:57:99:0,99,1710
HG994961.1	295413	.	T	C	3542.96	PASS	AC=2;AF=0.083;AN=24;DP=759;ExcessHet=0.0955;FS=0.000;InbreedingCoeff=1.0000;MLEAC=2;MLEAF=0.083;MQ=57.75;QD=34.22;SOR=0.763	GT:AD:DP:GQ:PGT:PID:PL:PS	0/0:87,0:87:99:.:.:0,120,1800:.	0/0:58,0:58:99:.:.:0,120,1800:.	0/0:53,0:53:99:.:.:0,108,1620:.	0/0:79,0:79:99:.:.:0,120,1800:.	0/0:46,0:46:99:.:.:0,111,1665:.	0/0:67,0:67:99:.:.:0,120,1800:.	0/0:59,0:59:99:.:.:0,106,1800:.	0/0:60,0:60:99:.:.:0,104,1800:.	0/0:55,0:55:99:.:.:0,109,1800:.	0/0:57,0:57:99:.:.:0,99,1710:.
HG994961.1	295814	.	G	A	10641.9	PASS	AC=6;AF=0.250;AN=24;DP=903;ExcessHet=0.0036;FS=0.000;InbreedingCoeff=1.0000;MLEAC=6;MLEAF=0.250;MQ=60.00;QD=27.65;SOR=0.742	GT:AD:DP:GQ:PL	0/0:75,0:75:99:0,111,1800	0/0:79,0:79:99:0,108,1800	0/0:49,0:49:99:0,99,1485	0/0:87,0:87:99:0,120,1800	1/1:0,95:95:99:3414,286,0	0/0:86,0:86:99:0,120,1800	0/0:59,0:59:99:0,106,1800	0/0:60,0:60:99:0,104,1800	0/0:55,0:55:99:0,109,1800	0/0:57,0:57:99:0,99,1710
HG994961.1	295964	.	C	T	21361.5	PASS	AC=12;AF=0.500;AN=24;DP=950;ExcessHet=0.0007;FS=0.000;InbreedingCoeff=1.0000;MLEAC=12;MLEAF=0.500;MQ=60.00;QD=31.21;SOR=0.737	GT:AD:DP:GQ:PL	1/1:0,101:101:99:3914,302,0	1/1:0,90:90:99:3482,270,0	1/1:0,61:61:99:2365,183,0	1/1:0,120:120:99:4665,361,0	0/0:72,0:72:99:0,120,1800	1/1:0,85:85:99:3231,255,0	0/0:59,0:59:99:0,106,1800	0/0:60,0:60:99:0,104,1800	0/0:55,0:55:99:0,109,1800	0/0:57,0:57:99:0,99,1710
HG994961.1	296664	.	C	T	6372.04	PASS	AC=4;AF=0.167;AN=24;DP=735;ExcessHet=0.0135;FS=0.000;InbreedingCoeff=1.0000;MLEAC=4;MLEAF=0.167;MQ=60.00;QD=29.04;SOR=0.721	GT:AD:DP:GQ:PGT:PID:PL:PS	0/0:74,0:74:99:.:.:0,120,1800:.	0/0:50,0:50:99:.:.:0,120,1800:.	0/0:45,0:45:99:.:.:0,106,1730:.	0/0:65,0:65:99:.:.:0,112,1800:.	1|1:0,75:75:99:1|1:296664_C_T:3268,225,0:296664	0/0:46,0:46:99:.:.:0,120,1792:.	0/0:59,0:59:99:.:.:0,106,1800:.	0/0:60,0:60:99:.:.:0,104,1800:.	0/0:55,0:55:99:.:.:0,109,1800:.	0/0:57,0:57:99:.:.:0,99,1710:.
HG994961.1	296683	.	A	T	10920.9	PASS	AC=6;AF=0.250;AN=24;DP=758;ExcessHet=0.0036;FS=0.000;InbreedingCoeff=1.0000;MLEAC=6;MLEAF=0.250;MQ=60.00;QD=29.55;SOR=0.849	GT:AD:DP:GQ:PGT:PID:PL:PS	0/0:74,0:74:99:.:.:0,120,1800:.	0/0:50,0:50:99:.:.:0,120,1800:.	0/0:45,0:45:99:.:.:0,106,1730:.	0/0:65,0:65:99:.:.:0,112,1800:.	1|1:0,76:76:99:1|1:296664_C_T:3387,229,0:296664	0/0:46,0:46:99:.:.:0,120,1792:.	0/0:59,0:59:99:.:.:0,106,1800:.	0/0:60,0:60:99:.:.:0,104,1800:.	0/0:55,0:55:99:.:.:0,109,1800:.	0/0:57,0:57:99:.:.:0,99,1710:.
HG994961.1	296763	.	C	T	7796.9	PASS	AC=6;AF=0.250;AN=24;DP=723;ExcessHet=0.0036;FS=0.000;InbreedingCoeff=1.0000;MLEAC=6;MLEAF=0.250;MQ=60.00;QD=28.88;SOR=1.018	GT:AD:DP:GQ:PL	0/0:74,0:74:99:0,120,1800	0/0:50,0:50:99:0,120,1800	0/0:45,0:45:99:0,106,1730	0/0:65,0:65:99:0,112,1800	1/1:0,53:55:99:2055,159,0	0/0:46,0:46:99:0,120,1792	0/0:59,0:59:99:0,106,1800	0/0:60,0:60:99:0,104,1800	0/0:55,0:55:99:0,109,1800	0/0:57,0:57:99:0,99,1710
HG994961.1	296936	.	A	G	3763.96	PASS	AC=2;AF=0.083;AN=24;DP=725;ExcessHet=0.0955;FS=0.000;InbreedingCoeff=1.0000;MLEAC=2;MLEAF=0.083;MQ=60.00;QD=27.51;SOR=0.839	GT:AD:DP:GQ:PL	0/0:74,0:74:99:0,120,1800	0/0:50,0:50:99:0,120,1800	0/0:45,0:45:99:0,106,1730	0/0:65,0:65:99:0,112,1800	0/0:52,0:52:99:0,120,1800	0/0:46,0:46:99:0,120,1792	0/0:59,0:59:99:0,106,1800	0/0:60,0:60:99:0,104,1800	0/0:55,0:55:99:0,109,1800	0/0:57,0:57:99:0,99,1710
HG994961.1	298356	.	G	C	2719.96	PASS	AC=2;AF=0.083;AN=24;DP=692;ExcessHet=0.0955;FS=0.000;InbreedingCoeff=1.0000;MLEAC=2;MLEAF=0.083;MQ=60.00;QD=33.17;SOR=0.723	GT:AD:DP:GQ:PL	0/0:74,0:74:99:0,120,1800	0/0:50,0:50:99:0,120,1800	0/0:47,0:47:99:0,100,1529	0/0:62,0:62:99:0,120,1800	0/0:60,0:60:99:0,120,1800	0/0:49,0:49:99:0,120,1800	0/0:59,0:59:99:0,106,1800	0/0:60,0:60:99:0,104,1800	0/0:49,0:49:99:0,107,1800	0/0:57,0:57:99:0,99,1710
HG994961.1	298715	.	T	C	5234.04	PASS	AC=4;AF=0.167;AN=24;DP=674;ExcessHet=0.0135;FS=0.000;InbreedingCoeff=1.0000;MLEAC=4;MLEAF=0.167;MQ=59.26;QD=32.83;SOR=0.726	GT:AD:DP:GQ:PGT:PID:PL:PS	0/0:74,0:74:99:.:.:0,120,1800:.	0/0:50,0:50:99:.:.:0,120,1800:.	0/0:47,0:47:99:.:.:0,100,1529:.	0/0:62,0:62:99:.:.:0,120,1800:.	1|1:0,66:66:99:1|1:298715_T_C:2865,199,0:298715	0/0:49,0:49:99:.:.:0,120,1800:.	0/0:59,0:59:99:.:.:0,106,1800:.	0/0:60,0:60:99:.:.:0,104,1800:.	0/0:49,0:49:99:.:.:0,107,1800:.	0/0:57,0:57:99:.:.:0,99,1710:.
HG994961.1	298727	.	T	C	4472.04	PASS	AC=4;AF=0.167;AN=24;DP=652;ExcessHet=0.0135;FS=0.000;InbreedingCoeff=1.0000;MLEAC=4;MLEAF=0.167;MQ=59.10;QD=27.63;SOR=0.795	GT:AD:DP:GQ:PGT:PID:PL:PS	0/0:74,0:74:99:.:.:0,120,1800:.	0/0:50,0:50:99:.:.:0,120,1800:.	0/0:47,0:47:99:.:.:0,100,1529:.	0/0:62,0:62:99:.:.:0,120,1800:.	1|1:0,54:54:99:1|1:298715_T_C:2392,163,0:298715	0/0:49,0:49:99:.:.:0,120,1800:.	0/0:59,0:59:99:.:.:0,106,1800:.	0/0:60,0:60:99:.:.:0,104,1800:.	0/0:49,0:49:99:.:.:0,107,1800:.	0/0:57,0:57:99:.:.:0,99,1710:.
HG994961.1	298739	.	T	C	3655.04	PASS	AC=4;AF=0.167;AN=24;DP=633;ExcessHet=0.0135;FS=0.000;InbreedingCoeff=1.0000;MLEAC=4;MLEAF=0.167;MQ=58.89;QD=31.92;SOR=1.022	GT:AD:DP:GQ:PGT:PID:PL:PS	0/0:74,0:74:99:.:.:0,120,1800:.	0/0:50,0:50:99:.:.:0,120,1800:.	0/0:47,0:47:99:.:.:0,100,1529:.	0/0:62,0:62:99:.:.:0,120,1800:.	1|1:0,44:44:99:1|1:298715_T_C:1980,132,0:298715	0/0:49,0:49:99:.:.:0,120,1800:.	0/0:59,0:59:99:.:.:0,106,1800:.	0/0:60,0:60:99:.:.:0,104,1800:.	0/0:49,0:49:99:.:.:0,107,1800:.	0/0:57,0:57:99:.:.:0,99,1710:.
HG994961.1	298751	.	T	C	2305.04	PASS	AC=4;AF=0.167;AN=24;DP=603;ExcessHet=0.0135;FS=0.000;InbreedingCoeff=1.0000;MLEAC=4;MLEAF=0.167;MQ=58.23;QD=23.71;SOR=1.136	GT:AD:DP:GQ:PGT:PID:PL:PS	0/0:74,0:74:99:.:.:0,120,1800:.	0/0:50,0:50:99:.:.:0,120,1800:.	0/0:47,0:47:99:.:.:0,100,1529:.	0/0:62,0:62:99:.:.:0,120,1800:.	1|1:0,24:24:72:1|1:298715_T_C:1080,72,0:298715	0/0:49,0:49:99:.:.:0,120,1800:.	0/0:59,0:59:99:.:.:0,106,1800:.	0/0:60,0:60:99:.:.:0,104,1800:.	0/0:49,0:49:99:.:.:0,107,1800:.	0/0:57,0:57:99:.:.:0,99,1710:.
HG994961.1	298752	.	T	C	1235.96	PASS	AC=2;AF=0.083;AN=24;DP=603;ExcessHet=0.0955;FS=0.000;InbreedingCoeff=1.0000;MLEAC=2;MLEAF=0.083;MQ=59.79;QD=28.46;SOR=1.179	GT:AD:DP:GQ:PGT:PID:PL:PS	0/0:74,0:74:99:.:.:0,120,1800:.	0/0:50,0:50:99:.:.:0,120,1800:.	0/0:47,0:47:99:.:.:0,100,1529:.	0/0:62,0:62:99:.:.:0,120,1800:.	0/0:24,0:24:51:.:.:0,51,765:.	0/0:49,0:49:99:.:.:0,120,1800:.	0/0:59,0:59:99:.:.:0,106,1800:.	0/0:60,0:60:99:.:.:0,104,1800:.	0/0:49,0:49:99:.:.:0,107,1800:.	0/0:57,0:57:99:.:.:0,99,1710:.
HG994961.1	298753	.	A	G	1190.96	PASS	AC=2;AF=0.083;AN=24;DP=596;ExcessHet=0.0955;FS=0.000;InbreedingCoeff=1.0000;MLEAC=2;MLEAF=0.083;MQ=59.78;QD=30.39;SOR=1.101	GT:AD:DP:GQ:PGT:PID:PL:PS	0/0:74,0:74:99:.:.:0,120,1800:.	0/0:50,0:50:99:.:.:0,120,1800:.	0/0:47,0:47:99:.:.:0,100,1529:.	0/0:62,0:62:99:.:.:0,120,1800:.	0/0:18,0:18:48:.:.:0,48,720:.	0/0:49,0:49:99:.:.:0,120,1800:.	0/0:59,0:59:99:.:.:0,106,1800:.	0/0:60,0:60:99:.:.:0,104,1800:.	0/0:49,0:49:99:.:.:0,107,1800:.	0/0:57,0:57:99:.:.:0,99,1710:.
HG994961.1	298759	.	G	A	1100.96	PASS	AC=2;AF=0.083;AN=24;DP=593;ExcessHet=0.0955;FS=0.000;InbreedingCoeff=0.9995;MLEAC=2;MLEAF=0.083;MQ=59.77;QD=31.46;SOR=0.941	GT:AD:DP:GQ:PGT:PID:PL:PS	0/0:74,0:74:99:.:.:0,120,1800:.	0/0:50,0:50:99:.:.:0,120,1800:.	0/0:47,0:47:99:.:.:0,100,1529:.	0/0:62,0:62:99:.:.:0,120,1800:.	0/0:17,0:17:30:.:.:0,30,450:.	0/0:49,0:49:99:.:.:0,120,1800:.	0/0:59,0:59:99:.:.:0,106,1800:.	0/0:60,0:60:99:.:.:0,104,1800:.	0/0:49,0:49:99:.:.:0,107,1800:.	0/0:57,0:57:99:.:.:0,99,1710:.
HG994961.1	298763	.	T	C	1651.04	PASS	AC=4;AF=0.167;AN=24;DP=595;ExcessHet=0.0135;FS=0.000;InbreedingCoeff=1.0000;MLEAC=4;MLEAF=0.167;MQ=57.91;QD=33.51;SOR=0.784	GT:AD:DP:GQ:PGT:PID:PL:PS	0/0:74,0:74:99:.:.:0,120,1800:.	0/0:50,0:50:99:.:.:0,120,1800:.	0/0:47,0:47:99:.:.:0,100,1529:.	0/0:62,0:62:99:.:.:0,120,1800:.	1|1:0,17:17:51:1|1:298715_T_C:765,51,0:298715	0/0:49,0:49:99:.:.:0,120,1800:.	0/0:59,0:59:99:.:.:0,106,1800:.	0/0:60,0:60:99:.:.:0,104,1800:.	0/0:49,0:49:99:.:.:0,107,1800:.	0/0:57,0:57:99:.:.:0,99,1710:.
HG994961.1	299051	.	A	G	89.08	PASS	AC=3;AF=0.125;AN=24;BaseQRankSum=0.674;DP=547;ExcessHet=0.2929;FS=3.136;InbreedingCoeff=0.7126;MLEAC=2;MLEAF=0.083;MQ=60.00;MQRankSum=0.00;QD=17.82;ReadPosRankSum=-6.740e-01;SOR=1.447	GT:AD:DP:GQ:PL	0/0:74,0:74:99:0,120,1800	0/0:50,0:50:99:0,120,1800	0/0:47,0:47:99:0,100,1529	0/0:62,0:62:99:0,120,1800	1/1:2,3:5:5:78,5,0	0/0:49,0:49:99:0,120,1800	0/0:59,0:59:99:0,106,1800	0/0:60,0:60:99:0,104,1800	0/0:49,0:49:99:0,107,1800	0/0:60,0:60:99:0,120,1800
HG994961.1	300101	.	C	G	25980.9	PASS	AC=16;AF=0.667;AN=24;DP=888;ExcessHet=0.0015;FS=0.000;InbreedingCoeff=1.0000;MLEAC=16;MLEAF=0.667;MQ=60.00;QD=27.29;SOR=0.768	GT:AD:DP:GQ:PL	1/1:0,101:101:99:4155,304,0	1/1:0,55:55:99:2178,165,0	1/1:0,58:58:99:2339,175,0	1/1:0,113:113:99:4635,340,0	1/1:0,49:49:99:1876,147,0	1/1:0,93:93:99:3550,280,0	0/0:59,0:59:99:0,106,1800	0/0:60,0:60:99:0,104,1800	0/0:49,0:49:99:0,107,1800	0/0:45,0:45:99:0,117,1755
HG994961.1	301343	.	A	G	18322.9	PASS	AC=16;AF=0.667;AN=24;DP=697;ExcessHet=0.0015;FS=0.000;InbreedingCoeff=1.0000;MLEAC=16;MLEAF=0.667;MQ=60.00;QD=31.26;SOR=0.854	GT:AD:DP:GQ:PL	1/1:0,93:93:99:3702,280,0	1/1:0,40:40:99:1537,120,0	1/1:0,55:56:99:2086,165,0	1/1:0,67:67:99:2679,202,0	1/1:0,33:33:99:1164,99,0	1/1:0,60:60:99:2347,180,0	0/0:61,0:61:99:0,107,1800	0/0:56,0:56:99:0,120,1800	0/0:43,0:43:99:0,113,1494	0/0:49,0:49:99:0,116,1690
HG994961.1	301982	.	A	G	18438.5	PASS	AC=12;AF=0.500;AN=24;DP=775;ExcessHet=0.0007;FS=0.000;InbreedingCoeff=1.0000;MLEAC=12;MLEAF=0.500;MQ=60.00;QD=31.92;SOR=0.732	GT:AD:DP:GQ:PL	1/1:0,96:96:99:3783,287,0	1/1:0,80:80:99:3070,240,0	1/1:0,62:62:99:2353,186,0	1/1:0,79:79:99:3140,232,0	0/0:36,0:36:99:0,102,1275	1/1:0,72:72:99:2891,217,0	0/0:58,0:58:99:0,120,1800	0/0:51,0:51:99:0,103,1800	0/0:40,0:40:99:0,106,1700	0/0:54,0:54:99:0,102,1800
HG994961.1	302216	.	A	G	28253.9	PASS	AC=16;AF=0.667;AN=24;DP=952;ExcessHet=0.0015;FS=0.000;InbreedingCoeff=1.0000;MLEAC=16;MLEAF=0.667;MQ=60.00;MQRankSum=0.00;QD=30.59;SOR=0.316	GT:AD:DP:GQ:PL	1/1:0,103:103:99:4107,309,0	1/1:0,75:75:99:2963,226,0	1/1:0,61:61:99:2325,183,0	1/1:0,90:90:99:3378,270,0	1/1:0,118:118:99:4677,355,0	1/1:0,71:71:99:2647,213,0	0/0:58,0:58:99:0,120,1800	0/0:51,0:51:99:0,103,1800	0/0:40,0:40:99:0,106,1700	0/0:54,0:54:99:0,102,1800
HG994961.1	302543	.	G	T	8736.04	PASS	AC=4;AF=0.167;AN=24;DP=832;ExcessHet=0.0135;FS=0.000;InbreedingCoeff=1.0000;MLEAC=4;MLEAF=0.167;MQ=60.00;QD=29.02;SOR=0.824	GT:AD:DP:GQ:PL	0/0:91,0:91:99:0,110,1800	0/0:61,0:61:99:0,99,1620	0/0:53,0:53:99:0,120,1800	0/0:62,0:62:99:0,109,1800	1/1:0,101:101:99:3807,304,0	0/0:62,0:62:99:0,120,1800	0/0:58,0:58:99:0,120,1800	0/0:51,0:51:99:0,103,1800	0/0:40,0:40:99:0,106,1700	0/0:54,0:54:99:0,102,1800
HG994961.1	302835	.	G	A	8477.04	PASS	AC=4;AF=0.167;AN=24;DP=912;ExcessHet=0.0135;FS=0.000;InbreedingCoeff=1.0000;MLEAC=4;MLEAF=0.167;MQ=60.00;QD=32.10;SOR=1.429	GT:AD:DP:GQ:PL	0/0:91,0:91:99:0,110,1800	0/0:79,0:79:99:0,120,1800	0/0:57,0:57:99:0,120,1800	0/0:62,0:62:99:0,109,1800	1/1:0,114:114:99:3929,327,0	0/0:68,0:68:99:0,112,1800	0/0:58,0:58:99:0,120,1800	0/0:51,0:51:99:0,103,1800	0/0:65,0:65:99:0,120,1800	0/0:62,0:62:99:0,120,1800
HG994961.1	304095	.	C	T	4484.04	PASS	AC=4;AF=0.167;AN=24;DP=593;ExcessHet=0.0135;FS=0.000;InbreedingCoeff=1.0000;MLEAC=4;MLEAF=0.167;MQ=60.00;QD=27.16;SOR=1.123	GT:AD:DP:GQ:PL	0/0:55,0:55:99:0,120,1800	0/0:48,0:48:99:0,103,1800	0/0:40,0:40:99:0,106,1620	0/0:54,0:54:99:0,111,1800	1/1:0,55:55:99:2033,164,0	0/0:42,0:42:99:0,111,1665	0/0:46,0:46:99:0,102,1530	0/0:58,0:58:99:0,109,1800	0/0:40,0:40:99:0,105,1326	0/0:44,0:44:99:0,103,1425
HG994961.1	304248	.	T	C	4659.04	PASS	AC=4;AF=0.167;AN=24;DP=635;ExcessHet=0.0135;FS=0.000;InbreedingCoeff=1.0000;MLEAC=4;MLEAF=0.167;MQ=60.00;QD=33.76;SOR=0.707	GT:AD:DP:GQ:PL	0/0:64,0:64:99:0,108,1800	0/0:48,0:48:99:0,103,1800	0/0:49,0:49:99:0,111,1648	0/0:54,0:54:99:0,111,1800	1/1:0,53:54:99:1810,158,0	0/0:42,0:42:99:0,111,1665	0/0:46,0:46:99:0,102,1530	0/0:41,0:41:99:0,101,1506	0/0:40,0:40:99:0,105,1326	0/0:44,0:44:99:0,103,1425
HG994961.1	305521	.	A	C	3116.96	PASS	AC=2;AF=0.083;AN=24;DP=711;ExcessHet=0.0955;FS=0.000;InbreedingCoeff=1.0000;MLEAC=2;MLEAF=0.083;MQ=60.00;QD=33.10;SOR=0.766	GT:AD:DP:GQ:PL	0/0:91,0:91:99:0,120,1800	0/0:53,0:53:99:0,120,1800	0/0:54,0:54:99:0,120,1800	0/0:76,0:76:99:0,120,1800	0/0:54,0:54:99:0,106,1800	0/0:60,0:60:99:0,120,1800	0/0:46,0:46:99:0,102,1530	0/0:41,0:41:99:0,101,1506	0/0:55,0:55:99:0,99,1485	0/0:44,0:44:99:0,103,1425
HG994961.1	305761	.	G	A	14486	PASS	AC=10;AF=0.417;AN=24;DP=751;ExcessHet=0.0009;FS=0.000;InbreedingCoeff=1.0000;MLEAC=10;MLEAF=0.417;MQ=60.00;QD=27.12;SOR=0.942	GT:AD:DP:GQ:PL	1/1:0,91:91:99:3697,274,0	1/1:0,58:58:99:2311,174,0	1/1:0,66:66:99:2525,198,0	1/1:0,106:107:99:4082,318,0	0/0:60,0:60:99:0,111,1665	1/1:0,52:52:99:1909,156,0	0/0:59,0:59:99:0,111,1800	0/0:41,0:41:99:0,101,1506	0/0:44,0:44:99:0,114,1710	0/0:43,0:43:99:0,101,1665
HG994961.1	305786	.	A	G	5254.04	PASS	AC=4;AF=0.167;AN=24;DP=739;ExcessHet=0.0135;FS=0.000;InbreedingCoeff=1.0000;MLEAC=4;MLEAF=0.167;MQ=60.00;QD=30.07;SOR=0.737	GT:AD:DP:GQ:PL	0/0:92,0:92:99:0,120,1800	0/0:59,0:59:99:0,103,1800	0/0:57,0:57:99:0,120,1800	0/0:92,0:92:99:0,120,1800	1/1:0,78:78:99:2942,233,0	0/0:44,0:44:99:0,100,1606	0/0:59,0:59:99:0,111,1800	0/0:41,0:41:99:0,101,1506	0/0:44,0:44:99:0,114,1710	0/0:43,0:43:99:0,101,1665
HG994961.1	306174	.	G	A	30546.9	PASS	AC=16;AF=0.667;AN=24;DP=1030;ExcessHet=0.0015;FS=0.000;InbreedingCoeff=1.0000;MLEAC=16;MLEAF=0.667;MQ=60.00;QD=27.87;SOR=1.033	GT:AD:DP:GQ:PL	1/1:0,139:139:99:5223,415,0	1/1:0,92:92:99:3377,276,0	1/1:0,75:75:99:2787,224,0	1/1:0,107:107:99:4129,320,0	1/1:0,127:127:99:4712,381,0	1/1:0,81:81:99:2880,241,0	0/0:59,0:59:99:0,111,1800	0/0:41,0:41:99:0,101,1506	0/0:44,0:44:99:0,114,1710	0/0:43,0:43:99:0,101,1665
HG994961.1	306257	.	A	G	29894.9	PASS	AC=16;AF=0.667;AN=24;DP=989;ExcessHet=0.0015;FS=0.000;InbreedingCoeff=1.0000;MLEAC=16;MLEAF=0.667;MQ=60.00;QD=28.15;SOR=0.899	GT:AD:DP:GQ:PL	1/1:0,133:133:99:5343,400,0	1/1:0,97:97:99:3581,289,0	1/1:0,66:66:99:2439,198,0	1/1:0,109:110:99:4332,328,0	1/1:0,118:118:99:4368,354,0	1/1:0,81:81:99:3052,242,0	0/0:59,0:59:99:0,111,1800	0/0:41,0:41:99:0,101,1506	0/0:44,0:44:99:0,114,1710	0/0:43,0:43:99:0,101,1665
HG994961.1	306584	.	G	A	16700	PASS	AC=10;AF=0.417;AN=24;DP=851;ExcessHet=0.0009;FS=0.000;InbreedingCoeff=1.0000;MLEAC=10;MLEAF=0.417;MQ=60.00;QD=32.36;SOR=1.132	GT:AD:DP:GQ:PL	1/1:0,108:108:99:4043,323,0	1/1:0,76:76:99:2938,228,0	1/1:0,76:76:99:2893,227,0	1/1:0,97:97:99:3784,290,0	0/0:67,0:67:99:0,120,1800	1/1:0,81:82:99:3080,243,0	0/0:59,0:59:99:0,111,1800	0/0:41,0:41:99:0,101,1506	0/0:44,0:44:99:0,114,1710	0/0:43,0:43:99:0,101,1665
HG994961.1	306717	.	C	G	7765.9	PASS	AC=6;AF=0.250;AN=24;DP=613;ExcessHet=0.0036;FS=0.000;InbreedingCoeff=1.0000;MLEAC=6;MLEAF=0.250;MQ=58.01;QD=31.20;SOR=0.824	GT:AD:DP:GQ:PGT:PID:PL:PS	0/0:39,0:39:99:.:.:0,105,1575:.	0/0:41,0:41:99:.:.:0,102,1530:.	0/0:39,0:39:99:.:.:0,114,1523:.	0/0:52,0:52:99:.:.:0,120,1800:.	1/1:0,68:68:99:.:.:2405,201,0:.	0/0:42,0:42:99:.:.:0,102,1530:.	0/0:59,0:59:99:.:.:0,111,1800:.	0/0:41,0:41:99:.:.:0,101,1506:.	0/0:44,0:44:99:.:.:0,114,1710:.	0/0:43,0:43:99:.:.:0,101,1665:.
HG994961.1	308775	.	C	A	8765.9	PASS	AC=6;AF=0.250;AN=24;DP=756;ExcessHet=0.0036;FS=0.000;InbreedingCoeff=1.0000;MLEAC=6;MLEAF=0.250;MQ=60.00;QD=32.13;SOR=1.066	GT:AD:DP:GQ:PL	0/0:88,0:88:99:0,110,1800	0/0:53,0:53:99:0,120,1800	0/0:63,0:63:99:0,100,1800	0/0:67,0:67:99:0,120,1800	1/1:0,70:70:99:2580,209,0	0/0:68,0:68:99:0,116,1800	0/0:45,0:45:99:0,119,1800	0/0:57,0:57:99:0,100,1800	0/0:37,0:37:99:0,99,1293	0/0:33,0:33:99:0,99,1254
HG994961.1	308857	.	C	G	19063.5	PASS	AC=12;AF=0.500;AN=24;DP=764;ExcessHet=0.0007;FS=0.000;InbreedingCoeff=1.0000;MLEAC=12;MLEAF=0.500;MQ=60.00;QD=29.75;SOR=1.191	GT:AD:DP:GQ:PL	1/1:0,92:92:99:3645,275,0	1/1:0,74:74:99:2982,223,0	1/1:0,67:67:99:2626,202,0	1/1:0,96:96:99:3825,287,0	0/0:54,0:54:99:0,120,1800	1/1:0,72:72:99:2834,217,0	0/0:45,0:45:99:0,119,1800	0/0:57,0:57:99:0,100,1800	0/0:37,0:37:99:0,99,1293	0/0:33,0:33:99:0,99,1254
HG994961.1	309331	.	A	G	1270.04	PASS	AC=4;AF=0.167;AN=24;DP=509;ExcessHet=0.0135;FS=0.000;InbreedingCoeff=1.0000;MLEAC=4;MLEAF=0.167;MQ=60.00;QD=26.25;SOR=1.308	GT:AD:DP:GQ:PL	0/0:39,0:39:60:0,60,1313	0/0:38,0:38:98:0,98,1279	0/0:37,0:37:96:0,96,1324	0/0:58,0:58:99:0,101,1800	1/1:0,17:17:50:598,50,0	0/0:47,0:47:99:0,99,1546	0/0:72,0:72:99:0,120,1800	0/0:69,0:69:99:0,100,1800	0/0:39,0:39:99:0,102,1431	0/0:47,0:47:99:0,120,1800
HG994961.1	310141	.	G	A	8920.04	PASS	AC=4;AF=0.167;AN=24;DP=778;ExcessHet=0.0135;FS=0.000;InbreedingCoeff=1.0000;MLEAC=4;MLEAF=0.167;MQ=60.00;QD=35.65;SOR=1.540	GT:AD:DP:GQ:PGT:PID:PL:PS	0/0:64,0:64:99:.:.:0,120,1800:.	0/0:48,0:48:99:.:.:0,99,1485:.	0/0:45,0:45:99:.:.:0,120,1800:.	0/0:81,0:81:99:.:.:0,120,1800:.	1|1:0,107:107:99:1|1:310141_G_A:4760,322,0:310141	0/0:65,0:65:99:.:.:0,120,1800:.	0/0:56,0:56:99:.:.:0,105,1800:.	0/0:56,0:56:99:.:.:0,108,1800:.	0/0:55,0:55:99:.:.:0,120,1800:.	0/0:48,0:48:99:.:.:0,111,1665:.
HG994961.1	310151	.	G	A	9545.04	PASS	AC=4;AF=0.167;AN=24;DP=789;ExcessHet=0.0135;FS=0.000;InbreedingCoeff=1.0000;MLEAC=4;MLEAF=0.167;MQ=60.00;QD=33.00;SOR=1.555	GT:AD:DP:GQ:PGT:PID:PL:PS	0/0:64,0:64:99:.:.:0,120,1800:.	0/0:48,0:48:99:.:.:0,99,1485:.	0/0:45,0:45:99:.:.:0,120,1800:.	0/0:81,0:81:99:.:.:0,120,1800:.	1|1:0,114:114:99:1|1:310141_G_A:5100,343,0:310141	0/0:65,0:65:99:.:.:0,120,1800:.	0/0:56,0:56:99:.:.:0,105,1800:.	0/0:56,0:56:99:.:.:0,108,1800:.	0/0:55,0:55:99:.:.:0,120,1800:.	0/0:48,0:48:99:.:.:0,111,1665:.
HG994961.1	310164	.	C	A	10014	PASS	AC=4;AF=0.167;AN=24;DP=807;ExcessHet=0.0135;FS=0.000;InbreedingCoeff=1.0000;MLEAC=4;MLEAF=0.167;MQ=60.00;QD=23.80;SOR=1.499	GT:AD:DP:GQ:PGT:PID:PL:PS	0/0:64,0:64:99:.:.:0,120,1800:.	0/0:48,0:48:99:.:.:0,99,1485:.	0/0:45,0:45:99:.:.:0,120,1800:.	0/0:81,0:81:99:.:.:0,120,1800:.	1|1:0,120:120:99:1|1:310141_G_A:5261,361,0:310141	0/0:65,0:65:99:.:.:0,120,1800:.	0/0:56,0:56:99:.:.:0,105,1800:.	0/0:56,0:56:99:.:.:0,108,1800:.	0/0:55,0:55:99:.:.:0,120,1800:.	0/0:48,0:48:99:.:.:0,111,1665:.
HG994961.1	310250	.	T	C	8776.04	PASS	AC=4;AF=0.167;AN=24;DP=813;ExcessHet=0.0135;FS=0.000;InbreedingCoeff=1.0000;MLEAC=4;MLEAF=0.167;MQ=60.00;QD=33.42;SOR=0.791	GT:AD:DP:GQ:PL	0/0:64,0:64:99:0,120,1800	0/0:48,0:48:99:0,99,1485	0/0:45,0:45:99:0,120,1800	0/0:81,0:81:99:0,120,1800	1/1:0,104:104:99:3913,312,0	0/0:65,0:65:99:0,120,1800	0/0:56,0:56:99:0,105,1800	0/0:56,0:56:99:0,108,1800	0/0:55,0:55:99:0,120,1800	0/0:48,0:48:99:0,111,1665
HG994961.1	310320	.	T	C	23488.5	PASS	AC=12;AF=0.500;AN=24;DP=981;ExcessHet=0.0007;FS=0.000;InbreedingCoeff=1.0000;MLEAC=12;MLEAF=0.500;MQ=60.00;QD=29.95;SOR=0.858	GT:AD:DP:GQ:PGT:PID:PL:PS	1|1:0,95:95:99:1|1:310320_T_C:4215,286,0:310320	1|1:0,103:103:99:1|1:310320_T_C:4540,310,0:310320	1|1:0,59:59:99:1|1:310320_T_C:2621,178,0:310320	1|1:0,104:104:99:1|1:310320_T_C:4622,313,0:310320	0/0:102,0:102:99:.:.:0,120,1800:.	1|1:0,95:95:99:1|1:310320_T_C:4215,286,0:310320	0/0:56,0:56:99:.:.:0,105,1800:.	0/0:56,0:56:99:.:.:0,108,1800:.	0/0:55,0:55:99:.:.:0,120,1800:.	0/0:48,0:48:99:.:.:0,111,1665:.
HG994961.1	310337	.	G	A	34168.9	PASS	AC=16;AF=0.667;AN=24;DP=1036;ExcessHet=0.0015;FS=0.000;InbreedingCoeff=1.0000;MLEAC=16;MLEAF=0.667;MQ=60.00;QD=26.77;SOR=0.807	GT:AD:DP:GQ:PGT:PID:PL:PS	1|1:0,101:101:99:1|1:310320_T_C:4418,303,0:310320	1|1:0,108:108:99:1|1:310320_T_C:4764,325,0:310320	1|1:0,65:65:99:1|1:310320_T_C:2803,196,0:310320	1|1:0,113:113:99:1|1:310320_T_C:4978,340,0:310320	1/1:0,115:115:99:.:.:4406,346,0:.	1|1:0,99:99:99:1|1:310320_T_C:4330,298,0:310320	0/0:56,0:56:99:.:.:0,105,1800:.	0/0:56,0:56:99:.:.:0,108,1800:.	0/0:55,0:55:99:.:.:0,120,1800:.	0/0:48,0:48:99:.:.:0,111,1665:.
HG994961.1	310492	.	A	C	10426	PASS	AC=4;AF=0.167;AN=24;DP=876;ExcessHet=0.0135;FS=0.000;InbreedingCoeff=1.0000;MLEAC=4;MLEAF=0.167;MQ=60.00;QD=30.07;SOR=0.816	GT:AD:DP:GQ:PGT:PID:PL:PS	0/0:84,0:84:99:.:.:0,120,1800:.	0/0:74,0:74:99:.:.:0,120,1800:.	0/0:42,0:42:99:.:.:0,108,1623:.	0/0:86,0:86:99:.:.:0,120,1800:.	1|1:0,98:98:99:1|1:310492_A_C:4295,295,0:310492	0/0:71,0:71:99:.:.:0,120,1800:.	0/0:56,0:56:99:.:.:0,105,1800:.	0/0:56,0:56:99:.:.:0,108,1800:.	0/0:55,0:55:99:.:.:0,120,1800:.	0/0:48,0:48:99:.:.:0,111,1665:.
HG994961.1	310512	.	A	T	10009	PASS	AC=4;AF=0.167;AN=24;DP=871;ExcessHet=0.0135;FS=0.000;InbreedingCoeff=1.0000;MLEAC=4;MLEAF=0.167;MQ=60.00;QD=29.59;SOR=0.881	GT:AD:DP:GQ:PGT:PID:PL:PS	0/0:84,0:84:99:.:.:0,120,1800:.	0/0:74,0:74:99:.:.:0,120,1800:.	0/0:42,0:42:99:.:.:0,108,1623:.	0/0:86,0:86:99:.:.:0,120,1800:.	1|1:0,103:104:99:1|1:310492_A_C:4468,309,0:310492	0/0:71,0:71:99:.:.:0,120,1800:.	0/0:56,0:56:99:.:.:0,105,1800:.	0/0:56,0:56:99:.:.:0,108,1800:.	0/0:55,0:55:99:.:.:0,120,1800:.	0/0:48,0:48:99:.:.:0,111,1665:.
HG994961.1	310566	.	G	A	9020.04	PASS	AC=4;AF=0.167;AN=24;DP=889;ExcessHet=0.0135;FS=0.000;InbreedingCoeff=1.0000;MLEAC=4;MLEAF=0.167;MQ=60.00;QD=26.81;SOR=0.776	GT:AD:DP:GQ:PL	0/0:84,0:84:99:0,120,1800	0/0:74,0:74:99:0,120,1800	0/0:42,0:42:99:0,108,1623	0/0:86,0:86:99:0,120,1800	1/1:0,120:121:99:4366,360,0	0/0:71,0:71:99:0,120,1800	0/0:56,0:56:99:0,105,1800	0/0:56,0:56:99:0,108,1800	0/0:55,0:55:99:0,120,1800	0/0:48,0:48:99:0,111,1665
HG994961.1	311261	.	G	A	23101.5	PASS	AC=12;AF=0.500;AN=24;DP=931;ExcessHet=0.0007;FS=0.000;InbreedingCoeff=1.0000;MLEAC=12;MLEAF=0.500;MQ=60.00;QD=27.66;SOR=0.952	GT:AD:DP:GQ:PL	1/1:0,120:120:99:4768,360,0	1/1:0,101:101:99:3928,303,0	1/1:0,78:78:99:3039,234,0	1/1:0,111:111:99:4328,333,0	0/0:51,0:51:99:0,114,1800	1/1:0,92:92:99:3523,276,0	0/0:56,0:56:99:0,105,1800	0/0:56,0:56:99:0,108,1800	0/0:55,0:55:99:0,120,1800	0/0:48,0:48:99:0,111,1665
HG994961.1	311979	.	C	T	20175.5	PASS	AC=12;AF=0.500;AN=24;DP=883;ExcessHet=0.0007;FS=0.000;InbreedingCoeff=1.0000;MLEAC=12;MLEAF=0.500;MQ=60.00;QD=36.76;SOR=0.880	GT:AD:DP:GQ:PL	1/1:0,108:108:99:4204,322,0	1/1:0,83:83:99:3176,248,0	1/1:0,75:75:99:2824,225,0	1/1:0,106:106:99:3982,317,0	0/0:51,0:51:99:0,114,1800	1/1:0,78:78:99:2931,235,0	0/0:64,0:64:99:0,120,1800	0/0:56,0:56:99:0,108,1800	0/0:55,0:55:99:0,120,1800	0/0:48,0:48:99:0,111,1665
HG994961.1	312150	.	A	G	8308.04	PASS	AC=4;AF=0.167;AN=24;DP=863;ExcessHet=0.0135;FS=0.000;InbreedingCoeff=1.0000;MLEAC=4;MLEAF=0.167;MQ=60.00;QD=27.09;SOR=1.221	GT:AD:DP:GQ:PGT:PID:PL:PS	0/0:84,0:84:99:.:.:0,120,1800:.	0/0:64,0:64:99:.:.:0,120,1800:.	0/0:62,0:62:99:.:.:0,120,1800:.	0/0:82,0:82:99:.:.:0,120,1800:.	1|1:0,100:100:99:1|1:312150_A_G:4437,301,0:312150	0/0:77,0:77:99:.:.:0,120,1800:.	0/0:64,0:64:99:.:.:0,120,1800:.	0/0:56,0:56:99:.:.:0,108,1800:.	0/0:55,0:55:99:.:.:0,120,1800:.	0/0:48,0:48:99:.:.:0,111,1665:.
HG994961.1	312480	.	G	A	8855.04	PASS	AC=4;AF=0.167;AN=24;DP=921;ExcessHet=0.0135;FS=0.000;InbreedingCoeff=1.0000;MLEAC=4;MLEAF=0.167;MQ=60.00;QD=29.63;SOR=0.882	GT:AD:DP:GQ:PGT:PID:PL:PS	0/0:83,0:83:99:.:.:0,120,1800:.	0/0:76,0:76:99:.:.:0,120,1800:.	0/0:74,0:74:99:.:.:0,120,1800:.	0/0:97,0:97:99:.:.:0,120,1800:.	1|1:0,105:105:99:1|1:312480_G_A:4542,316,0:312480	0/0:77,0:77:99:.:.:0,120,1800:.	0/0:64,0:64:99:.:.:0,120,1800:.	0/0:56,0:56:99:.:.:0,108,1800:.	0/0:55,0:55:99:.:.:0,120,1800:.	0/0:48,0:48:99:.:.:0,111,1665:.
HG994961.1	312505	.	G	C	9193.04	PASS	AC=4;AF=0.167;AN=24;DP=933;ExcessHet=0.0135;FS=0.000;InbreedingCoeff=1.0000;MLEAC=4;MLEAF=0.167;MQ=60.00;QD=28.34;SOR=0.961	GT:AD:DP:GQ:PGT:PID:PL:PS	0/0:83,0:83:99:.:.:0,120,1800:.	0/0:76,0:76:99:.:.:0,120,1800:.	0/0:74,0:74:99:.:.:0,120,1800:.	0/0:97,0:97:99:.:.:0,120,1800:.	1|1:0,110:110:99:1|1:312480_G_A:4677,330,0:312480	0/0:77,0:77:99:.:.:0,120,1800:.	0/0:64,0:64:99:.:.:0,120,1800:.	0/0:56,0:56:99:.:.:0,108,1800:.	0/0:55,0:55:99:.:.:0,120,1800:.	0/0:48,0:48:99:.:.:0,111,1665:.
HG994961.1	312545	.	A	G	29173.9	PASS	AC=16;AF=0.667;AN=24;DP=989;ExcessHet=0.0015;FS=0.000;InbreedingCoeff=1.0000;MLEAC=16;MLEAF=0.667;MQ=60.00;QD=28.34;SOR=0.790	GT:AD:DP:GQ:PGT:PID:PL:PS	1/1:0,104:104:99:.:.:4005,311,0:.	1/1:0,79:79:99:.:.:2902,236,0:.	1/1:0,82:82:99:.:.:2969,243,0:.	1/1:0,103:103:99:.:.:3794,306,0:.	1|1:0,96:96:99:1|1:312545_A_G:4313,289,0:312545	1/1:0,98:98:99:.:.:3493,291,0:.	0/0:64,0:64:99:.:.:0,120,1800:.	0/0:56,0:56:99:.:.:0,108,1800:.	0/0:55,0:55:99:.:.:0,120,1800:.	0/0:48,0:48:99:.:.:0,111,1665:.
HG994961.1	312550	.	G	A	8656.04	PASS	AC=4;AF=0.167;AN=24;DP=926;ExcessHet=0.0135;FS=0.000;InbreedingCoeff=1.0000;MLEAC=4;MLEAF=0.167;MQ=60.00;QD=30.50;SOR=0.976	GT:AD:DP:GQ:PGT:PID:PL:PS	0/0:92,0:92:99:.:.:0,120,1800:.	0/0:77,0:77:99:.:.:0,120,1800:.	0/0:62,0:62:99:.:.:0,120,1800:.	0/0:97,0:97:99:.:.:0,120,1800:.	1|1:0,95:95:99:1|1:312545_A_G:4275,286,0:312545	0/0:97,0:97:99:.:.:0,120,1800:.	0/0:64,0:64:99:.:.:0,120,1800:.	0/0:56,0:56:99:.:.:0,108,1800:.	0/0:55,0:55:99:.:.:0,120,1800:.	0/0:48,0:48:99:.:.:0,111,1665:.
HG994961.1	312551	.	A	G	7591.58	PASS	AC=4;AF=0.167;AN=24;DP=926;ExcessHet=0.0135;FS=0.000;InbreedingCoeff=1.0000;MLEAC=4;MLEAF=0.167;MQ=60.00;QD=33.75;SOR=0.972	GT:AD:DP:GQ:PGT:PID:PL:PS	0/0:92,0:92:99:.:.:0,120,1800:.	0/0:77,0:77:99:.:.:0,120,1800:.	0/0:62,0:62:99:.:.:0,120,1800:.	0/0:97,0:97:99:.:.:0,120,1800:.	1|1:0,97:97:99:1|1:312545_A_G:4330,292,0:312545	0/0:97,0:97:99:.:.:0,120,1800:.	0/0:64,0:64:99:.:.:0,120,1800:.	0/0:56,0:56:99:.:.:0,108,1800:.	0/0:55,0:55:99:.:.:0,120,1800:.	0/0:48,0:48:99:.:.:0,111,1665:.
HG994961.1	312574	.	G	T	7975.04	PASS	AC=4;AF=0.167;AN=24;DP=923;ExcessHet=0.0135;FS=0.000;InbreedingCoeff=1.0000;MLEAC=4;MLEAF=0.167;MQ=60.00;QD=36.84;SOR=1.038	GT:AD:DP:GQ:PGT:PID:PL:PS	0/0:92,0:92:99:.:.:0,120,1800:.	0/0:77,0:77:99:.:.:0,120,1800:.	0/0:62,0:62:99:.:.:0,120,1800:.	0/0:97,0:97:99:.:.:0,120,1800:.	1/1:0,91:91:99:.:.:3881,272,0:.	0/0:97,0:97:99:.:.:0,120,1800:.	0/0:64,0:64:99:.:.:0,120,1800:.	0/0:56,0:56:99:.:.:0,108,1800:.	0/0:55,0:55:99:.:.:0,120,1800:.	0/0:48,0:48:99:.:.:0,111,1665:.
HG994961.1	312668	.	G	A	20842.5	PASS	AC=12;AF=0.500;AN=24;DP=899;ExcessHet=0.0007;FS=0.000;InbreedingCoeff=1.0000;MLEAC=12;MLEAF=0.500;MQ=60.00;QD=32.65;SOR=0.906	GT:AD:DP:GQ:PL	1/1:0,109:109:99:4319,327,0	1/1:0,105:105:99:3658,313,0	1/1:0,62:62:99:2339,186,0	1/1:0,96:96:99:3741,286,0	0/0:43,0:43:99:0,99,1594	1/1:0,100:100:99:3456,300,0	0/0:64,0:64:99:0,120,1800	0/0:56,0:56:99:0,108,1800	0/0:55,0:55:99:0,120,1800	0/0:48,0:48:99:0,111,1665
HG994961.1	313738	.	C	T	4641.04	PASS	AC=4;AF=0.167;AN=24;DP=668;ExcessHet=0.0135;FS=0.000;InbreedingCoeff=1.0000;MLEAC=4;MLEAF=0.167;MQ=60.00;QD=31.70;SOR=1.158	GT:AD:DP:GQ:PGT:PID:PL:PS	0/0:104,0:104:99:.:.:0,112,1800:.	0/0:48,0:48:99:.:.:0,120,1800:.	0/0:45,0:45:99:.:.:0,120,1800:.	0/0:62,0:62:99:.:.:0,120,1800:.	1|1:0,43:43:99:1|1:313738_C_T:1873,129,0:313738	0/0:65,0:65:99:.:.:0,120,1800:.	0/0:56,0:56:99:.:.:0,100,1800:.	0/0:44,0:44:99:.:.:0,111,1569:.	0/0:43,0:43:99:.:.:0,100,1600:.	0/0:48,0:48:99:.:.:0,100,1712:.
HG994961.1	313755	.	T	G	20423.9	PASS	AC=16;AF=0.667;AN=24;DP=723;ExcessHet=0.0015;FS=0.000;InbreedingCoeff=1.0000;MLEAC=16;MLEAF=0.667;MQ=60.00;QD=29.77;SOR=1.068	GT:AD:DP:GQ:PGT:PID:PL:PS	1/1:0,103:104:99:.:.:3959,309,0:.	1/1:0,59:60:99:.:.:2289,177,0:.	1/1:0,53:54:99:.:.:1920,158,0:.	1/1:0,73:73:99:.:.:2951,219,0:.	1|1:0,41:41:99:1|1:313738_C_T:1789,123,0:313738	1/1:0,75:77:99:.:.:2831,225,0:.	0/0:56,0:56:99:.:.:0,100,1800:.	0/0:44,0:44:99:.:.:0,111,1569:.	0/0:43,0:43:99:.:.:0,100,1600:.	0/0:48,0:48:99:.:.:0,100,1712:.
HG994961.1	313928	.	T	A	18919.5	PASS	AC=12;AF=0.500;AN=24;BaseQRankSum=2.44;DP=778;ExcessHet=0.0007;FS=0.000;InbreedingCoeff=1.0000;MLEAC=12;MLEAF=0.500;MQ=60.00;MQRankSum=0.00;QD=31.63;ReadPosRankSum=0.854;SOR=0.434	GT:AD:DP:GQ:PL	1/1:0,120:120:99:4755,361,0	1/1:0,77:77:99:2866,231,0	1/1:0,79:79:99:3000,237,0	1/1:1,68:69:99:2571,195,0	0/0:37,0:37:99:0,102,1469	1/1:0,80:80:99:2897,239,0	0/0:56,0:56:99:0,100,1800	0/0:44,0:44:99:0,111,1569	0/0:43,0:43:99:0,100,1600	0/0:48,0:48:99:0,100,1712
HG994961.1	314201	.	T	C	3251.04	PASS	AC=4;AF=0.167;AN=24;DP=624;ExcessHet=0.0135;FS=0.000;InbreedingCoeff=1.0000;MLEAC=4;MLEAF=0.167;MQ=60.00;QD=31.87;SOR=1.153	GT:AD:DP:GQ:PL	0/0:81,0:81:99:0,120,1800	0/0:41,0:41:99:0,111,1665	0/0:51,0:51:99:0,99,1800	0/0:59,0:59:99:0,120,1800	1/1:0,43:43:99:1643,129,0	0/0:51,0:51:99:0,107,1800	0/0:56,0:56:99:0,100,1800	0/0:44,0:44:99:0,111,1569	0/0:43,0:43:99:0,100,1600	0/0:48,0:48:99:0,100,1712
HG994961.1	314748	.	T	C	6245.04	PASS	AC=4;AF=0.167;AN=24;DP=681;ExcessHet=0.0135;FS=0.000;InbreedingCoeff=1.0000;MLEAC=4;MLEAF=0.167;MQ=60.00;QD=26.47;SOR=0.904	GT:AD:DP:GQ:PGT:PID:PL:PS	0/0:81,0:81:99:.:.:0,120,1800:.	0/0:42,0:42:99:.:.:0,101,1495:.	0/0:50,0:50:99:.:.:0,104,1751:.	0/0:59,0:59:99:.:.:0,120,1800:.	1|1:0,59:59:99:1|1:314748_T_C:2595,178,0:314748	0/0:51,0:51:99:.:.:0,107,1800:.	0/0:56,0:56:99:.:.:0,100,1800:.	0/0:44,0:44:99:.:.:0,111,1569:.	0/0:43,0:43:99:.:.:0,117,1700:.	0/0:48,0:48:99:.:.:0,100,1712:.
HG994961.1	314752	.	C	A	6128.04	PASS	AC=4;AF=0.167;AN=24;DP=678;ExcessHet=0.0135;FS=0.000;InbreedingCoeff=1.0000;MLEAC=4;MLEAF=0.167;MQ=60.00;QD=31.36;SOR=0.926	GT:AD:DP:GQ:PGT:PID:PL:PS	0/0:81,0:81:99:.:.:0,120,1800:.	0/0:42,0:42:99:.:.:0,101,1495:.	0/0:50,0:50:99:.:.:0,104,1751:.	0/0:59,0:59:99:.:.:0,120,1800:.	1|1:0,57:57:99:1|1:314748_T_C:2527,172,0:314748	0/0:51,0:51:99:.:.:0,107,1800:.	0/0:56,0:56:99:.:.:0,100,1800:.	0/0:44,0:44:99:.:.:0,111,1569:.	0/0:43,0:43:99:.:.:0,117,1700:.	0/0:48,0:48:99:.:.:0,100,1712:.
HG994961.1	314839	.	T	A	5790.04	PASS	AC=4;AF=0.167;AN=24;DP=705;ExcessHet=0.0135;FS=0.000;InbreedingCoeff=1.0000;MLEAC=4;MLEAF=0.167;MQ=60.00;QD=27.32;SOR=1.116	GT:AD:DP:GQ:PL	0/0:81,0:81:99:0,120,1800	0/0:42,0:42:99:0,101,1495	0/0:50,0:50:99:0,104,1751	0/0:59,0:59:99:0,120,1800	1/1:0,74:74:99:2671,215,0	0/0:51,0:51:99:0,107,1800	0/0:56,0:56:99:0,100,1800	0/0:44,0:44:99:0,111,1569	0/0:43,0:43:99:0,117,1700	0/0:48,0:48:99:0,100,1712
HG994961.1	314951	.	C	T	5546.04	PASS	AC=4;AF=0.167;AN=24;DP=694;ExcessHet=0.0135;FS=0.000;InbreedingCoeff=1.0000;MLEAC=4;MLEAF=0.167;MQ=60.00;QD=34.39;SOR=0.706	GT:AD:DP:GQ:PL	0/0:81,0:81:99:0,120,1800	0/0:42,0:42:99:0,101,1495	0/0:50,0:50:99:0,104,1751	0/0:59,0:59:99:0,120,1800	1/1:0,74:74:99:2596,221,0	0/0:51,0:51:99:0,107,1800	0/0:56,0:56:99:0,100,1800	0/0:44,0:44:99:0,111,1569	0/0:43,0:43:99:0,117,1700	0/0:48,0:48:99:0,100,1712
HG994961.1	315071	.	C	T	34336.9	PASS	AC=16;AF=0.667;AN=24;DP=1015;ExcessHet=0.0015;FS=0.000;InbreedingCoeff=1.0000;MLEAC=16;MLEAF=0.667;MQ=60.00;QD=32.69;SOR=0.786	GT:AD:DP:GQ:PGT:PID:PL:PS	1|1:0,144:144:99:1|1:315071_C_T:6343,433,0:315071	1|1:0,92:92:99:1|1:315071_C_T:4004,277,0:315071	1|1:0,85:85:99:1|1:315071_C_T:3772,256,0:315071	1/1:0,122:123:99:.:.:5383,367,0:.	1/1:0,97:97:99:.:.:3609,290,0:.	1|1:0,87:87:99:1|1:315071_C_T:3745,261,0:315071	0/0:56,0:56:99:.:.:0,100,1800:.	0/0:44,0:44:99:.:.:0,111,1569:.	0/0:43,0:43:99:.:.:0,117,1700:.	0/0:48,0:48:99:.:.:0,100,1712:.
HG994961.1	315087	.	T	C	27703.5	PASS	AC=12;AF=0.500;AN=24;BaseQRankSum=2.26;DP=1025;ExcessHet=0.0007;FS=0.000;InbreedingCoeff=1.0000;MLEAC=12;MLEAF=0.500;MQ=60.00;MQRankSum=0.00;QD=33.89;ReadPosRankSum=0.259;SOR=0.371	GT:AD:DP:GQ:PGT:PID:PL:PS	1|1:0,154:154:99:1|1:315071_C_T:6668,463,0:315071	1|1:0,91:91:99:1|1:315071_C_T:3938,274,0:315071	1|1:1,86:87:99:1|1:315071_C_T:3780,252,0:315071	1/1:0,114:119:99:.:.:5258,364,0:.	0/0:94,0:94:99:.:.:0,120,1800:.	1|1:0,96:96:99:1|1:315071_C_T:4120,289,0:315071	0/0:56,0:56:99:.:.:0,100,1800:.	0/0:44,0:44:99:.:.:0,111,1569:.	0/0:43,0:43:99:.:.:0,117,1700:.	0/0:48,0:48:99:.:.:0,100,1712:.
HG994961.1	315147	.	C	T	7705.04	PASS	AC=4;AF=0.167;AN=24;DP=967;ExcessHet=0.0135;FS=0.000;InbreedingCoeff=1.0000;MLEAC=4;MLEAF=0.167;MQ=60.00;QD=38.06;SOR=0.703	GT:AD:DP:GQ:PL	0/0:128,0:128:99:0,120,1800	0/0:80,0:80:99:0,120,1800	0/0:77,0:77:99:0,120,1800	0/0:98,0:98:99:0,120,1800	1/1:0,113:113:99:4081,338,0	0/0:94,0:94:99:0,120,1800	0/0:56,0:56:99:0,100,1800	0/0:44,0:44:99:0,111,1569	0/0:43,0:43:99:0,117,1700	0/0:48,0:48:99:0,100,1712
HG994961.1	315227	.	T	C	29761.9	PASS	AC=16;AF=0.667;AN=24;DP=1009;ExcessHet=0.0015;FS=0.000;InbreedingCoeff=1.0000;MLEAC=16;MLEAF=0.667;MQ=60.00;QD=29.81;SOR=0.760	GT:AD:DP:GQ:PL	1/1:0,138:138:99:5454,415,0	1/1:0,80:80:99:2968,240,0	1/1:0,83:83:99:3115,248,0	1/1:0,101:101:99:3995,303,0	1/1:0,113:113:99:4159,338,0	1/1:0,98:98:99:3365,292,0	0/0:56,0:56:99:0,100,1800	0/0:44,0:44:99:0,111,1569	0/0:43,0:43:99:0,117,1700	0/0:48,0:48:99:0,100,1712
HG994961.1	315329	.	T	C	8700.04	PASS	AC=4;AF=0.167;AN=24;DP=871;ExcessHet=0.0135;FS=0.000;InbreedingCoeff=1.0000;MLEAC=4;MLEAF=0.167;MQ=60.00;QD=24.53;SOR=1.010	GT:AD:DP:GQ:PL	0/0:90,0:90:99:0,120,1800	0/0:60,0:60:99:0,120,1800	0/0:64,0:64:99:0,120,1800	0/0:71,0:71:99:0,120,1800	1/1:0,117:117:99:4061,352,0	0/0:66,0:66:99:0,120,1800	0/0:56,0:56:99:0,100,1800	0/0:44,0:44:99:0,111,1569	0/0:43,0:43:99:0,117,1700	0/0:48,0:48:99:0,100,1712
HG994961.1	315928	.	A	G	24909.9	PASS	AC=16;AF=0.667;AN=24;DP=855;ExcessHet=0.0015;FS=0.000;InbreedingCoeff=1.0000;MLEAC=16;MLEAF=0.667;MQ=60.00;QD=32.09;SOR=0.763	GT:AD:DP:GQ:PL	1/1:0,96:96:99:3797,287,0	1/1:0,59:59:99:2263,176,0	1/1:0,65:65:99:2429,194,0	1/1:0,90:90:99:3643,270,0	1/1:0,88:88:99:3288,265,0	1/1:0,70:70:99:2717,211,0	0/0:56,0:56:99:0,100,1800	0/0:44,0:44:99:0,111,1569	0/0:43,0:43:99:0,117,1700	0/0:48,0:48:99:0,100,1712
HG994961.1	318386	.	C	A	8234.04	PASS	AC=4;AF=0.167;AN=24;BaseQRankSum=0.426;DP=729;ExcessHet=0.0135;FS=1.033;InbreedingCoeff=1.0000;MLEAC=4;MLEAF=0.167;MQ=60.00;MQRankSum=0.00;QD=29.81;ReadPosRankSum=4.27;SOR=0.549	GT:AD:DP:GQ:PL	0/0:57,0:57:99:0,103,1800	0/0:53,0:53:99:0,118,1800	0/0:51,0:51:99:0,109,1800	0/0:61,0:61:99:0,109,1800	1/1:6,112:118:99:4458,326,0	0/0:54,0:54:99:0,120,1800	0/0:50,0:50:99:0,115,1800	0/0:52,0:52:99:0,118,1800	0/0:36,0:36:99:0,102,1340	0/0:38,0:38:99:0,102,1449
HG994961.1	319047	.	T	G	29961.9	PASS	AC=16;AF=0.667;AN=24;BaseQRankSum=2.97;DP=987;ExcessHet=0.0015;FS=0.000;InbreedingCoeff=1.0000;MLEAC=16;MLEAF=0.667;MQ=60.00;MQRankSum=0.00;QD=30.70;ReadPosRankSum=1.12;SOR=0.113	GT:AD:DP:GQ:PL	1/1:0,103:103:99:4076,308,0	1/1:0,75:75:99:2760,225,0	1/1:0,69:69:99:2713,207,0	1/1:1,94:95:99:3728,275,0	1/1:0,124:124:99:4585,372,0	1/1:0,91:91:99:3420,273,0	0/0:50,0:50:99:0,115,1800	0/0:52,0:52:99:0,118,1800	0/0:36,0:36:99:0,102,1340	0/0:38,0:38:99:0,102,1449
HG994961.1	319242	.	G	A	8687.04	PASS	AC=4;AF=0.167;AN=24;DP=860;ExcessHet=0.0135;FS=0.000;InbreedingCoeff=1.0000;MLEAC=4;MLEAF=0.167;MQ=60.00;QD=29.24;SOR=0.888	GT:AD:DP:GQ:PL	0/0:92,0:92:99:0,120,1800	0/0:70,0:70:99:0,120,1800	0/0:50,0:50:99:0,120,1800	0/0:86,0:86:99:0,120,1800	1/1:0,112:112:99:4304,337,0	0/0:59,0:59:99:0,120,1800	0/0:50,0:50:99:0,115,1800	0/0:52,0:52:99:0,118,1800	0/0:36,0:36:99:0,102,1340	0/0:38,0:38:99:0,102,1449
HG994961.1	319383	.	G	A	26546.9	PASS	AC=16;AF=0.667;AN=24;DP=896;ExcessHet=0.0015;FS=0.000;InbreedingCoeff=1.0000;MLEAC=16;MLEAF=0.667;MQ=60.00;QD=28.36;SOR=0.888	GT:AD:DP:GQ:PL	1/1:0,104:104:99:4012,311,0	1/1:0,74:74:99:2736,221,0	1/1:0,60:60:99:2325,180,0	1/1:0,91:91:99:3478,272,0	1/1:0,129:129:99:4858,385,0	1/1:0,57:57:99:2201,171,0	0/0:50,0:50:99:0,115,1800	0/0:52,0:52:99:0,118,1800	0/0:36,0:36:99:0,102,1340	0/0:38,0:38:99:0,102,1449
HG994961.1	319510	.	A	C	28469.9	PASS	AC=16;AF=0.667;AN=24;BaseQRankSum=2.22;DP=962;ExcessHet=0.0015;FS=0.000;InbreedingCoeff=1.0000;MLEAC=16;MLEAF=0.667;MQ=60.00;MQRankSum=0.00;QD=30.05;ReadPosRankSum=0.344;SOR=0.189	GT:AD:DP:GQ:PL	1/1:1,114:116:99:4418,303,0	1/1:1,69:70:99:2611,200,0	1/1:0,76:76:99:2812,227,0	1/1:0,100:100:99:3850,300,0	1/1:1,125:126:99:4691,368,0	1/1:0,73:73:99:2567,218,0	0/0:50,0:50:99:0,115,1800	0/0:52,0:52:99:0,118,1800	0/0:36,0:36:99:0,102,1340	0/0:38,0:38:99:0,102,1449
HG994961.1	319841	.	A	G	25161.9	PASS	AC=16;AF=0.667;AN=24;DP=883;ExcessHet=0.0015;FS=0.000;InbreedingCoeff=1.0000;MLEAC=16;MLEAF=0.667;MQ=60.00;QD=32.45;SOR=0.745	GT:AD:DP:GQ:PL	1/1:0,81:81:99:3135,242,0	1/1:0,67:67:99:2506,200,0	1/1:0,79:79:99:2993,237,0	1/1:0,90:90:99:3469,269,0	1/1:0,98:98:99:3601,293,0	1/1:0,88:88:99:3072,262,0	0/0:50,0:50:99:0,115,1800	0/0:52,0:52:99:0,118,1800	0/0:36,0:36:99:0,102,1340	0/0:38,0:38:99:0,102,1449
HG994961.1	320823	.	C	T	1624.04	PASS	AC=4;AF=0.167;AN=24;DP=359;ExcessHet=0.0135;FS=0.000;InbreedingCoeff=1.0000;MLEAC=4;MLEAF=0.167;MQ=60.00;QD=33.19;SOR=2.110	GT:AD:DP:GQ:PL	0/0:32,0:32:90:0,90,1350	0/0:21,0:21:60:0,60,873	0/0:21,0:21:51:0,51,765	0/0:46,0:46:99:0,102,1767	1/1:0,20:20:60:687,60,0	0/0:25,0:25:60:0,60,941	0/0:44,0:44:99:0,117,1755	0/0:46,0:46:99:0,99,1700	0/0:22,0:22:60:0,60,900	0/0:27,0:27:75:0,75,1125
HG994961.1	322113	.	G	A	16388.5	PASS	AC=12;AF=0.500;AN=24;DP=745;ExcessHet=0.0007;FS=0.000;InbreedingCoeff=1.0000;MLEAC=12;MLEAF=0.500;MQ=60.00;QD=29.01;SOR=0.768	GT:AD:DP:GQ:PL	1/1:0,90:91:99:3443,269,0	1/1:0,61:61:99:2314,183,0	1/1:0,50:50:99:1871,150,0	1/1:0,96:97:99:3620,286,0	0/0:42,0:42:99:0,99,1530	1/1:0,54:55:99:2073,162,0	0/0:50,0:50:99:0,110,1753	0/0:51,0:51:99:0,115,1800	0/0:51,0:51:99:0,103,1800	0/0:50,0:50:99:0,109,1691
HG994961.1	322313	.	C	T	18741.5	PASS	AC=12;AF=0.500;AN=24;DP=836;ExcessHet=0.0007;FS=0.000;InbreedingCoeff=1.0000;MLEAC=12;MLEAF=0.500;MQ=60.00;QD=29.55;SOR=0.709	GT:AD:DP:GQ:PL	1/1:0,121:121:99:4485,360,0	1/1:0,66:66:99:2431,197,0	1/1:0,74:74:99:2675,222,0	1/1:0,95:97:99:3518,283,0	0/0:46,0:46:99:0,99,1596	1/1:0,71:72:99:2527,212,0	0/0:50,0:50:99:0,110,1753	0/0:51,0:51:99:0,115,1800	0/0:51,0:51:99:0,103,1800	0/0:50,0:50:99:0,109,1691
HG994961.1	322450	.	G	A	3515.04	PASS	AC=4;AF=0.167;AN=24;BaseQRankSum=2.43;DP=636;ExcessHet=0.0135;FS=0.000;InbreedingCoeff=1.0000;MLEAC=4;MLEAF=0.167;MQ=60.00;MQRankSum=0.00;QD=28.43;ReadPosRankSum=-7.760e-01;SOR=0.510	GT:AD:DP:GQ:PL	0/0:67,0:67:99:0,120,1800	0/0:44,0:44:99:0,108,1755	0/0:56,0:56:99:0,120,1800	0/0:58,0:58:99:0,109,1800	1/1:1,37:38:99:1404,103,0	0/0:54,0:54:99:0,111,1800	0/0:50,0:50:99:0,110,1753	0/0:51,0:51:99:0,115,1800	0/0:51,0:51:99:0,103,1800	0/0:50,0:50:99:0,109,1691
HG994961.1	323260	.	G	T	3344.04	PASS	AC=4;AF=0.167;AN=24;DP=610;ExcessHet=0.0135;FS=0.000;InbreedingCoeff=1.0000;MLEAC=4;MLEAF=0.167;MQ=60.00;QD=23.60;SOR=0.809	GT:AD:DP:GQ:PL	0/0:67,0:67:99:0,120,1800	0/0:44,0:44:99:0,108,1755	0/0:49,0:49:99:0,110,1800	0/0:58,0:58:99:0,109,1800	1/1:0,45:45:99:1639,135,0	0/0:43,0:43:99:0,103,1620	0/0:50,0:50:99:0,110,1753	0/0:51,0:51:99:0,115,1800	0/0:51,0:51:99:0,103,1800	0/0:50,0:50:99:0,109,1691
HG994961.1	323454	.	A	G	13784.9	PASS	AC=16;AF=0.667;AN=24;DP=571;ExcessHet=0.0015;FS=0.000;InbreedingCoeff=1.0000;MLEAC=16;MLEAF=0.667;MQ=60.00;QD=31.05;SOR=1.797	GT:AD:DP:GQ:PL	1/1:0,62:62:99:2417,186,0	1/1:0,40:40:99:1590,120,0	1/1:0,46:46:99:1688,137,0	1/1:0,60:62:99:2454,181,0	1/1:0,27:27:81:1021,81,0	1/1:0,31:31:93:1122,93,0	0/0:50,0:50:99:0,110,1753	0/0:63,0:63:99:0,120,1800	0/0:43,0:43:67:0,67,1400	0/0:50,0:50:99:0,109,1691
HG994961.1	324238	.	G	A	4911.45	PASS	AC=12;AF=0.500;AN=24;DP=317;ExcessHet=0.0007;FS=0.000;InbreedingCoeff=0.9998;MLEAC=12;MLEAF=0.500;MQ=60.00;QD=34.83;SOR=0.926	GT:AD:DP:GQ:PL	1/1:0,27:27:80:922,80,0	1/1:0,21:21:63:753,63,0	1/1:0,21:21:62:688,62,0	1/1:0,34:34:99:1173,101,0	0/0:19,0:19:54:0,54,810	1/1:0,28:28:83:1025,83,0	0/0:35,0:35:99:0,99,1485	0/0:35,0:35:99:0,99,1306	0/0:20,0:20:45:0,45,675	0/0:37,0:37:99:0,99,1354
HG994961.1	328011	.	A	G	1243.04	PASS	AC=4;AF=0.167;AN=24;DP=323;ExcessHet=0.0135;FS=0.000;InbreedingCoeff=1.0000;MLEAC=4;MLEAF=0.167;MQ=60.00;QD=30.33;SOR=1.148	GT:AD:DP:GQ:PL	0/0:30,0:30:48:0,48,1040	0/0:37,0:37:99:0,99,1286	0/0:27,0:27:78:0,78,1170	0/0:35,0:35:90:0,90,1299	1/1:0,19:20:57:710,57,0	0/0:22,0:22:60:0,60,900	0/0:26,0:26:66:0,66,986	0/0:34,0:34:71:0,71,1104	0/0:26,0:26:75:0,75,1006	0/0:27,0:27:75:0,75,1125
HG994961.1	328420	.	G	A	7266.45	PASS	AC=12;AF=0.500;AN=24;DP=387;ExcessHet=0.0007;FS=0.000;InbreedingCoeff=1.0000;MLEAC=12;MLEAF=0.500;MQ=60.00;QD=35.08;SOR=0.902	GT:AD:DP:GQ:PGT:PID:PL:PS	1/1:0,35:35:99:.:.:1245,105,0:.	1|1:0,35:35:99:1|1:328420_G_A:1218,104,0:328420	1/1:0,32:32:96:.:.:1098,96,0:.	1|1:0,33:34:98:1|1:328420_G_A:1244,98,0:328420	0/0:23,0:23:63:.:.:0,63,945:.	1/1:0,29:29:87:.:.:984,87,0:.	0/0:35,0:35:99:.:.:0,105,1285:.	0/0:39,0:39:99:.:.:0,102,1402:.	0/0:23,0:23:63:.:.:0,63,945:.	0/0:36,0:36:99:.:.:0,99,1203:.
HG994961.1	328892	.	G	A	15711.5	PASS	AC=12;AF=0.500;AN=24;DP=709;ExcessHet=0.0007;FS=0.000;InbreedingCoeff=1.0000;MLEAC=12;MLEAF=0.500;MQ=60.00;QD=34.07;SOR=0.992	GT:AD:DP:GQ:PL	1/1:0,65:65:99:2525,195,0	1/1:0,51:51:99:2026,153,0	1/1:0,47:47:99:1939,141,0	1/1:0,88:88:99:3487,264,0	0/0:47,0:47:99:0,102,1530	1/1:0,74:74:99:2791,222,0	0/0:54,0:54:99:0,100,1800	0/0:58,0:58:99:0,113,1800	0/0:42,0:42:99:0,99,1485	0/0:47,0:47:99:0,99,1485
HG994961.1	329929	.	G	A	16402.9	PASS	AC=16;AF=0.667;AN=24;DP=559;ExcessHet=0.0015;FS=0.000;InbreedingCoeff=1.0000;MLEAC=16;MLEAF=0.667;MQ=59.74;QD=34.39;SOR=1.609	GT:AD:DP:GQ:PGT:PID:PL:PS	1|1:0,65:66:99:1|1:329929_G_A:2834,196,0:329929	1|1:0,49:49:99:1|1:329929_G_A:2160,147,0:329929	1|1:0,30:33:98:1|1:329928_TG_T:1364,98,0:329928	1|1:0,69:69:99:1|1:329929_G_A:3097,209,0:329929	1|1:0,17:17:51:1|1:329929_G_A:729,51,0:329929	1|1:0,63:63:99:1|1:329929_G_A:2717,188,0:329929	0/0:46,0:46:39:.:.:0,39,1552:.	0/0:58,0:58:99:.:.:0,113,1800:.	0/0:23,0:23:60:.:.:0,60,850:.	0/0:44,0:44:99:.:.:0,102,1453:.
HG994961.1	330259	.	G	C	3880.04	PASS	AC=4;AF=0.167;AN=24;DP=636;ExcessHet=0.0135;FS=0.000;InbreedingCoeff=1.0000;MLEAC=4;MLEAF=0.167;MQ=60.00;QD=32.43;SOR=0.732	GT:AD:DP:GQ:PL	0/0:60,0:60:99:0,110,1800	0/0:56,0:56:99:0,99,1800	0/0:40,0:40:99:0,104,1567	0/0:61,0:61:99:0,120,1800	1/1:0,39:39:99:1513,117,0	0/0:44,0:44:99:0,120,1800	0/0:58,0:58:99:0,117,1755	0/0:66,0:66:99:0,101,1800	0/0:56,0:56:99:0,120,1800	0/0:44,0:44:99:0,105,1575
HG994961.1	331280	.	C	T	4794.04	PASS	AC=4;AF=0.167;AN=24;DP=698;ExcessHet=0.0135;FS=0.000;InbreedingCoeff=1.0000;MLEAC=4;MLEAF=0.167;MQ=60.00;QD=32.05;SOR=1.420	GT:AD:DP:GQ:PL	0/0:71,0:71:99:0,120,1800	0/0:41,0:41:99:0,114,1567	0/0:41,0:41:99:0,110,1648	0/0:59,0:59:99:0,118,1800	1/1:0,60:60:99:2237,179,0	0/0:42,0:42:99:0,103,1755	0/0:71,0:71:99:0,120,1800	0/0:70,0:70:99:0,106,1800	0/0:45,0:45:99:0,116,1678	0/0:49,0:49:99:0,105,1710
HG994961.1	331355	.	C	G	4542.04	PASS	AC=4;AF=0.167;AN=24;DP=674;ExcessHet=0.0135;FS=0.000;InbreedingCoeff=1.0000;MLEAC=4;MLEAF=0.167;MQ=60.00;QD=29.09;SOR=1.064	GT:AD:DP:GQ:PL	0/0:53,0:53:99:0,103,1800	0/0:45,0:45:99:0,99,1474	0/0:41,0:41:99:0,110,1648	0/0:59,0:59:99:0,118,1800	1/1:0,60:60:99:2167,180,0	0/0:42,0:42:99:0,103,1755	0/0:71,0:71:99:0,120,1800	0/0:70,0:70:99:0,106,1800	0/0:45,0:45:99:0,116,1678	0/0:49,0:49:99:0,105,1710
HG994961.1	333520	.	A	G	15753.8	PASS	AC=12;AF=0.500;AN=24;DP=724;ExcessHet=0.0007;FS=0.000;InbreedingCoeff=0.8322;MLEAC=13;MLEAF=0.542;MQ=59.96;QD=26.61;SOR=0.700	GT:AD:DP:GQ:PL	1/1:0,61:61:99:3332,225,0	1/1:0,44:44:99:2565,177,0	1/1:0,41:41:99:2158,147,0	1/1:0,59:59:99:3129,210,0	0/0:46,0:46:0:0,0,1192	1/1:0,46:46:99:2382,162,0	0/0:46,0:46:99:0,102,1716	0/0:45,0:45:99:0,104,1520	0/0:48,0:48:99:0,102,1787	0/0:57,0:57:99:0,120,1800
HG994961.1	333648	.	C	G	17717.5	PASS	AC=12;AF=0.500;AN=24;DP=769;ExcessHet=0.0007;FS=0.000;InbreedingCoeff=1.0000;MLEAC=12;MLEAF=0.500;MQ=60.00;QD=31.08;SOR=0.884	GT:AD:DP:GQ:PL	1/1:0,102:102:99:4050,306,0	1/1:0,75:75:99:2906,225,0	1/1:0,60:60:99:2366,181,0	1/1:0,92:92:99:3645,276,0	0/0:46,0:46:99:0,114,1755	1/1:0,58:58:99:2208,174,0	0/0:46,0:46:99:0,102,1716	0/0:45,0:45:99:0,104,1520	0/0:48,0:48:99:0,102,1787	0/0:57,0:57:99:0,120,1800
HG994961.1	334087	.	C	T	19689.5	PASS	AC=12;AF=0.500;AN=24;DP=834;ExcessHet=0.0007;FS=0.000;InbreedingCoeff=1.0000;MLEAC=12;MLEAF=0.500;MQ=60.00;QD=31.19;SOR=0.744	GT:AD:DP:GQ:PL	1/1:0,115:115:99:4303,344,0	1/1:0,73:73:99:2728,219,0	1/1:0,73:73:99:2749,219,0	1/1:0,83:83:99:3227,249,0	0/0:45,0:45:99:0,103,1710	1/1:0,100:100:99:3636,300,0	0/0:46,0:46:99:0,102,1716	0/0:45,0:45:99:0,104,1520	0/0:48,0:48:99:0,102,1787	0/0:57,0:57:99:0,120,1800
HG994961.1	334145	.	T	G	19605.5	PASS	AC=12;AF=0.500;AN=24;BaseQRankSum=2.25;DP=832;ExcessHet=0.0007;FS=0.000;InbreedingCoeff=1.0000;MLEAC=12;MLEAF=0.500;MQ=60.00;MQRankSum=0.00;QD=30.84;ReadPosRankSum=-2.600e-01;SOR=0.409	GT:AD:DP:GQ:PL	1/1:0,118:118:99:4707,354,0	1/1:0,69:69:99:2599,207,0	1/1:0,77:77:99:2953,232,0	1/1:1,78:80:99:2906,226,0	0/0:45,0:45:99:0,103,1710	1/1:0,88:88:99:3370,263,0	0/0:46,0:46:99:0,102,1716	0/0:45,0:45:99:0,104,1520	0/0:48,0:48:99:0,102,1787	0/0:57,0:57:99:0,120,1800
HG994961.1	335277	.	C	T	691.34	PASS	AC=4;AF=0.167;AN=24;DP=172;ExcessHet=0.0135;FS=0.000;InbreedingCoeff=0.9662;MLEAC=4;MLEAF=0.167;MQ=60.00;QD=31.42;SOR=1.329	GT:AD:DP:GQ:PL	0/0:15,0:15:29:0,29,488	0/0:13,0:13:39:0,39,382	0/0:15,0:15:39:0,39,585	0/0:13,0:13:39:0,39,423	1/1:0,11:11:33:379,33,0	0/0:24,0:24:60:0,60,900	0/0:16,0:16:39:0,39,585	0/0:13,0:13:33:0,33,495	0/0:16,0:16:45:0,45,675	0/0:21,0:21:60:0,60,740
HG994961.1	335544	.	A	G	7442.46	PASS	AC=12;AF=0.500;AN=24;DP=369;ExcessHet=0.0007;FS=0.000;InbreedingCoeff=1.0000;MLEAC=12;MLEAF=0.500;MQ=60.00;QD=32.66;SOR=0.958	GT:AD:DP:GQ:PGT:PID:PL:PS	1|1:0,44:44:99:1|1:335519_A_C:1706,132,0:335519	1/1:0,31:31:93:.:.:1135,93,0:.	1|1:0,31:31:93:1|1:335520_A_C:1169,93,0:335520	1|1:0,30:30:90:1|1:335533_T_G:1184,90,0:335533	0/0:29,0:29:81:.:.:0,81,1215:.	1/1:0,33:33:99:.:.:1278,99,0:.	0/0:19,0:19:41:.:.:0,41,590:.	0/0:29,0:29:71:.:.:0,71,992:.	0/0:35,0:35:99:.:.:0,99,1485:.	0/0:35,0:35:89:.:.:0,89,1023:.
HG994961.1	335761	.	G	A	13127.9	PASS	AC=16;AF=0.667;AN=24;DP=579;ExcessHet=0.0015;FS=0.000;InbreedingCoeff=1.0000;MLEAC=16;MLEAF=0.667;MQ=60.00;QD=34.46;SOR=1.573	GT:AD:DP:GQ:PL	1/1:0,60:60:99:2195,179,0	1/1:0,54:54:99:1885,161,0	1/1:0,41:41:99:1498,122,0	1/1:0,58:62:99:2112,171,0	1/1:0,42:42:99:1395,123,0	1/1:0,60:60:99:1966,176,0	0/0:47,0:47:99:0,99,1658	0/0:51,0:51:99:0,119,1800	0/0:39,0:39:99:0,110,1364	0/0:44,0:44:99:0,110,1485
HG994961.1	336097	.	G	C	3137.04	PASS	AC=4;AF=0.167;AN=24;DP=609;ExcessHet=0.0135;FS=0.000;InbreedingCoeff=1.0000;MLEAC=4;MLEAF=0.167;MQ=59.55;QD=28.10;SOR=1.552	GT:AD:DP:GQ:PL	0/0:58,0:58:99:0,120,1800	0/0:46,0:46:99:0,104,1755	0/0:44,0:44:99:0,107,1742	0/0:61,0:61:99:0,120,1800	1/1:0,36:36:99:1423,108,0	0/0:50,0:50:99:0,109,1800	0/0:57,0:57:99:0,99,1800	0/0:65,0:65:99:0,120,1800	0/0:48,0:48:99:0,100,1548	0/0:38,0:38:99:0,111,1466
HG994961.1	336387	.	G	A	14733.5	PASS	AC=12;AF=0.500;AN=24;BaseQRankSum=-4.560e-01;DP=715;ExcessHet=0.0007;FS=3.302;InbreedingCoeff=1.0000;MLEAC=12;MLEAF=0.500;MQ=60.00;MQRankSum=0.00;QD=25.18;ReadPosRankSum=1.01;SOR=0.444	GT:AD:DP:GQ:PL	1/1:0,80:80:99:2930,237,0	1/1:1,59:60:99:2177,137,0	1/1:0,52:52:99:1929,155,0	1/1:0,69:69:99:2514,204,0	0/0:45,0:45:99:0,110,1794	1/1:0,73:73:99:2617,219,0	0/0:57,0:57:99:0,99,1800	0/0:65,0:65:99:0,120,1800	0/0:48,0:48:99:0,100,1548	0/0:38,0:38:99:0,111,1466
HG994961.1	337277	.	G	A	22454.9	PASS	AC=16;AF=0.667;AN=24;DP=760;ExcessHet=0.0015;FS=0.000;InbreedingCoeff=1.0000;MLEAC=16;MLEAF=0.667;MQ=60.00;QD=34.59;SOR=0.888	GT:AD:DP:GQ:PGT:PID:PL:PS	1|1:0,83:84:99:1|1:337277_G_A:3569,249,0:337277	1|1:0,53:54:99:1|1:337277_G_A:2323,160,0:337277	1|1:0,59:59:99:1|1:337277_G_A:2575,178,0:337277	1|1:0,85:86:99:1|1:337277_G_A:3718,256,0:337277	1|1:0,50:51:99:1|1:337277_G_A:2218,151,0:337277	1|1:0,54:54:99:1|1:337277_G_A:2374,162,0:337277	0/0:73,0:73:99:.:.:0,119,1800:.	0/0:64,0:64:99:.:.:0,120,1800:.	0/0:45,0:45:99:.:.:0,117,1800:.	0/0:48,0:48:99:.:.:0,99,1527:.
HG994961.1	337294	.	C	A	22491.9	PASS	AC=16;AF=0.667;AN=24;DP=747;ExcessHet=0.0015;FS=0.000;InbreedingCoeff=1.0000;MLEAC=16;MLEAF=0.667;MQ=60.00;QD=24.67;SOR=1.125	GT:AD:DP:GQ:PGT:PID:PL:PS	1|1:0,77:78:99:1|1:337277_G_A:3307,231,0:337277	1|1:0,55:56:99:1|1:337277_G_A:2423,166,0:337277	1|1:0,58:58:99:1|1:337277_G_A:2537,175,0:337277	1|1:0,84:85:99:1|1:337277_G_A:3617,253,0:337277	1|1:0,48:50:99:1|1:337277_G_A:2138,144,0:337277	1|1:0,63:63:99:1|1:337277_G_A:2699,190,0:337277	0/0:58,0:58:99:.:.:0,120,1800:.	0/0:64,0:64:99:.:.:0,120,1800:.	0/0:45,0:45:99:.:.:0,117,1800:.	0/0:48,0:48:99:.:.:0,99,1527:.
HG994961.1	337571	.	G	A	24346.9	PASS	AC=16;AF=0.667;AN=24;DP=857;ExcessHet=0.0015;FS=0.000;InbreedingCoeff=1.0000;MLEAC=16;MLEAF=0.667;MQ=60.00;QD=27.99;SOR=0.834	GT:AD:DP:GQ:PL	1/1:0,88:88:99:3523,264,0	1/1:0,77:77:99:2951,231,0	1/1:0,73:73:99:2750,219,0	1/1:0,91:93:99:3668,273,0	1/1:0,59:59:99:2171,176,0	1/1:0,78:78:99:3004,234,0	0/0:58,0:58:99:0,120,1800	0/0:64,0:64:99:0,120,1800	0/0:42,0:42:99:0,99,1504	0/0:48,0:48:99:0,99,1527
HG994961.1	337753	.	A	G	29571.9	PASS	AC=16;AF=0.667;AN=24;DP=890;ExcessHet=0.0015;FS=0.000;InbreedingCoeff=1.0000;MLEAC=16;MLEAF=0.667;MQ=60.00;QD=31.71;SOR=0.730	GT:AD:DP:GQ:PGT:PID:PL:PS	1|1:0,109:110:99:1|1:337751_TA_T:4861,328,0:337751	1|1:0,88:89:99:1|1:337751_TA_T:3884,265,0:337751	1|1:0,68:68:99:1|1:337751_TA_T:3032,205,0:337751	1|1:0,103:104:99:1|1:337751_TA_T:4578,310,0:337751	1|1:0,71:71:99:1|1:337751_TA_T:3167,214,0:337751	1|1:0,85:85:99:1|1:337751_TA_T:3801,256,0:337751	0/0:58,0:58:99:.:.:0,120,1800:.	0/0:64,0:64:99:.:.:0,120,1800:.	0/0:42,0:42:99:.:.:0,99,1504:.	0/0:48,0:48:99:.:.:0,99,1527:.
HG994961.1	337757	.	A	T	29696.9	PASS	AC=16;AF=0.667;AN=24;DP=891;ExcessHet=0.0015;FS=0.000;InbreedingCoeff=1.0000;MLEAC=16;MLEAF=0.667;MQ=60.00;QD=30.40;SOR=0.745	GT:AD:DP:GQ:PGT:PID:PL:PS	1|1:0,110:111:99:1|1:337751_TA_T:4903,331,0:337751	1|1:0,88:89:99:1|1:337751_TA_T:3884,265,0:337751	1|1:0,69:69:99:1|1:337751_TA_T:3057,208,0:337751	1|1:0,104:105:99:1|1:337751_TA_T:4619,313,0:337751	1|1:0,70:70:99:1|1:337751_TA_T:3127,211,0:337751	1|1:0,87:87:99:1|1:337751_TA_T:3880,262,0:337751	0/0:58,0:58:99:.:.:0,120,1800:.	0/0:64,0:64:99:.:.:0,120,1800:.	0/0:42,0:42:99:.:.:0,99,1504:.	0/0:48,0:48:99:.:.:0,99,1527:.
HG994961.1	337886	.	T	C	22059.9	PASS	AC=16;AF=0.667;AN=24;DP=814;ExcessHet=0.0015;FS=0.000;InbreedingCoeff=1.0000;MLEAC=16;MLEAF=0.667;MQ=60.00;QD=29.75;SOR=0.870	GT:AD:DP:GQ:PL	1/1:0,87:87:99:3391,260,0	1/1:0,82:82:99:2972,246,0	1/1:0,69:69:99:2527,207,0	1/1:0,93:94:99:3621,279,0	1/1:0,65:65:99:2109,192,0	1/1:0,84:85:99:2961,252,0	0/0:58,0:58:99:0,120,1800	0/0:43,0:43:99:0,100,1532	0/0:42,0:42:99:0,99,1504	0/0:48,0:48:99:0,99,1527
HG994961.1	337933	.	G	A	23639.9	PASS	AC=16;AF=0.667;AN=24;DP=747;ExcessHet=0.0015;FS=0.000;InbreedingCoeff=1.0000;MLEAC=16;MLEAF=0.667;MQ=60.00;QD=29.60;SOR=0.731	GT:AD:DP:GQ:PGT:PID:PL:PS	1|1:0,75:75:99:1|1:337929_CG_C:3344,226,0:337929	1|1:0,79:79:99:1|1:337929_CG_C:3496,238,0:337929	1|1:0,58:58:99:1|1:337929_CG_C:2569,174,0:337929	1|1:0,73:73:99:1|1:337929_CG_C:3249,220,0:337929	1|1:0,64:64:99:1|1:337929_CG_C:2838,193,0:337929	1/1:0,68:69:99:.:.:3038,205,0:.	0/0:58,0:58:99:.:.:0,120,1800:.	0/0:43,0:43:99:.:.:0,100,1532:.	0/0:42,0:42:99:.:.:0,99,1504:.	0/0:48,0:48:99:.:.:0,99,1527:.
HG994961.1	338659	.	A	G	12775.9	PASS	AC=16;AF=0.667;AN=24;DP=549;ExcessHet=0.0015;FS=0.000;InbreedingCoeff=1.0000;MLEAC=16;MLEAF=0.667;MQ=60.00;QD=31.75;SOR=1.202	GT:AD:DP:GQ:PL	1/1:0,49:50:99:1872,146,0	1/1:0,42:42:99:1565,126,0	1/1:0,37:37:99:1295,109,0	1/1:0,47:47:99:1863,141,0	1/1:0,54:54:99:1849,161,0	1/1:0,47:47:99:1731,141,0	0/0:58,0:58:99:0,120,1800	0/0:54,0:54:99:0,112,1800	0/0:36,0:36:99:0,102,1391	0/0:42,0:42:99:0,108,1665
HG994961.1	338702	.	A	G	14267.9	PASS	AC=16;AF=0.667;AN=24;DP=610;ExcessHet=0.0015;FS=0.000;InbreedingCoeff=1.0000;MLEAC=16;MLEAF=0.667;MQ=60.00;QD=28.36;SOR=1.339	GT:AD:DP:GQ:PL	1/1:0,58:59:99:2237,173,0	1/1:0,49:49:99:1883,147,0	1/1:0,35:35:99:1253,105,0	1/1:0,47:47:99:1857,141,0	1/1:0,64:64:99:2029,188,0	1/1:0,58:58:99:2020,172,0	0/0:58,0:58:99:0,120,1800	0/0:54,0:54:99:0,112,1800	0/0:36,0:36:99:0,102,1391	0/0:42,0:42:99:0,108,1665
HG994961.1	338825	.	A	G	24272.9	PASS	AC=16;AF=0.667;AN=24;DP=852;ExcessHet=0.0015;FS=0.000;InbreedingCoeff=1.0000;MLEAC=16;MLEAF=0.667;MQ=60.00;QD=26.87;SOR=1.892	GT:AD:DP:GQ:PL	1/1:0,98:98:99:3896,294,0	1/1:0,78:78:99:2729,233,0	1/1:0,65:65:99:2482,195,0	1/1:0,94:95:99:3593,282,0	1/1:0,75:75:99:2779,225,0	1/1:0,102:102:99:3735,304,0	0/0:58,0:58:99:0,120,1800	0/0:54,0:54:99:0,112,1800	0/0:36,0:36:99:0,102,1391	0/0:42,0:42:99:0,108,1665
HG994961.1	338942	.	A	G	19240.5	PASS	AC=12;AF=0.500;AN=24;BaseQRankSum=2.16;DP=810;ExcessHet=0.0007;FS=0.000;InbreedingCoeff=1.0000;MLEAC=12;MLEAF=0.500;MQ=60.00;MQRankSum=0.00;QD=29.26;ReadPosRankSum=1.50;SOR=0.316	GT:AD:DP:GQ:PL	1/1:0,100:101:99:3797,299,0	1/1:1,89:90:99:3266,260,0	1/1:0,59:59:99:2264,177,0	1/1:0,97:98:99:3783,290,0	0/0:42,0:42:99:0,102,1700	1/1:0,89:89:99:3325,266,0	0/0:58,0:58:99:0,120,1800	0/0:54,0:54:99:0,112,1800	0/0:36,0:36:99:0,102,1391	0/0:42,0:42:99:0,108,1665
HG994961.1	339040	.	G	C	22454.5	PASS	AC=12;AF=0.500;AN=24;BaseQRankSum=-4.170e-01;DP=813;ExcessHet=0.0007;FS=0.000;InbreedingCoeff=1.0000;MLEAC=12;MLEAF=0.500;MQ=60.00;MQRankSum=0.00;QD=30.65;ReadPosRankSum=-1.354e+00;SOR=0.455	GT:AD:DP:GQ:PGT:PID:PL:PS	1|1:0,105:105:99:1|1:339040_G_C:4647,316,0:339040	1|1:0,74:74:99:1|1:339040_G_C:3245,223,0:339040	1|1:0,67:67:99:1|1:339040_G_C:2958,202,0:339040	1/1:1,95:96:99:.:.:3613,277,0:.	0/0:42,0:42:99:.:.:0,102,1700:.	1|1:0,98:98:99:1|1:339040_G_C:4249,294,0:339040	0/0:58,0:58:99:.:.:0,120,1800:.	0/0:54,0:54:99:.:.:0,112,1800:.	0/0:36,0:36:99:.:.:0,102,1391:.	0/0:42,0:42:99:.:.:0,108,1665:.
HG994961.1	339047	.	A	G	22736.5	PASS	AC=12;AF=0.500;AN=24;DP=814;ExcessHet=0.0007;FS=0.000;InbreedingCoeff=1.0000;MLEAC=12;MLEAF=0.500;MQ=60.00;QD=32.36;SOR=1.105	GT:AD:DP:GQ:PGT:PID:PL:PS	1|1:0,105:105:99:1|1:339040_G_C:4639,316,0:339040	1|1:0,73:73:99:1|1:339040_G_C:3231,220,0:339040	1|1:0,67:67:99:1|1:339040_G_C:2949,202,0:339040	1/1:0,95:97:99:.:.:4394,304,0:.	0/0:42,0:42:99:.:.:0,102,1700:.	1|1:0,93:93:99:1|1:339040_G_C:4046,279,0:339040	0/0:58,0:58:99:.:.:0,120,1800:.	0/0:54,0:54:99:.:.:0,112,1800:.	0/0:36,0:36:99:.:.:0,102,1391:.	0/0:42,0:42:99:.:.:0,108,1665:.
HG994961.1	339187	.	C	T	18334.5	PASS	AC=12;AF=0.500;AN=24;DP=790;ExcessHet=0.0007;FS=0.000;InbreedingCoeff=1.0000;MLEAC=12;MLEAF=0.500;MQ=60.00;QD=30.13;SOR=0.919	GT:AD:DP:GQ:PL	1/1:0,94:98:99:3609,281,0	1/1:0,67:68:99:2398,201,0	1/1:0,70:70:99:2617,210,0	1/1:0,87:87:99:3451,261,0	0/0:42,0:42:99:0,102,1700	1/1:0,80:80:99:2935,240,0	0/0:58,0:58:99:0,120,1800	0/0:54,0:54:99:0,112,1800	0/0:36,0:36:99:0,102,1391	0/0:42,0:42:99:0,108,1665
HG994961.1	339555	.	T	C	3947.04	PASS	AC=4;AF=0.167;AN=24;DP=681;ExcessHet=0.0135;FS=0.000;InbreedingCoeff=1.0000;MLEAC=4;MLEAF=0.167;MQ=60.00;QD=26.82;SOR=1.029	GT:AD:DP:GQ:PGT:PID:PL:PS	0/0:71,0:71:99:.:.:0,120,1800:.	0/0:53,0:53:99:.:.:0,104,1800:.	0/0:48,0:48:99:.:.:0,102,1687:.	0/0:71,0:71:99:.:.:0,120,1800:.	1|1:0,35:35:99:1|1:339555_T_C:1526,105,0:339555	0/0:52,0:52:99:.:.:0,120,1800:.	0/0:58,0:58:99:.:.:0,120,1800:.	0/0:54,0:54:99:.:.:0,112,1800:.	0/0:66,0:66:99:.:.:0,108,1800:.	0/0:42,0:42:99:.:.:0,108,1665:.
HG994961.1	339586	.	G	C	20282.9	PASS	AC=16;AF=0.667;AN=24;DP=704;ExcessHet=0.0015;FS=0.000;InbreedingCoeff=1.0000;MLEAC=16;MLEAF=0.667;MQ=60.00;QD=29.24;SOR=0.723	GT:AD:DP:GQ:PGT:PID:PL:PS	1|1:0,77:77:99:1|1:339586_G_C:3260,231,0:339586	1|1:0,52:53:99:1|1:339586_G_C:2268,157,0:339586	1|1:0,48:50:99:1|1:339586_G_C:2018,144,0:339586	1|1:0,73:74:99:1|1:339586_G_C:3138,220,0:339586	1|1:0,36:36:99:1|1:339555_T_C:1567,108,0:339555	1|1:0,56:58:99:1|1:339586_G_C:2395,169,0:339586	0/0:58,0:58:99:.:.:0,120,1800:.	0/0:54,0:54:99:.:.:0,112,1800:.	0/0:66,0:66:99:.:.:0,108,1800:.	0/0:42,0:42:99:.:.:0,108,1665:.
HG994961.1	339631	.	G	A	14701.5	PASS	AC=12;AF=0.500;AN=24;DP=673;ExcessHet=0.0007;FS=0.000;InbreedingCoeff=1.0000;MLEAC=12;MLEAF=0.500;MQ=59.95;QD=25.87;SOR=0.779	GT:AD:DP:GQ:PGT:PID:PL:PS	1|1:0,73:73:99:1|1:339586_G_C:2962,217,0:339586	1|1:0,51:52:99:1|1:339586_G_C:2078,151,0:339586	1|1:0,40:41:99:1|1:339586_G_C:1715,119,0:339586	1|1:0,69:69:99:1|1:339586_G_C:2765,206,0:339586	0/0:38,0:38:99:.:.:0,108,1576:.	1|1:0,66:68:99:1|1:339586_G_C:2703,198,0:339586	0/0:58,0:58:99:.:.:0,120,1800:.	0/0:54,0:54:99:.:.:0,112,1800:.	0/0:66,0:66:99:.:.:0,108,1800:.	0/0:42,0:42:99:.:.:0,108,1665:.
HG994961.1	339729	.	C	T	3279.04	PASS	AC=4;AF=0.167;AN=24;DP=749;ExcessHet=0.0135;FS=0.000;InbreedingCoeff=1.0000;MLEAC=4;MLEAF=0.167;MQ=60.00;QD=32.47;SOR=1.190	GT:AD:DP:GQ:PGT:PID:PL:PS	0/0:93,0:93:99:.:.:0,120,1800:.	0/0:53,0:53:99:.:.:0,102,1530:.	0/0:51,0:51:99:.:.:0,120,1800:.	0/0:72,0:72:99:.:.:0,101,1800:.	1|1:0,43:43:99:1|1:339694_T_G:1376,125,0:339694	0/0:58,0:58:99:.:.:0,100,1800:.	0/0:94,0:94:99:.:.:0,120,1800:.	0/0:86,0:86:99:.:.:0,120,1800:.	0/0:56,0:56:99:.:.:0,110,1766:.	0/0:42,0:42:99:.:.:0,108,1665:.
HG994961.1	340348	.	A	C	9613.41	PASS	AC=12;AF=0.500;AN=24;DP=507;ExcessHet=0.0007;FS=0.000;InbreedingCoeff=0.9372;MLEAC=12;MLEAF=0.500;MQ=59.31;QD=25.75;SOR=0.729	GT:AD:DP:GQ:PGT:PID:PL:PS	1|1:0,48:49:99:1|1:340348_A_C:2087,144,0:340348	1|1:0,22:22:66:1|1:340348_A_C:941,66,0:340348	1/1:0,40:42:99:.:.:1715,120,0:.	1|1:0,37:37:99:1|1:340348_A_C:1600,111,0:340348	0/0:27,0:27:3:.:.:0,3,615:.	1/1:0,42:43:99:.:.:1802,126,0:.	0/0:65,0:65:14:.:.:0,14,1766:.	0/0:63,0:63:64:.:.:0,64,1716:.	0/0:29,0:29:24:.:.:0,24,675:.	0/0:52,0:52:99:.:.:0,102,1504:.
HG994961.1	342039	.	G	C	12656.5	PASS	AC=12;AF=0.500;AN=24;DP=565;ExcessHet=0.0007;FS=0.000;InbreedingCoeff=1.0000;MLEAC=12;MLEAF=0.500;MQ=60.00;QD=30.18;SOR=0.874	GT:AD:DP:GQ:PGT:PID:PL:PS	1|1:0,66:66:99:1|1:342039_G_C:2933,199,0:342039	1|1:0,45:45:99:1|1:342039_G_C:2022,135,0:342039	1|1:0,30:30:90:1|1:342039_G_C:1344,90,0:342039	1|1:0,50:50:99:1|1:342039_G_C:2197,150,0:342039	0/0:40,0:40:99:.:.:0,113,1385:.	1|1:0,60:60:99:1|1:342039_G_C:2631,180,0:342039	0/0:65,0:65:99:.:.:0,108,1800:.	0/0:57,0:57:99:.:.:0,108,1800:.	0/0:40,0:40:99:.:.:0,100,1369:.	0/0:45,0:45:99:.:.:0,103,1517:.
HG994961.1	342755	.	G	C	15175.5	PASS	AC=12;AF=0.500;AN=24;DP=687;ExcessHet=0.0007;FS=0.000;InbreedingCoeff=1.0000;MLEAC=12;MLEAF=0.500;MQ=60.00;QD=27.89;SOR=1.684	GT:AD:DP:GQ:PL	1/1:0,81:81:99:3212,243,0	1/1:0,51:51:99:2012,153,0	1/1:0,54:54:99:2061,162,0	1/1:0,70:70:99:2709,209,0	0/0:43,0:43:99:0,106,1604	1/1:0,72:72:99:2858,217,0	0/0:51,0:51:99:0,100,1800	0/0:65,0:65:99:0,112,1800	0/0:39,0:39:99:0,99,1474	0/0:44,0:44:99:0,100,1678
HG994961.1	343361	.	C	T	19829.5	PASS	AC=12;AF=0.500;AN=24;DP=755;ExcessHet=0.0007;FS=0.000;InbreedingCoeff=1.0000;MLEAC=12;MLEAF=0.500;MQ=60.00;QD=33.22;SOR=0.887	GT:AD:DP:GQ:PGT:PID:PL:PS	1|1:0,88:88:99:1|1:343361_C_T:3835,265,0:343361	1|1:0,66:66:99:1|1:343361_C_T:2813,199,0:343361	1|1:0,65:65:99:1|1:343361_C_T:2798,196,0:343361	1|1:0,73:73:99:1|1:343361_C_T:3228,220,0:343361	0/0:43,0:43:99:.:.:0,106,1604:.	1|1:0,75:75:99:1|1:343361_C_T:3205,226,0:343361	0/0:51,0:51:99:.:.:0,100,1800:.	0/0:65,0:65:99:.:.:0,112,1800:.	0/0:39,0:39:99:.:.:0,99,1474:.	0/0:44,0:44:99:.:.:0,100,1678:.
HG994961.1	343394	.	G	T	18759.5	PASS	AC=12;AF=0.500;AN=24;DP=731;ExcessHet=0.0007;FS=0.000;InbreedingCoeff=1.0000;MLEAC=12;MLEAF=0.500;MQ=60.00;QD=32.82;SOR=0.889	GT:AD:DP:GQ:PGT:PID:PL:PS	1|1:0,82:82:99:1|1:343361_C_T:3564,247,0:343361	1|1:0,65:65:99:1|1:343361_C_T:2828,196,0:343361	1|1:0,59:59:99:1|1:343361_C_T:2602,178,0:343361	1|1:0,74:74:99:1|1:343361_C_T:3237,223,0:343361	0/0:43,0:43:99:.:.:0,106,1604:.	1|1:0,68:68:99:1|1:343361_C_T:2844,205,0:343361	0/0:51,0:51:99:.:.:0,100,1800:.	0/0:65,0:65:99:.:.:0,112,1800:.	0/0:39,0:39:99:.:.:0,99,1474:.	0/0:44,0:44:99:.:.:0,100,1678:.
HG994961.1	343451	.	A	G	14092.5	PASS	AC=12;AF=0.500;AN=24;DP=691;ExcessHet=0.0007;FS=0.000;InbreedingCoeff=1.0000;MLEAC=12;MLEAF=0.500;MQ=59.89;QD=29.21;SOR=0.792	GT:AD:DP:GQ:PL	1/1:0,79:80:99:3000,236,0	1/1:0,59:59:99:2154,175,0	1/1:0,50:50:99:1909,150,0	1/1:0,62:62:99:2398,184,0	0/0:43,0:43:99:0,106,1604	1/1:0,65:65:99:2343,195,0	0/0:51,0:51:99:0,100,1800	0/0:65,0:65:99:0,112,1800	0/0:39,0:39:99:0,99,1474	0/0:44,0:44:99:0,100,1678
HG994961.1	343582	.	G	T	17157.5	PASS	AC=12;AF=0.500;AN=24;BaseQRankSum=1.10;DP=710;ExcessHet=0.0007;FS=0.000;InbreedingCoeff=1.0000;MLEAC=12;MLEAF=0.500;MQ=60.00;MQRankSum=0.00;QD=28.08;ReadPosRankSum=0.353;SOR=0.926	GT:AD:DP:GQ:PGT:PID:PL:PS	1|1:0,84:84:99:1|1:343582_G_T:3722,253,0:343582	1|1:0,59:59:99:1|1:343582_G_T:2585,178,0:343582	1|1:0,53:53:99:1|1:343582_G_T:2316,159,0:343582	1|1:0,55:55:99:1|1:343582_G_T:2424,166,0:343582	0/0:43,0:43:99:.:.:0,106,1604:.	1|1:0,78:78:99:1|1:343582_G_T:3492,235,0:343582	0/0:51,0:51:99:.:.:0,100,1800:.	0/0:75,0:75:99:.:.:0,118,1800:.	0/0:39,0:39:99:.:.:0,99,1474:.	0/0:44,0:44:99:.:.:0,100,1678:.
HG994961.1	343583	.	T	G	17157.5	PASS	AC=12;AF=0.500;AN=24;BaseQRankSum=-6.130e-01;DP=711;ExcessHet=0.0007;FS=0.000;InbreedingCoeff=1.0000;MLEAC=12;MLEAF=0.500;MQ=60.00;MQRankSum=0.00;QD=27.71;ReadPosRankSum=0.261;SOR=0.926	GT:AD:DP:GQ:PGT:PID:PL:PS	1|1:0,84:84:99:1|1:343582_G_T:3722,253,0:343582	1|1:0,59:59:99:1|1:343582_G_T:2585,178,0:343582	1|1:0,53:53:99:1|1:343582_G_T:2316,159,0:343582	1|1:0,55:55:99:1|1:343582_G_T:2424,166,0:343582	0/0:43,0:43:99:.:.:0,106,1604:.	1|1:0,78:78:99:1|1:343582_G_T:3492,235,0:343582	0/0:51,0:51:99:.:.:0,100,1800:.	0/0:75,0:75:99:.:.:0,118,1800:.	0/0:39,0:39:99:.:.:0,99,1474:.	0/0:44,0:44:99:.:.:0,100,1678:.
HG994961.1	343828	.	G	C	4990.04	PASS	AC=4;AF=0.167;AN=24;DP=708;ExcessHet=0.0135;FS=0.000;InbreedingCoeff=1.0000;MLEAC=4;MLEAF=0.167;MQ=60.00;QD=29.47;SOR=1.122	GT:AD:DP:GQ:PL	0/0:73,0:73:99:0,120,1800	0/0:53,0:53:99:0,101,1800	0/0:43,0:43:99:0,103,1605	0/0:57,0:57:99:0,120,1800	1/1:0,71:71:99:2564,212,0	0/0:69,0:69:99:0,120,1800	0/0:51,0:51:99:0,100,1800	0/0:75,0:75:99:0,118,1800	0/0:39,0:39:99:0,99,1474	0/0:44,0:44:99:0,100,1678
HG994961.1	344207	.	A	G	21727.9	PASS	AC=16;AF=0.667;AN=24;BaseQRankSum=-4.030e-01;DP=780;ExcessHet=0.0015;FS=0.000;InbreedingCoeff=1.0000;MLEAC=16;MLEAF=0.667;MQ=60.00;MQRankSum=0.00;QD=28.60;ReadPosRankSum=-1.457e+00;SOR=0.287	GT:AD:DP:GQ:PL	1/1:0,84:86:99:3383,252,0	1/1:0,51:51:99:1950,153,0	1/1:0,57:58:99:2312,172,0	1/1:0,74:75:99:2897,222,0	1/1:0,67:67:99:2583,201,0	1/1:0,70:70:99:2816,211,0	0/0:51,0:51:99:0,100,1800	0/0:75,0:75:99:0,118,1800	0/0:39,0:39:99:0,99,1474	0/0:44,0:44:99:0,100,1678
HG994961.1	344980	.	A	G	2574.04	PASS	AC=4;AF=0.167;AN=24;DP=627;ExcessHet=0.0135;FS=0.000;InbreedingCoeff=1.0000;MLEAC=4;MLEAF=0.167;MQ=60.00;QD=30.53;SOR=1.863	GT:AD:DP:GQ:PL	0/0:59,0:59:99:0,119,1800	0/0:47,0:47:99:0,120,1800	0/0:56,0:56:99:0,120,1800	0/0:58,0:58:99:0,120,1800	1/1:0,35:35:99:1360,105,0	0/0:55,0:55:99:0,112,1800	0/0:49,0:49:99:0,100,1755	0/0:67,0:67:99:0,100,1800	0/0:46,0:46:99:0,99,1644	0/0:52,0:52:99:0,111,1800
HG994961.1	345410	.	G	A	2861.04	PASS	AC=4;AF=0.167;AN=24;DP=599;ExcessHet=0.0135;FS=0.000;InbreedingCoeff=1.0000;MLEAC=4;MLEAF=0.167;MQ=60.00;QD=33.66;SOR=0.867	GT:AD:DP:GQ:PL	0/0:59,0:59:99:0,119,1800	0/0:47,0:47:99:0,99,1617	0/0:38,0:38:99:0,99,1402	0/0:49,0:49:99:0,99,1769	1/1:0,34:34:99:1149,100,0	0/0:50,0:50:99:0,109,1800	0/0:65,0:65:99:0,107,1800	0/0:67,0:67:99:0,115,1800	0/0:46,0:46:99:0,99,1644	0/0:45,0:45:99:0,104,1471
HG994961.1	345702	.	A	T	1917.04	PASS	AC=4;AF=0.167;AN=24;DP=570;ExcessHet=0.0135;FS=0.000;InbreedingCoeff=1.0000;MLEAC=4;MLEAF=0.167;MQ=60.00;QD=37.34;SOR=0.954	GT:AD:DP:GQ:PL	0/0:56,0:56:99:0,114,1800	0/0:42,0:42:99:0,102,1419	0/0:43,0:43:98:0,98,1448	0/0:54,0:54:99:0,120,1800	1/1:0,19:19:85:995,85,0	0/0:45,0:45:99:0,109,1800	0/0:69,0:69:99:0,105,1800	0/0:58,0:58:99:0,99,1800	0/0:44,0:44:99:0,103,1529	0/0:53,0:53:99:0,99,1800
HG994961.1	346208	.	A	C	3246.04	PASS	AC=4;AF=0.167;AN=24;DP=631;ExcessHet=0.0135;FS=0.000;InbreedingCoeff=1.0000;MLEAC=4;MLEAF=0.167;MQ=60.00;QD=30.93;SOR=1.504	GT:AD:DP:GQ:PL	0/0:77,0:77:99:0,120,1800	0/0:50,0:50:99:0,102,1727	0/0:42,0:42:99:0,99,1452	0/0:51,0:51:99:0,102,1667	1/1:0,43:43:99:1672,129,0	0/0:56,0:56:99:0,120,1800	0/0:61,0:61:99:0,99,1800	0/0:58,0:58:99:0,99,1800	0/0:48,0:48:99:0,100,1800	0/0:49,0:49:99:0,120,1800
HG994961.1	346532	.	G	A	11020.5	PASS	AC=12;AF=0.500;AN=24;DP=569;ExcessHet=0.0007;FS=0.000;InbreedingCoeff=1.0000;MLEAC=12;MLEAF=0.500;MQ=60.00;QD=30.40;SOR=0.797	GT:AD:DP:GQ:PL	1/1:0,54:54:99:2167,162,0	1/1:0,34:34:99:1396,102,0	1/1:0,44:44:99:1797,132,0	1/1:0,50:50:99:1907,149,0	0/0:29,0:29:87:0,87,1096	1/1:0,45:45:99:1711,134,0	0/0:52,0:52:99:0,103,1800	0/0:67,0:67:99:0,108,1800	0/0:49,0:49:99:0,120,1800	0/0:48,0:48:99:0,120,1800
HG994961.1	346921	.	C	T	3702.04	PASS	AC=4;AF=0.167;AN=24;DP=613;ExcessHet=0.0135;FS=0.000;InbreedingCoeff=1.0000;MLEAC=4;MLEAF=0.167;MQ=60.00;QD=31.10;SOR=0.880	GT:AD:DP:GQ:PL	0/0:64,0:64:99:0,115,1800	0/0:42,0:42:99:0,99,1701	0/0:45,0:45:99:0,105,1759	0/0:47,0:47:99:0,114,1800	1/1:0,57:57:99:2074,170,0	0/0:43,0:43:99:0,102,1557	0/0:52,0:52:99:0,103,1800	0/0:67,0:67:99:0,108,1800	0/0:44,0:44:99:0,108,1668	0/0:48,0:48:99:0,105,1749
HG994961.1	347054	.	C	G	21574.5	PASS	AC=12;AF=0.500;AN=24;DP=816;ExcessHet=0.0007;FS=0.000;InbreedingCoeff=1.0000;MLEAC=12;MLEAF=0.500;MQ=60.00;QD=31.47;SOR=0.951	GT:AD:DP:GQ:PGT:PID:PL:PS	1|1:0,81:81:99:1|1:347054_C_G:3603,244,0:347054	1|1:0,78:78:99:1|1:347054_C_G:3453,234,0:347054	1|1:0,67:69:99:1|1:347054_C_G:2931,202,0:347054	1/1:0,109:110:99:.:.:4818,328,0:.	0/0:45,0:45:99:.:.:0,102,1603:.	1|1:0,77:77:99:1|1:347054_C_G:3425,232,0:347054	0/0:52,0:52:99:.:.:0,103,1800:.	0/0:53,0:53:99:.:.:0,108,1800:.	0/0:73,0:73:99:.:.:0,101,1800:.	0/0:48,0:48:99:.:.:0,105,1749:.
HG994961.1	347064	.	T	C	21691.5	PASS	AC=12;AF=0.500;AN=24;DP=810;ExcessHet=0.0007;FS=0.000;InbreedingCoeff=1.0000;MLEAC=12;MLEAF=0.500;MQ=60.00;MQRankSum=0.00;QD=32.56;SOR=0.574	GT:AD:DP:GQ:PGT:PID:PL:PS	1|1:1,83:84:99:1|1:347054_C_G:3671,243,0:347054	1|1:0,75:75:99:1|1:347054_C_G:3349,226,0:347054	1|1:0,66:67:99:1|1:347054_C_G:2907,199,0:347054	1/1:0,111:111:99:.:.:4940,334,0:.	0/0:45,0:45:99:.:.:0,102,1603:.	1|1:0,79:79:99:1|1:347054_C_G:3476,238,0:347054	0/0:52,0:52:99:.:.:0,103,1800:.	0/0:53,0:53:99:.:.:0,108,1800:.	0/0:73,0:73:99:.:.:0,101,1800:.	0/0:48,0:48:99:.:.:0,105,1749:.
HG994961.1	347130	.	C	T	18907.5	PASS	AC=12;AF=0.500;AN=24;DP=785;ExcessHet=0.0007;FS=0.000;InbreedingCoeff=1.0000;MLEAC=12;MLEAF=0.500;MQ=60.00;QD=22.34;SOR=0.731	GT:AD:DP:GQ:PL	1/1:0,83:83:99:3297,250,0	1/1:0,68:68:99:2725,205,0	1/1:0,68:69:99:2634,204,0	1/1:0,105:105:99:4241,316,0	0/0:45,0:45:99:0,102,1603	1/1:0,74:74:99:2806,223,0	0/0:52,0:52:99:0,103,1800	0/0:53,0:53:99:0,108,1800	0/0:49,0:49:99:0,120,1800	0/0:48,0:48:99:0,105,1749
HG994961.1	348090	.	C	G	19626.9	PASS	AC=16;AF=0.667;AN=24;DP=700;ExcessHet=0.0015;FS=0.000;InbreedingCoeff=1.0000;MLEAC=16;MLEAF=0.667;MQ=60.00;QD=34.31;SOR=0.831	GT:AD:DP:GQ:PL	1/1:0,85:85:99:3321,256,0	1/1:0,53:53:99:2064,159,0	1/1:0,53:53:99:2098,159,0	1/1:0,85:85:99:3443,255,0	1/1:0,44:44:99:1740,132,0	1/1:0,60:60:99:2261,180,0	0/0:41,0:41:99:0,101,1596	0/0:53,0:53:99:0,108,1800	0/0:37,0:37:99:0,99,1412	0/0:48,0:48:99:0,111,1707
HG994961.1	348584	.	A	C	9692.86	PASS	AC=16;AF=0.667;AN=24;DP=412;ExcessHet=0.0015;FS=0.000;InbreedingCoeff=1.0000;MLEAC=16;MLEAF=0.667;MQ=60.00;QD=30.90;SOR=0.817	GT:AD:DP:GQ:PL	1/1:0,49:49:99:1899,147,0	1/1:0,27:27:81:952,81,0	1/1:0,27:27:81:1097,81,0	1/1:0,33:33:98:1277,98,0	1/1:0,28:28:84:1097,84,0	1/1:0,41:41:99:1530,123,0	0/0:45,0:45:99:0,99,1665	0/0:51,0:51:99:0,102,1576	0/0:31,0:31:62:0,62,1050	0/0:22,0:22:60:0,60,900
HG994961.1	349327	.	C	T	3140.04	PASS	AC=4;AF=0.167;AN=24;DP=651;ExcessHet=0.0135;FS=0.000;InbreedingCoeff=1.0000;MLEAC=4;MLEAF=0.167;MQ=60.00;QD=34.51;SOR=1.071	GT:AD:DP:GQ:PL	0/0:64,0:64:99:0,120,1800	0/0:49,0:49:99:0,110,1799	0/0:47,0:47:99:0,119,1800	0/0:82,0:82:99:0,105,1800	1/1:0,41:41:99:1409,122,0	0/0:51,0:51:99:0,109,1800	0/0:47,0:47:99:0,101,1800	0/0:73,0:73:99:0,120,1800	0/0:53,0:53:99:0,117,1800	0/0:49,0:49:99:0,108,1800
HG994961.1	349717	.	C	G	17776.2	PASS	AC=16;AF=0.667;AN=24;BaseQRankSum=-5.290e-01;DP=682;ExcessHet=0.0015;FS=0.000;InbreedingCoeff=1.0000;MLEAC=15;MLEAF=0.625;MQ=59.99;MQRankSum=0.00;QD=31.27;ReadPosRankSum=0.909;SOR=0.824	GT:AD:DP:GQ:PGT:PID:PL:PS	1/1:0,73:73:99:.:.:2718,219,0:.	1/1:0,45:46:99:.:.:1755,135,0:.	1|1:0,34:36:78:1|1:349714_GCTC_G:1403,78,0:349714	1/1:0,97:97:99:.:.:3886,292,0:.	1|1:0,37:37:99:1|1:349717_C_G:1662,111,0:349717	1/1:0,52:53:99:.:.:2099,156,0:.	0/0:47,0:47:99:.:.:0,101,1800:.	0/0:57,0:57:99:.:.:0,100,1800:.	0/0:41,0:41:99:.:.:0,111,1513:.	0/0:54,0:54:99:.:.:0,120,1800:.
HG994961.1	349720	.	C	G	3918.04	PASS	AC=4;AF=0.167;AN=24;DP=584;ExcessHet=0.0135;FS=0.000;InbreedingCoeff=1.0000;MLEAC=4;MLEAF=0.167;MQ=60.00;QD=32.32;SOR=1.055	GT:AD:DP:GQ:PGT:PID:PL:PS	0/0:51,0:51:99:.:.:0,107,1800:.	0/0:45,0:45:99:.:.:0,108,1702:.	0/0:41,0:41:99:.:.:0,105,1575:.	0/0:56,0:56:99:.:.:0,120,1800:.	1|1:0,38:38:99:1|1:349717_C_G:1703,114,0:349717	0/0:44,0:44:99:.:.:0,117,1686:.	0/0:47,0:47:99:.:.:0,101,1800:.	0/0:57,0:57:99:.:.:0,100,1800:.	0/0:41,0:41:99:.:.:0,111,1513:.	0/0:54,0:54:99:.:.:0,120,1800:.
HG994961.1	350453	.	C	T	14862.5	PASS	AC=12;AF=0.500;AN=24;DP=630;ExcessHet=0.0007;FS=0.000;InbreedingCoeff=1.0000;MLEAC=12;MLEAF=0.500;MQ=60.00;QD=33.16;SOR=0.810	GT:AD:DP:GQ:PGT:PID:PL:PS	1|1:0,72:72:99:1|1:350453_C_T:3192,217,0:350453	1|1:0,60:60:99:1|1:350453_C_T:2657,181,0:350453	1|1:0,46:47:99:1|1:350453_C_T:2034,138,0:350453	1|1:0,73:73:99:1|1:350453_C_T:3144,219,0:350453	0/0:49,0:49:99:.:.:0,99,1485:.	1|1:0,57:57:99:1|1:350453_C_T:2481,172,0:350453	0/0:57,0:57:99:.:.:0,105,1800:.	0/0:54,0:54:99:.:.:0,117,1755:.	0/0:46,0:46:99:.:.:0,99,1485:.	0/0:40,0:40:99:.:.:0,114,1650:.
HG994961.1	350461	.	G	A	19309.9	PASS	AC=16;AF=0.667;AN=24;DP=638;ExcessHet=0.0015;FS=0.000;InbreedingCoeff=1.0000;MLEAC=16;MLEAF=0.667;MQ=60.00;QD=35.26;SOR=0.764	GT:AD:DP:GQ:PGT:PID:PL:PS	1|1:0,71:71:99:1|1:350453_C_T:3184,214,0:350453	1|1:0,63:63:99:1|1:350453_C_T:2769,190,0:350453	1|1:0,47:48:99:1|1:350453_C_T:2100,141,0:350453	1|1:0,70:70:99:1|1:350453_C_T:3094,211,0:350453	1|1:0,55:55:99:1|1:350461_G_A:2373,165,0:350461	1|1:0,56:56:99:1|1:350453_C_T:2495,169,0:350453	0/0:57,0:57:99:.:.:0,105,1800:.	0/0:54,0:54:99:.:.:0,117,1755:.	0/0:46,0:46:99:.:.:0,99,1485:.	0/0:40,0:40:99:.:.:0,114,1650:.
HG994961.1	350492	.	G	A	19287.9	PASS	AC=16;AF=0.667;AN=24;DP=658;ExcessHet=0.0015;FS=0.000;InbreedingCoeff=1.0000;MLEAC=16;MLEAF=0.667;MQ=60.00;QD=34.35;SOR=0.849	GT:AD:DP:GQ:PGT:PID:PL:PS	1|1:0,66:66:99:1|1:350453_C_T:2893,199,0:350453	1|1:0,76:76:99:1|1:350453_C_T:3182,228,0:350453	1|1:0,53:54:99:1|1:350453_C_T:2226,159,0:350453	1|1:0,72:72:99:1|1:350453_C_T:3117,217,0:350453	1|1:0,56:56:99:1|1:350461_G_A:2383,168,0:350461	1|1:0,52:52:99:1|1:350453_C_T:2261,156,0:350453	0/0:57,0:57:99:.:.:0,105,1800:.	0/0:54,0:54:99:.:.:0,117,1755:.	0/0:46,0:46:99:.:.:0,99,1485:.	0/0:40,0:40:99:.:.:0,114,1650:.
HG994961.1	353902	.	T	A	17696	PASS	AC=16;AF=0.667;AN=24;DP=706;ExcessHet=0.0015;FS=0.000;InbreedingCoeff=1.0000;MLEAC=16;MLEAF=0.667;MQ=60.00;QD=33.92;SOR=0.844	GT:AD:DP:GQ:PGT:PID:PL:PS	1|1:0,74:78:99:1|1:353899_AGCT_A:3577,281,0:353899	1|1:0,45:47:99:1|1:353899_AGCT_A:2044,167,0:353899	1|1:0,41:43:99:1|1:353899_AGCT_A:1949,151,0:353899	1/1:0,82:82:99:.:.:3227,245,0:.	1/1:0,57:57:99:.:.:2508,172,0:.	1|1:0,41:43:99:1|1:353899_AGCT_A:1945,152,0:353899	0/0:40,0:40:99:.:.:0,100,1545:.	0/0:55,0:55:99:.:.:0,107,1800:.	0/0:47,0:47:99:.:.:0,119,1646:.	0/0:42,0:42:99:.:.:0,107,1485:.
HG994961.1	354102	.	C	A	3920.04	PASS	AC=4;AF=0.167;AN=24;DP=582;ExcessHet=0.0135;FS=0.000;InbreedingCoeff=1.0000;MLEAC=4;MLEAF=0.167;MQ=60.00;QD=31.27;SOR=1.015	GT:AD:DP:GQ:PL	0/0:63,0:63:99:0,99,1800	0/0:41,0:41:99:0,113,1755	0/0:43,0:43:99:0,101,1477	0/0:60,0:60:99:0,114,1800	1/1:0,52:52:99:1994,156,0	0/0:41,0:41:99:0,108,1620	0/0:40,0:40:99:0,100,1545	0/0:55,0:55:99:0,107,1800	0/0:47,0:47:99:0,119,1646	0/0:42,0:42:99:0,107,1485
HG994961.1	354370	.	C	A	2556.04	PASS	AC=4;AF=0.167;AN=24;DP=451;ExcessHet=0.0135;FS=0.000;InbreedingCoeff=1.0000;MLEAC=4;MLEAF=0.167;MQ=60.00;QD=27.48;SOR=0.844	GT:AD:DP:GQ:PGT:PID:PL:PS	0/0:46,0:46:99:.:.:0,120,1800:.	0/0:37,0:37:99:.:.:0,99,1453:.	0/0:31,0:31:81:.:.:0,81,1075:.	0/0:44,0:44:99:.:.:0,100,1467:.	1/1:0,34:34:99:.:.:1217,102,0:.	0/0:38,0:38:99:.:.:0,108,1620:.	0/0:45,0:45:94:.:.:0,94,1624:.	0/0:41,0:41:99:.:.:0,102,1575:.	0/0:38,0:38:99:.:.:0,105,1575:.	0/0:42,0:42:99:.:.:0,103,1493:.
HG994961.1	354599	.	T	C	2632.04	PASS	AC=4;AF=0.167;AN=24;DP=518;ExcessHet=0.0135;FS=0.000;InbreedingCoeff=1.0000;MLEAC=4;MLEAF=0.167;MQ=60.00;QD=31.31;SOR=0.804	GT:AD:DP:GQ:PL	0/0:55,0:55:99:0,120,1800	0/0:36,0:36:99:0,100,1269	0/0:27,0:27:72:0,72,1080	0/0:47,0:47:99:0,100,1568	1/1:0,30:30:90:1081,90,0	0/0:46,0:46:99:0,103,1564	0/0:51,0:51:99:0,107,1800	0/0:56,0:56:99:0,120,1800	0/0:42,0:42:99:0,99,1420	0/0:48,0:48:99:0,102,1662
HG994961.1	355865	.	T	A	18169.5	PASS	AC=12;AF=0.500;AN=24;BaseQRankSum=-5.970e-01;DP=786;ExcessHet=0.0007;FS=0.000;InbreedingCoeff=1.0000;MLEAC=12;MLEAF=0.500;MQ=60.00;MQRankSum=0.00;QD=31.56;ReadPosRankSum=1.08;SOR=0.701	GT:AD:DP:GQ:PL	1/1:0,122:122:99:4669,365,0	1/1:0,63:63:99:2127,188,0	1/1:2,68:70:99:2445,196,0	1/1:0,96:96:99:3620,285,0	0/0:41,0:41:99:0,105,1500	1/1:0,66:66:99:2510,198,0	0/0:65,0:65:99:0,120,1800	0/0:48,0:48:99:0,109,1800	0/0:44,0:44:99:0,100,1665	0/0:48,0:48:99:0,102,1662
HG994961.1	355918	.	C	A	17959.5	PASS	AC=12;AF=0.500;AN=24;DP=760;ExcessHet=0.0007;FS=0.000;InbreedingCoeff=1.0000;MLEAC=12;MLEAF=0.500;MQ=60.00;QD=30.39;SOR=0.839	GT:AD:DP:GQ:PL	1/1:0,117:117:99:4625,350,0	1/1:0,56:56:99:2035,167,0	1/1:0,76:76:99:2922,229,0	1/1:0,89:89:99:3633,268,0	0/0:41,0:41:99:0,105,1500	1/1:0,54:54:99:2036,162,0	0/0:65,0:65:99:0,120,1800	0/0:48,0:48:99:0,109,1800	0/0:44,0:44:99:0,100,1665	0/0:48,0:48:99:0,102,1662
HG994961.1	356714	.	A	G	2593.04	PASS	AC=4;AF=0.167;AN=24;DP=420;ExcessHet=0.0135;FS=0.000;InbreedingCoeff=1.0000;MLEAC=4;MLEAF=0.167;MQ=60.00;QD=28.04;SOR=1.002	GT:AD:DP:GQ:PGT:PID:PL:PS	0/0:45,0:45:99:.:.:0,120,1800:.	0/0:37,0:37:99:.:.:0,105,1322:.	0/0:31,0:31:78:.:.:0,78,1158:.	0/0:43,0:43:99:.:.:0,120,1800:.	1/1:0,28:28:84:.:.:1025,84,0:.	0/0:41,0:41:99:.:.:0,107,1395:.	0/0:31,0:31:90:.:.:0,90,1350:.	0/0:41,0:41:99:.:.:0,101,1407:.	0/0:32,0:32:81:.:.:0,81,1215:.	0/0:28,0:28:81:.:.:0,81,1215:.
HG994961.1	358934	.	T	G	13863.9	PASS	AC=16;AF=0.667;AN=24;DP=536;ExcessHet=0.0015;FS=0.000;InbreedingCoeff=1.0000;MLEAC=16;MLEAF=0.667;MQ=60.00;QD=31.64;SOR=1.745	GT:AD:DP:GQ:PGT:PID:PL:PS	1/1:0,52:52:99:.:.:2056,156,0:.	1/1:0,57:57:99:.:.:2073,171,0:.	1/1:0,48:48:99:.:.:1788,144,0:.	1/1:0,50:50:99:.:.:1944,150,0:.	1/1:0,37:37:99:.:.:1426,111,0:.	1/1:0,40:40:99:.:.:1667,120,0:.	0/0:43,0:43:99:.:.:0,103,1501:.	0/0:47,0:47:99:.:.:0,99,1668:.	0/0:34,0:34:99:.:.:0,102,1253:.	0/0:41,0:41:99:.:.:0,99,1403:.
HG994961.1	359165	.	T	C	3250.04	PASS	AC=4;AF=0.167;AN=24;DP=589;ExcessHet=0.0135;FS=0.000;InbreedingCoeff=1.0000;MLEAC=4;MLEAF=0.167;MQ=60.00;QD=28.12;SOR=1.090	GT:AD:DP:GQ:PL	0/0:58,0:58:99:0,100,1800	0/0:51,0:51:99:0,120,1800	0/0:43,0:43:99:0,99,1485	0/0:50,0:50:99:0,111,1800	1/1:0,40:40:99:1563,120,0	0/0:45,0:45:99:0,100,1670	0/0:55,0:55:99:0,112,1800	0/0:55,0:55:99:0,110,1800	0/0:34,0:34:99:0,102,1253	0/0:41,0:41:99:0,99,1403
HG994961.1	359250	.	G	A	4718.04	PASS	AC=4;AF=0.167;AN=24;DP=607;ExcessHet=0.0135;FS=0.000;InbreedingCoeff=1.0000;MLEAC=4;MLEAF=0.167;MQ=60.00;QD=34.85;SOR=1.282	GT:AD:DP:GQ:PGT:PID:PL:PS	0/0:58,0:58:99:.:.:0,100,1800:.	0/0:51,0:51:99:.:.:0,120,1800:.	0/0:43,0:43:99:.:.:0,99,1485:.	0/0:50,0:50:99:.:.:0,111,1800:.	1|1:0,59:59:99:1|1:359250_G_A:2519,177,0:359250	0/0:47,0:47:99:.:.:0,108,1624:.	0/0:55,0:55:99:.:.:0,112,1800:.	0/0:55,0:55:99:.:.:0,110,1800:.	0/0:34,0:34:99:.:.:0,102,1253:.	0/0:41,0:41:99:.:.:0,99,1403:.
HG994961.1	359292	.	T	C	5118.04	PASS	AC=4;AF=0.167;AN=24;DP=616;ExcessHet=0.0135;FS=0.000;InbreedingCoeff=1.0000;MLEAC=4;MLEAF=0.167;MQ=60.00;QD=32.99;SOR=1.207	GT:AD:DP:GQ:PGT:PID:PL:PS	0/0:58,0:58:99:.:.:0,100,1800:.	0/0:51,0:51:99:.:.:0,120,1800:.	0/0:43,0:43:99:.:.:0,99,1485:.	0/0:50,0:50:99:.:.:0,111,1800:.	1|1:0,60:61:99:1|1:359250_G_A:2600,181,0:359250	0/0:47,0:47:99:.:.:0,108,1624:.	0/0:55,0:55:99:.:.:0,112,1800:.	0/0:55,0:55:99:.:.:0,110,1800:.	0/0:34,0:34:99:.:.:0,102,1253:.	0/0:41,0:41:99:.:.:0,99,1403:.
HG994961.1	359511	.	T	G	6091.04	PASS	AC=4;AF=0.167;AN=24;DP=655;ExcessHet=0.0135;FS=0.000;InbreedingCoeff=1.0000;MLEAC=4;MLEAF=0.167;MQ=60.00;QD=28.46;SOR=0.793	GT:AD:DP:GQ:PGT:PID:PL:PS	0/0:58,0:58:99:.:.:0,100,1800:.	0/0:51,0:51:99:.:.:0,120,1800:.	0/0:43,0:43:99:.:.:0,99,1485:.	0/0:63,0:63:99:.:.:0,104,1800:.	1|1:0,60:60:99:1|1:359511_T_G:2562,181,0:359511	0/0:47,0:47:99:.:.:0,108,1624:.	0/0:55,0:55:99:.:.:0,112,1800:.	0/0:55,0:55:99:.:.:0,110,1800:.	0/0:34,0:34:99:.:.:0,102,1253:.	0/0:41,0:41:99:.:.:0,99,1403:.
HG994961.1	359709	.	A	G	23088.9	PASS	AC=16;AF=0.667;AN=24;DP=811;ExcessHet=0.0015;FS=0.000;InbreedingCoeff=1.0000;MLEAC=16;MLEAF=0.667;MQ=60.00;QD=28.72;SOR=0.713	GT:AD:DP:GQ:PL	1/1:0,89:89:99:3563,267,0	1/1:0,64:64:99:2480,188,0	1/1:0,72:73:99:2565,212,0	1/1:0,84:84:99:3103,244,0	1/1:0,55:55:99:2106,165,0	1/1:0,71:71:99:2695,214,0	0/0:55,0:55:99:0,112,1800	0/0:55,0:55:99:0,110,1800	0/0:34,0:34:99:0,102,1253	0/0:41,0:41:99:0,99,1403
HG994961.1	359761	.	G	C	5074.04	PASS	AC=4;AF=0.167;AN=24;DP=717;ExcessHet=0.0135;FS=0.000;InbreedingCoeff=1.0000;MLEAC=4;MLEAF=0.167;MQ=60.00;QD=36.17;SOR=1.213	GT:AD:DP:GQ:PL	0/0:81,0:81:99:0,120,1800	0/0:41,0:41:99:0,105,1575	0/0:54,0:54:99:0,120,1800	0/0:83,0:83:99:0,120,1800	1/1:0,61:61:99:2319,183,0	0/0:61,0:61:99:0,120,1800	0/0:55,0:55:99:0,112,1800	0/0:55,0:55:99:0,110,1800	0/0:34,0:34:99:0,102,1253	0/0:41,0:41:99:0,99,1403
HG994961.1	360091	.	T	C	26010.9	PASS	AC=16;AF=0.667;AN=24;DP=864;ExcessHet=0.0015;FS=0.000;InbreedingCoeff=1.0000;MLEAC=16;MLEAF=0.667;MQ=60.00;QD=30.78;SOR=0.742	GT:AD:DP:GQ:PL	1/1:0,104:106:99:4242,313,0	1/1:0,75:75:99:2950,225,0	1/1:0,67:67:99:2728,202,0	1/1:0,97:98:99:3800,290,0	1/1:0,71:71:99:2685,213,0	1/1:0,69:69:99:2704,208,0	0/0:55,0:55:99:0,112,1800	0/0:55,0:55:99:0,110,1800	0/0:34,0:34:99:0,102,1253	0/0:41,0:41:99:0,99,1403
HG994961.1	360295	.	C	T	3698.04	PASS	AC=4;AF=0.167;AN=24;DP=659;ExcessHet=0.0135;FS=0.000;InbreedingCoeff=1.0000;MLEAC=4;MLEAF=0.167;MQ=59.93;QD=25.57;SOR=1.190	GT:AD:DP:GQ:PL	0/0:70,0:70:99:0,120,1800	0/0:57,0:57:99:0,120,1800	0/0:47,0:47:99:0,106,1800	0/0:71,0:71:99:0,120,1800	1/1:0,38:38:99:1404,113,0	0/0:55,0:55:99:0,120,1800	0/0:55,0:55:99:0,112,1800	0/0:55,0:55:99:0,110,1800	0/0:34,0:34:99:0,102,1253	0/0:41,0:41:99:0,99,1403
HG994961.1	360400	.	G	A	17766.9	PASS	AC=16;AF=0.667;AN=24;DP=688;ExcessHet=0.0015;FS=0.000;InbreedingCoeff=1.0000;MLEAC=16;MLEAF=0.667;MQ=60.00;QD=28.47;SOR=0.923	GT:AD:DP:GQ:PGT:PID:PL:PS	1/1:0,85:85:99:.:.:2986,251,0:.	1/1:0,60:60:99:.:.:2152,179,0:.	1/1:0,46:46:99:.:.:1723,137,0:.	1/1:0,84:85:99:.:.:3062,251,0:.	1|1:0,36:36:99:1|1:360400_G_A:1272,107,0:360400	1/1:0,63:63:99:.:.:2427,189,0:.	0/0:55,0:55:99:.:.:0,112,1800:.	0/0:55,0:55:99:.:.:0,110,1800:.	0/0:34,0:34:99:.:.:0,102,1253:.	0/0:41,0:41:99:.:.:0,99,1403:.
HG994961.1	360549	.	C	T	11734.5	PASS	AC=12;AF=0.500;AN=24;DP=604;ExcessHet=0.0007;FS=0.000;InbreedingCoeff=1.0000;MLEAC=12;MLEAF=0.500;MQ=60.00;QD=35.89;SOR=1.101	GT:AD:DP:GQ:PL	1/1:0,70:70:99:2408,208,0	1/1:0,54:54:99:1813,161,0	1/1:0,41:41:99:1395,122,0	1/1:0,70:70:99:2724,210,0	0/0:32,0:32:75:0,75,1125	1/1:0,49:49:99:1629,145,0	0/0:55,0:55:99:0,112,1800	0/0:55,0:55:99:0,110,1800	0/0:34,0:34:99:0,102,1253	0/0:41,0:41:99:0,99,1403
HG994961.1	360870	.	C	T	592.02	PASS	AC=4;AF=0.167;AN=24;DP=295;ExcessHet=0.0135;FS=0.000;InbreedingCoeff=0.9970;MLEAC=4;MLEAF=0.167;MQ=60.00;QD=34.82;SOR=2.712	GT:AD:DP:GQ:PL	0/0:39,0:39:99:0,101,1375	0/0:23,0:23:69:0,69,910	0/0:39,0:39:99:0,114,1710	0/0:25,0:25:60:0,60,939	1/1:0,8:8:24:276,24,0	0/0:33,0:33:99:0,99,1163	0/0:13,0:13:24:0,24,462	0/0:20,0:20:57:0,57,855	0/0:41,0:41:99:0,115,1557	0/0:31,0:31:90:0,90,1350
HG994961.1	360953	.	G	A	8024.29	PASS	AC=12;AF=0.500;AN=24;BaseQRankSum=-6.000e-01;DP=306;ExcessHet=0.0007;FS=0.000;InbreedingCoeff=0.9808;MLEAC=12;MLEAF=0.500;MQ=59.91;MQRankSum=4.25;QD=29.59;ReadPosRankSum=-1.533e+00;SOR=0.647	GT:AD:DP:GQ:PGT:PID:PL:PS	1|1:0,52:52:99:1|1:360944_TATTA_T:2251,157,0:360944	1|1:0,30:30:90:1|1:360944_TATTA_T:1293,90,0:360944	1|1:0,30:30:90:1|1:360944_TATTA_T:1330,90,0:360944	1|1:0,30:30:90:1|1:360944_TATTA_T:1274,90,0:360944	0/0:7,0:7:21:.:.:0,21,213:.	1|1:0,29:29:87:1|1:360944_TATTA_T:1257,87,0:360944	0/0:6,0:6:18:.:.:0,18,200:.	0/0:17,0:17:45:.:.:0,45,675:.	0/0:41,0:41:99:.:.:0,115,1557:.	0/0:35,0:35:99:.:.:0,105,1212:.
HG994961.1	360988	.	T	A	1582.04	PASS	AC=4;AF=0.167;AN=24;DP=341;ExcessHet=0.0135;FS=0.000;InbreedingCoeff=1.0000;MLEAC=4;MLEAF=0.167;MQ=60.00;QD=26.34;SOR=2.780	GT:AD:DP:GQ:PL	0/0:42,0:42:99:0,111,1665	0/0:27,0:27:72:0,72,1080	0/0:30,0:30:69:0,69,1035	0/0:34,0:34:90:0,90,1291	1/1:0,20:20:60:769,60,0	0/0:29,0:29:84:0,84,1260	0/0:14,0:14:39:0,39,585	0/0:21,0:21:60:0,60,749	0/0:41,0:41:99:0,115,1557	0/0:38,0:38:99:0,105,1575
[truncated: 43,650,534 more chars]
