# Supplementary material for: Distinct non-synonymous mutations in cytochrome b highly correlate with decoquinate resistance in apicomplexan parasite Eimeria tenella
Source: Parasit Vectors. 2023 Oct 17;16:365. doi: 10.1186/s13071-023-05988-7 (PMC10583425; doi:10.1186/s13071-023-05988-7)
Supplement: Supplementary file 5 — Additional file 5. The prediction of various mutant cytochrome b ligand binding pockets was conducted using DeepSite. [file 13071_2023_5988_MOESM5_ESM.csv]

	scores	centers
131	0.999162927	[-11.329999923706055, -6.739999771118164, 1.2599999904632568]
263	0.999161392	[-12.40999984741211, 0.6600000262260437, -1.5299999713897705]
283	0.999464869	[-10.930000305175781, -6.329999923706055, 0.8700000047683716]
wt	0.999171317	[-10.739999771118164, -5.360000133514404, 1.6299999952316284]
